# Supplementary material for: Comparative phosphoproteomic analysis of blast resistant and susceptible rice cultivars in response to salicylic acid
Source: BMC Plant Biol. 2019 Oct 28;19:454. doi: 10.1186/s12870-019-2075-5 (PMC6819546; doi:10.1186/s12870-019-2075-5)
Supplement: Supplementary file 2 — Additional file 2: Table S1. Phosphopeptides and their phosphorylation sites (marked by lowercase letters of the amino acid residue) identified by NanoLC-MS/MS analysis. [file 12870_2019_2075_MOESM2_ESM.xlsx]

## Sheet: Sheet1
Table S1. Phosphopeptides and their phosphorylation sites (marked by lowercase letters of the amino acid residue) identified by nanoLC-MS/MS analysis
Sequence	Protein Group Accessions	Description	Modifications	pRSSiteProbabilities	pRS Score	IonScore	Charge	MH+ [Da]	ΔM [ppm]
AEEDDScLPsDLEGAIWQSGK	B8B2N6	Putative uncharacterized protein OS=Oryza sativa subsp. indica GN=OsI_21641 PE=4 SV=1 - [B8B2N6_ORYSI]	S10(Phospho)	S(10):99.2	121.513	43.1	2	2386.97	-0.792825
ALIAEGNcGsPR	A3BU52	Glucose-6-phosphate isomerase OS=Oryza sativa subsp. japonica GN=OsJ_27683 PE=3 SV=1 - [A3BU52_ORYSJ]	S10(Phospho)	S(10):100.0	80.7344	57.35	2	1324.57	-1.1176
mTSGDmALGsPVSSQGK	B8BPD0	Putative uncharacterized protein OS=Oryza sativa subsp. indica GN=OsI_38149 PE=4 SV=1 - [B8BPD0_ORYSI]	S10(Phospho)	S(10):98.6	66.9177	53.08	2	1764.72	0.330494
ALIAEGScGsPR	J3MY99	Glucose-6-phosphate isomerase OS=Oryza brachyantha GN=OB09G19780 PE=3 SV=1 - [J3MY99_ORYBR]	S10(Phospho)	S(10):100.0	50.578	61.38	2	1297.56	-0.360706
TVAGcEEEcsSGGK	I1PG95	Uncharacterized protein OS=Oryza glaberrima PE=4 SV=1 - [I1PG95_ORYGL]	S10(Phospho)	S(10):98.2	102	25.14	2	1550.55	-0.922762
RPAMVDQAcQsPVFQTPAPTR	A2XZA0	Putative uncharacterized protein OS=Oryza sativa subsp. indica GN=OsI_18041 PE=4 SV=1 - [A2XZA0_ORYSI]	S11(Phospho)	S(11):100.0	229.663	52.38	3	2437.12	0.0432203
ATNTGScASFsDVDEDIPEK	A3CAR1	Putative uncharacterized protein OS=Oryza sativa subsp. japonica GN=OsJ_33723 PE=4 SV=1 - [A3CAR1_ORYSJ]	S11(Phospho)	S(11):100.0	124.421	81.69	2	2222.88	1.12978
mDSDGASGQGsFGR	B9FSW1	Putative uncharacterized protein OS=Oryza sativa subsp. japonica GN=OsJ_21072 PE=4 SV=1 - [B9FSW1_ORYSJ]	S11(Phospho)	S(11):100.0	113	38.92	2	1467.52	-2.84168
LALSAVPSSYcsGQLDPLK	J3MRH0	Uncharacterized protein OS=Oryza brachyantha GN=OB08G16990 PE=4 SV=1 - [J3MRH0_ORYBR]	S12(Phospho)	S(12):75.0	83.586	16.82	2	2086	1.75896
QMVHPPPAFGScsNLEALALEASEANLR	B8AGJ3	Putative uncharacterized protein OS=Oryza sativa subsp. indica GN=OsI_05618 PE=4 SV=1 - [B8AGJ3_ORYSI]	S13(Phospho)	S(13):100.0	148.675	76.97	3	3089.44	4.82955
SPPPAAAAAmPPsSPEPEEEGMGR	B9FUM6	Putative uncharacterized protein OS=Oryza sativa subsp. japonica GN=OsJ_25422 PE=4 SV=1 - [B9FUM6_ORYSJ]	S13(Phospho)	S(13):100.0	85	19.24	3	2459.03	1.35725
LGLPEAEEDmFADsPK	A2Z0K4	Putative uncharacterized protein OS=Oryza sativa subsp. indica GN=OsI_31127 PE=4 SV=1 - [A2Z0K4_ORYSI]	S14(Phospho)	S(14):100.0	217.289	60.87	2	1844.77	-0.0317061
LGLPEAEEDmFADsPKDK	A2Z0K4	Putative uncharacterized protein OS=Oryza sativa subsp. indica GN=OsI_31127 PE=4 SV=1 - [A2Z0K4_ORYSI]	S14(Phospho)	S(14):100.0	151.232	59.19	3	2087.89	-0.313257
VSQPAEEDEmDFDsEEVEDEEEEEK	B8AXI7	Putative uncharacterized protein OS=Oryza sativa subsp. indica GN=OsI_21251 PE=4 SV=1 - [B8AXI7_ORYSI]	S14(Phospho)	S(14):99.9	143.567	39.75	3	3069.11	0.414519
ETDLAGSQAPcDAsDKEDTAAELIGPK	B8B0A6	Putative uncharacterized protein OS=Oryza sativa subsp. indica GN=OsI_22408 PE=4 SV=1 - [B8B0A6_ORYSI]	S14(Phospho)	S(14):98.1	134.189	76.5	3	2869.25	0.853243
ILAcAGGGSDPSAGsDGDADDHVDENK	Q7XM17	OSJNBa0084K01.14 protein OS=Oryza sativa subsp. japonica GN=OSJNBa0084K01.14 PE=4 SV=2 - [Q7XM17_ORYSJ]	S15(Phospho)	S(15):99.2	173.633	70.48	3	2710.06	0.284206
LVALQEILQEcGIGsEISSPDASAAIGQHR	I1NXH7	Uncharacterized protein OS=Oryza glaberrima PE=4 SV=1 - [I1NXH7_ORYGL]	S15(Phospho)	S(15):99.8	129.223	53.71	3	3229.56	-0.0101901
NVPEmDAAGEENGHsPEIR	Q6ZBH4	Os08g0545000 protein OS=Oryza sativa subsp. japonica GN=P0623F08.34 PE=2 SV=1 - [Q6ZBH4_ORYSJ]	S15(Phospho)	S(15):100.0	53.7925	13.88	3	2147.87	-0.131373
GLmPGGSGLDQNNGsPK	I1NXC4	Uncharacterized protein OS=Oryza glaberrima PE=4 SV=1 - [I1NXC4_ORYGL]	S15(Phospho)	S(15):100.0	102	14.75	2	1724.73	-0.0189421
QDGDEVVDSNVLQYcsIDGK	B8ANS3	Putative uncharacterized protein OS=Oryza sativa subsp. indica GN=OsI_14406 PE=4 SV=1 - [B8ANS3_ORYSI]	S16(Phospho)	S(16):100.0	291.315	85.24	2	2320.97	0.696896
DATPEPDELDQDIVEsDLELEGDIVESDHQDPPQK	B8AGU4	Putative uncharacterized protein OS=Oryza sativa subsp. indica GN=OsI_05447 PE=4 SV=1 - [B8AGU4_ORYSI]	S16(Phospho)	S(16):99.9	140.09	27.37	3	3997.72	-1.15692
VVQESENPSQIGDmLsPVIGGDPK	B8B548	Putative uncharacterized protein OS=Oryza sativa subsp. indica GN=OsI_27084 PE=4 SV=1 - [B8B548_ORYSI]	S16(Phospho)	S(16):99.9	57.9248	27.69	3	2592.19	-0.208327
HNAcGGGGGDGESPPsPLPSR	Q5JN41	Putative uncharacterized protein P0401G10.20 OS=Oryza sativa subsp. japonica GN=P0401G10.20 PE=4 SV=1 - [Q5JN41_ORYSJ]	S16(Phospho)	S(16):100.0	50.1729	25.36	3	2085.84	-0.643624
VFGAENDQQcETHYDsDEAESK	Q10EA5	Expressed protein OS=Oryza sativa subsp. japonica GN=LOC_Os03g49630 PE=4 SV=1 - [Q10EA5_ORYSJ]	S16(Phospho)	S(16):100.0	106.857	51.41	3	2638.98	-1.55425
GSEHIPTPFAQPSmPVsPNEK	A2YRR3	Putative uncharacterized protein OS=Oryza sativa subsp. indica GN=OsI_28007 PE=4 SV=1 - [A2YRR3_ORYSI]	S17(Phospho)	S(17):100.0	163.141	46.26	3	2346.05	-0.347561
AHGTAVGLPSDDDmGNsEVGHNALGAGR	B8AZB8	Putative uncharacterized protein OS=Oryza sativa subsp. indica GN=OsI_20375 PE=4 SV=1 - [B8AZB8_ORYSI]	S17(Phospho)	S(17):100.0	109.97	49.27	4	2801.2	0.644203
TSEDIVESVmMLGGSKsDTELDAEPER	B7EF23	cDNA clone:J013151G13, full insert sequence OS=Oryza sativa subsp. japonica PE=2 SV=1 - [B7EF23_ORYSJ]	S17(Phospho)	S(17):80.0	81.2191	55.03	3	3021.29	-0.748794
ISVcSIDNPVEASFFEsYEGAHSLR	P0C5A3	3'(2'),5'-bisphosphate nucleotidase OS=Oryza sativa PE=2 SV=1 - [DPNP_ORYSA]	S17(Phospho)	S(17):87.6	97	47.52	3	2894.27	0.0361506
GMRPEAVAAAVAmEVEsPPRPAEEEGEGsPTRR	A2X5T7	Putative uncharacterized protein OS=Oryza sativa subsp. indica GN=OsI_07573 PE=3 SV=1 - [A2X5T7_ORYSI]	S17(Phospho);S29(Phospho)	S(17):83.7;S(29):92.4	104.038	36.28	4	3639.61	2.34455
GmRPEAVAAAVAmEVEsPPRPAEEEGEGsPTRR	A2X5T7	Putative uncharacterized protein OS=Oryza sativa subsp. indica GN=OsI_07573 PE=3 SV=1 - [A2X5T7_ORYSI]	S17(Phospho);S29(Phospho)	S(17):86.3;S(29):76.7	112	11.88	4	3655.59	-0.0146758
GISTDSASVNcLLGLEDDsSTHSR	A2WKG3	Putative uncharacterized protein OS=Oryza sativa subsp. indica GN=OsI_00313 PE=4 SV=1 - [A2WKG3_ORYSI]	S19(Phospho)	S(19):82.5	112	57.58	3	2601.1	-3.4639
GIALMDEPTGTVWRPcEPEsE	Q10RX1	Cysteinyl-tRNA synthetase, putative, expressed OS=Oryza sativa subsp. japonica GN=LOC_Os03g04960 PE=4 SV=1 - [Q10RX1_ORYSJ]	S20(Phospho)	S(20):98.8	96.3499	43.71	2	2454.04	0.900131
STPGHTAGcVTYVTGEGDDQPsPR	I1NQH2	Uncharacterized protein OS=Oryza glaberrima PE=4 SV=1 - [I1NQH2_ORYGL]	S22(Phospho)	S(22):100.0	111.231	34.97	3	2569.06	-0.566308
LSHHLSTcGFQSHLLDEEEPDsGSQQ	B8AQL4	Putative uncharacterized protein OS=Oryza sativa subsp. indica GN=OsI_11856 PE=4 SV=1 - [B8AQL4_ORYSI]	S22(Phospho)	S(22):98.2	50.737	16.35	3	3018.25	-1.39532
VHETPLEVVGAESSmPTSFTDSYsVGSPSK	B8AHN8	Putative uncharacterized protein OS=Oryza sativa subsp. indica GN=OsI_08745 PE=4 SV=1 - [B8AHN8_ORYSI]	S24(Phospho)	S(24):95.6	112.089	41.71	3	3221.42	-1.17914
mAsIDAQLR	Q8H4V1	Os08g0366000 protein OS=Oryza sativa subsp. japonica GN=OJ1484_G09.129-1 PE=2 SV=1 - [Q8H4V1_ORYSJ]	S3(Phospho)	S(3):100.0	111.692	53.32	2	1100.48	-0.00807005
EmsFDLDDK	I1Q912	Uncharacterized protein OS=Oryza glaberrima PE=4 SV=1 - [I1Q912_ORYGL]	S3(Phospho)	S(3):100.0	111.596	50.03	2	1195.42	-0.505848
DxsAAGAPAPAAAAAAAGR	I1R8E6	Uncharacterized protein (Fragment) OS=Oryza glaberrima PE=4 SV=1 - [I1R8E6_ORYGL]	S3(Phospho)	S(3):100.0	107.609	32.95	2	1674.76	-0.705684
mNsMPSPLAR	A2XNK7	Putative uncharacterized protein OS=Oryza sativa subsp. indica GN=OsI_14151 PE=4 SV=1 - [A2XNK7_ORYSI]	S3(Phospho)	S(3):100.0	78.1721	56.23	2	1199.49	-0.41262
mGSIWVGsAFmFsGcLHscQLmmFHPIEIWEAGR	Q10RH4	Putative uncharacterized protein OS=Oryza sativa subsp. japonica GN=LOC_Os03g06320 PE=4 SV=1 - [Q10RH4_ORYSJ]	S3(Phospho);S8(Phospho);S13(Phospho);S18(Phospho);	S(3):75.0;S(8):75.0;S(13):75.0;S(18):75.0	77	13.01	3	4276.68	0.40904
LDIVSGcMDPNSHMFDPLATVDDGScPMDsDSEE	A2XIZ1	Putative uncharacterized protein OS=Oryza sativa subsp. indica GN=OsI_12403 PE=4 SV=1 - [A2XIZ1_ORYSI]	S30(Phospho)	S(30):98.8	157.097	22.9	3	3823.45	2.24636
IIPSDPcQLDGLFEAFSHcAELNPDPNAEsDEENGWAHR	Q10A23	Nucleotide-sensitive chloride conductance regulator family protein, expressed OS=Oryza sativa subsp. japonica GN=Os10g0170000 PE=2 SV=1 - [Q10A23_ORYSJ]	S30(Phospho)	S(30):100.0	145.359	40.57	4	4517.91	-0.071042
LDIVSGcmDPNSHmFDPLATVDDGScPmDsDSEE	A2XIZ1	Putative uncharacterized protein OS=Oryza sativa subsp. indica GN=OsI_12403 PE=4 SV=1 - [A2XIZ1_ORYSI]	S30(Phospho)	S(30):94.6	113	11.47	3	3871.43	-0.178813
cKLDIVSGcmDPNSHMFDPLATVDDGScPmDsDSEE	A2XIZ1	Putative uncharacterized protein OS=Oryza sativa subsp. indica GN=OsI_12403 PE=4 SV=1 - [A2XIZ1_ORYSI]	S32(Phospho)	S(32):97.4	98.6193	25.37	3	4143.56	-0.94252
cKLDIVSGcmDPNSHmFDPLATVDDGScPmDsDSEE	A2XIZ1	Putative uncharacterized protein OS=Oryza sativa subsp. indica GN=OsI_12403 PE=4 SV=1 - [A2XIZ1_ORYSI]	S32(Phospho)	S(32):98.6	98.6193	34.73	3	4159.55	-1.31424
cKLDIVSGcmDPNSHMFDPLATVDDGScPMDSDsEE	A2XIZ1	Putative uncharacterized protein OS=Oryza sativa subsp. indica GN=OsI_12403 PE=4 SV=1 - [A2XIZ1_ORYSI]	S34(Phospho)	S(34):98.6	117.728	21.99	3	4127.56	-1.54069
NVcsPHLTVGDDIQDSVR	A2YX97	Putative uncharacterized protein OS=Oryza sativa subsp. indica GN=OsI_29965 PE=4 SV=1 - [A2YX97_ORYSI]	S4(Phospho)	S(4):100.0	136.36	49.63	3	2091.92	-0.173725
DmPsDGDDAEPTGITILR	A2YM46	Putative uncharacterized protein OS=Oryza sativa subsp. indica GN=OsI_26299 PE=4 SV=1 - [A2YM46_ORYSI]	S4(Phospho)	S(4):100.0	90.8413	38.8	2	1998.83	-1.93225
ETcsEEISDEQAPEITEPVSHTDR	B9F2A1	Putative uncharacterized protein OS=Oryza sativa subsp. japonica GN=OsJ_05250 PE=4 SV=1 - [B9F2A1_ORYSJ]	S4(Phospho)	S(4):100.0	51.9352	21.07	3	2839.17	3.26859
EmEsPRsPEAEIGHR	I1PKK4	Uncharacterized protein OS=Oryza glaberrima PE=4 SV=1 - [I1PKK4_ORYGL]	S4(Phospho);S7(Phospho)	S(4):100.0;S(7):100.0	91.4766	33.34	3	1900.73	-1.9045
mEQsNVDsTDGTKsALEsLPDLK	B9FN33	Putative uncharacterized protein OS=Oryza sativa subsp. japonica GN=OsJ_17530 PE=4 SV=1 - [B9FN33_ORYSJ]	S4(Phospho);S8(Phospho);S14(Phospho);S18(Phospho)	S(4):86.7;S(8):93.6;S(14):85.3;S(18):86.7	125	20.09	3	2801.04	1.95326
GPFcGsPDINSR	Q67IV4	Os06g0631400 protein OS=Oryza sativa subsp. japonica GN=OSJNBa0048L03.35 PE=4 SV=1 - [Q67IV4_ORYSJ]	S6(Phospho)	S(6):100.0	92.9249	61.57	2	1386.55	-0.371954
mSLQGsPPAQQPEPK	A2XTE9	Putative uncharacterized protein OS=Oryza sativa subsp. indica GN=OsI_15882 PE=4 SV=1 - [A2XTE9_ORYSI]	S6(Phospho)	S(6):100.0	91.3957	34.26	2	1690.75	-0.96186
YcLLEAsDDESEASNSSK	A2YE48	Putative uncharacterized protein OS=Oryza sativa subsp. indica GN=OsI_23393 PE=4 SV=1 - [A2YE48_ORYSI]	S7(Phospho)	S(7):100.0	236.175	110.8	2	2084.8	0.265037
DAIVcLsNHDEKNESPPADSYNHLDLR	B7EF23	cDNA clone:J013151G13, full insert sequence OS=Oryza sativa subsp. japonica PE=2 SV=1 - [B7EF23_ORYSJ]	S7(Phospho)	S(7):100.0	110.234	52.96	4	3189.4	0.463545
GmASSSsPSAAAGASAAAR	B8BPT1	Putative uncharacterized protein OS=Oryza sativa subsp. indica GN=OsI_38431 PE=4 SV=1 - [B8BPT1_ORYSI]	S7(Phospho)	S(7):86.4	112	11.16	2	1703.7	-1.90127
EIVHcTISsPIGDQENLQGNIDGK	B8B0A6	Putative uncharacterized protein OS=Oryza sativa subsp. indica GN=OsI_22408 PE=4 SV=1 - [B8B0A6_ORYSI]	S9(Phospho)	S(9):98.2	219.943	56.23	3	2704.23	1.18603
GGFDGmYsPGGGLR	Q69T31	Os02g0550600 protein OS=Oryza sativa subsp. japonica GN=P0451A10.27 PE=2 SV=1 - [Q69T31_ORYSJ]	S8(Phospho)	S(8):99.2	88.646	68.78	2	1466.58	0.323847
ELVFTmFGsGAPDFGAASDGDGDR	I1QT43	Uncharacterized protein OS=Oryza glaberrima PE=4 SV=1 - [I1QT43_ORYGL]	S9(Phospho)	S(9):98.7	229.844	141.51	2	2515.01	-0.220711
VEIDAcPVsDGEIQGHNPLSDIASR	I1PS41	Uncharacterized protein OS=Oryza glaberrima PE=4 SV=1 - [I1PS41_ORYGL]	S9(Phospho)	S(9):100.0	208.551	68.41	3	2759.24	1.15091
QANGGFImsASHNPGGPDNDWGIK	I1QT43	Uncharacterized protein OS=Oryza glaberrima PE=4 SV=1 - [I1QT43_ORYGL]	S9(Phospho)	S(9):98.9	156.612	41.33	3	2566.07	-4.37108
NLDmIDEEsEEDDDYQVPEANLEEAPTR	B9FR79	Putative uncharacterized protein OS=Oryza sativa subsp. japonica GN=OsJ_19910 PE=4 SV=1 - [B9FR79_ORYSJ]	S9(Phospho)	S(9):75.0	97.6469	53.51	3	3362.34	-0.656898
DVEmDGFDsDSLEDWDQHLSAQSR	C7J5F2	Os08g0180400 protein OS=Oryza sativa subsp. japonica GN=Os08g0180400 PE=4 SV=1 - [C7J5F2_ORYSJ]	S9(Phospho)	S(9):100.0	73.8756	52.66	3	2878.12	0.392807
IcDLNLVGsPEVAELR	Q0JD52	Os04g0431000 protein (Fragment) OS=Oryza sativa subsp. japonica GN=Os04g0431000 PE=4 SV=1 - [Q0JD52_ORYSJ]	S9(Phospho)	S(9):100.0	56.2278	40	2	1864.88	-2.11476
ALAAcAAAsLSR	A2ZCR2	Putative uncharacterized protein OS=Oryza sativa subsp. indica GN=OsI_35574 PE=3 SV=1 - [A2ZCR2_ORYSI]	S9(Phospho)	S(9):100.0	74	65.44	2	1241.57	-0.899307
VmSAASPAsPtSPSTPAPAR	H6ST17	Trehalose-6-phosphate synthase 5 OS=Oryza sativa subsp. indica GN=TPS5 PE=2 SV=1 - [H6ST17_ORYSI]	S9(Phospho);T11(Phospho)	S(9):98.6;T(11):97.1	123.195	41.3	2	2058.86	1.05793
TVQFVDWcPtGFK	P28752;Q10PW2	Putative uncharacterized protein OS=Oryza sativa subsp. indica GN=OsI_06200 PE=4 SV=1 - [A2X1X4_ORYSI]	T10(Phospho)	T(10):100.0	205.765	52.96	2	1664.72	-0.13656
TIQFVDWcPtGFK	Q10DN0;J3LSB8	Tubulin alpha-1 chain, putative, expressed OS=Oryza sativa subsp. japonica GN=LOC_Os03g51600 PE=2 SV=1 - [Q10DN0_ORYSJ]	T10(Phospho)	T(10):100.0	163.907	56.74	2	1678.73	-0.0775964
TVFSEAcRPPtEGESGLLR	Q6J2K5	Respiratory burst oxidase homolog protein B OS=Oryza sativa subsp. indica GN=RBOHB PE=2 SV=1 - [RBOHB_ORYSI]	T11(Phospho)	T(11):86.2	113	18.35	3	2186	1.27515
SYINSVAcGFLEYDSDDKPIPEtLKPMVDGGTEGFK	Q5NBF4	Os01g0271500 protein OS=Oryza sativa subsp. japonica GN=P0693B08.15 PE=4 SV=1 - [Q5NBF4_ORYSJ]	T23(Phospho)	T(23):84.8	59.7269	14.98	3	4059.84	2.67599
GGmtSHAAVVAR	B8AYC1	Putative uncharacterized protein OS=Oryza sativa subsp. indica GN=OsI_19920 PE=4 SV=1 - [B8AYC1_ORYSI]	T4(Phospho)	T(4):99.3	138.775	91.34	2	1252.55	-0.198637
cLLNtLSDDLDR	I1QK70	Uncharacterized protein OS=Oryza glaberrima PE=4 SV=1 - [I1QK70_ORYGL]	T5(Phospho)	T(5):96.5	57	32.74	2	1514.65	-1.14748
FQDQGGNmtAETGTYR	Q2QXA8	Protein kinase family protein, putative, expressed OS=Oryza sativa subsp. japonica GN=LOC_Os12g06670 PE=2 SV=1 - [Q2QXA8_ORYSJ]	T9(Phospho)	T(9):100.0	126.015	85.47	2	1871.73	-0.612181
EEQcASDyTDNDDDAVSTEVFTDAQK	I1PMX2	Uncharacterized protein OS=Oryza glaberrima PE=4 SV=1 - [I1PMX2_ORYGL]	Y8(Phospho)	Y(8):98.8	149.239	55.45	3	3033.15	1.15728
IDcTIFsPIGDQDTR	B8B0A6	Putative uncharacterized protein OS=Oryza sativa subsp. indica GN=OsI_22408 PE=4 SV=1 - [B8B0A6_ORYSI]	S7(Phospho)	S(7):100.0	195.746	83.05	2	1817.78	-0.000445943
sPTGGSTSALLQQYEQQR	Q6YPF2	Os08g0120500 protein OS=Oryza sativa subsp. japonica GN=B1203H11.9 PE=4 SV=1 - [Q6YPF2_ORYSJ]	S1(Phospho)	S(1):100.0	290.533	132.46	2	2030.92	1.35387
sYTNLLDLAAGNFEALGPAGGGR	B8AZZ8	Trehalose-6-phosphate synthase 6 OS=Oryza sativa subsp. indica GN=TPS6 PE=2 SV=1 - [B8AZZ8_ORYSI]	S1(Phospho)	S(1):85.3	270.956	122.57	2	2344.1	0.807241
sSGDESMEEDVMEIK	Q10KI0	SAP domain containing protein, expressed OS=Oryza sativa subsp. japonica GN=LOC_Os03g26630 PE=4 SV=1 - [Q10KI0_ORYSJ]	S1(Phospho)	S(1):100.0	208.521	85.43	2	1765.65	-2.57263
sSSDGEGDGGIVTGPAGGGGGVFLSPR	I1PM15	Uncharacterized protein OS=Oryza glaberrima PE=4 SV=1 - [I1PM15_ORYGL]	S1(Phospho)	S(1):99.6	168.237	81.34	3	2470.09	0.66705
sASAIVLSQEIQR	Q8H808	Putative uncharacterized protein OJ1743A09.20 OS=Oryza sativa subsp. japonica GN=OJ1743A09.20 PE=4 SV=1 - [Q8H808_ORYSJ]	S1(Phospho)	S(1):98.9	163.314	45.14	2	1481.74	3.62297
sGQLDPPMLEIFK	B8AW09	Putative uncharacterized protein OS=Oryza sativa subsp. indica GN=OsI_17770 PE=4 SV=1 - [B8AW09_ORYSI]	S1(Phospho)	S(1):100.0	162.757	37.17	2	1554.73	-0.613787
sPPAVQPPAPPLSK	Q10R10	Hydrolase, carbon-nitrogen family protein, expressed OS=Oryza sativa subsp. japonica GN=Os03g0175600 PE=2 SV=1 - [Q10R10_ORYSJ]	S1(Phospho)	S(1):100.0	160.475	45.94	2	1465.74	-0.977222
sYDEEEGDDIDHK	B8B887	Putative uncharacterized protein OS=Oryza sativa subsp. indica GN=OsI_25312 PE=4 SV=1 - [B8B887_ORYSI]	S1(Phospho)	S(1):100.0	157.376	46.9	3	1631.58	0.60821
sFGSHEDEDR	B8AKM5	Putative uncharacterized protein OS=Oryza sativa subsp. indica GN=OsI_10868 PE=4 SV=1 - [B8AKM5_ORYSI]	S1(Phospho)	S(1):100.0	155.396	61.09	2	1258.44	-0.0563494
sPPREPEPEPVKEEEPEPDMNEIK	I1P9Z6	Uncharacterized protein OS=Oryza glaberrima PE=4 SV=1 - [I1P9Z6_ORYGL]	S1(Phospho)	S(1):100.0	146.642	46.19	3	2882.28	1.47721
sWDDIDVNLPK	I1PYI4	Uncharacterized protein (Fragment) OS=Oryza glaberrima PE=4 SV=1 - [I1PYI4_ORYGL]	S1(Phospho)	S(1):100.0	145.659	66.7	2	1381.6	0.501841
sIGNGVQFLNR	A2XHR1;A2YA91	Sucrose synthase OS=Oryza sativa subsp. indica GN=OsI_11950 PE=3 SV=1 - [A2XHR1_ORYSI]	S1(Phospho)	S(1):100.0	145.468	77.98	2	1284.61	0.177937
sDTELDAEPER	B7EF23	cDNA clone:J013151G13, full insert sequence OS=Oryza sativa subsp. japonica PE=2 SV=1 - [B7EF23_ORYSJ]	S1(Phospho)	S(1):100.0	143.326	54.53	2	1341.52	0.193305
sLDSFEDPETK	B9FJJ1	Putative uncharacterized protein OS=Oryza sativa subsp. japonica GN=OsJ_18835 PE=4 SV=1 - [B9FJJ1_ORYSJ]	S1(Phospho)	S(1):100.0	141.491	59.87	2	1347.54	0.333817
sPPAAAAAPPQSVR	A2YWZ2	Putative uncharacterized protein OS=Oryza sativa subsp. indica GN=OsI_29854 PE=4 SV=1 - [A2YWZ2_ORYSI]	S1(Phospho)	S(1):100.0	141.164	72.26	2	1399.67	0.428159
sLGAADTTEVAR	I1NR00	Uncharacterized protein OS=Oryza glaberrima PE=4 SV=1 - [I1NR00_ORYGL]	S1(Phospho)	S(1):100.0	139.932	36.98	2	1270.57	1.44127
sLDLAVGGGGTDIR	B9FAT6	Putative uncharacterized protein OS=Oryza sativa subsp. japonica GN=OsJ_12265 PE=4 SV=1 - [B9FAT6_ORYSJ]	S1(Phospho)	S(1):100.0	135.418	43.2	2	1410.66	-0.698734
sPGGGDGGLFSYNLGWANGGPGHR	Q0D3J9	Zinc finger CCCH domain-containing protein 53 OS=Oryza sativa subsp. japonica GN=Os07g0682400 PE=2 SV=1 - [C3H53_ORYSJ]	S1(Phospho)	S(1):98.2	135.044	50.8	3	2410.03	-1.36564
sPVGGFNYAVNR	I1R1R8	Uncharacterized protein OS=Oryza glaberrima PE=4 SV=1 - [I1R1R8_ORYGL]	S1(Phospho)	S(1):100.0	134	37.96	2	1360.6	-0.935774
sQDAFAIESTSGEMSK	I1NTE0	Uncharacterized protein OS=Oryza glaberrima PE=4 SV=1 - [I1NTE0_ORYGL]	S1(Phospho)	S(1):100.0	131.995	42.96	2	1767.72	0.707959
sPTEELLDR	B8BDC5	Putative uncharacterized protein OS=Oryza sativa subsp. indica GN=OsI_31987 PE=4 SV=1 - [B8BDC5_ORYSI]	S1(Phospho)	S(1):99.2	129.907	46.74	2	1139.5	-0.0788914
sPEAEIGHR	I1PKK4;J3LX69	Uncharacterized protein OS=Oryza glaberrima PE=4 SV=1 - [I1PKK4_ORYGL]	S1(Phospho)	S(1):100.0	129.139	52.58	2	1075.46	0.0878496
sVLAVVEDAK	A6N0P9	Nuclear matrix constituent protein (Fragment) OS=Oryza sativa subsp. indica PE=2 SV=1 - [A6N0P9_ORYSI]	S1(Phospho)	S(1):100.0	127.506	61.09	2	1110.54	-3.56718
sPSGTEGSVR	B8B900	Putative uncharacterized protein OS=Oryza sativa subsp. indica GN=OsI_28563 PE=4 SV=1 - [B8B900_ORYSI]	S1(Phospho)	S(1):100.0	127.034	40.2	2	1056.44	0.159389
sESNREALEAAEQDLQR	A2ZJT7	Putative uncharacterized protein OS=Oryza sativa subsp. indica GN=OsI_38084 PE=4 SV=1 - [A2ZJT7_ORYSI]	S1(Phospho)	S(1):100.0	123.847	62.27	3	2025.89	-0.415869
sVDTLTTLQK	A2Y0Q8	Putative uncharacterized protein OS=Oryza sativa subsp. indica GN=OsI_18583 PE=4 SV=1 - [A2Y0Q8_ORYSI]	S1(Phospho)	S(1):100.0	122.996	46.09	2	1185.58	0.0331013
sLDFPTPPR	B8AQZ0	Putative uncharacterized protein OS=Oryza sativa subsp. indica GN=OsI_11947 PE=3 SV=1 - [B8AQZ0_ORYSI]	S1(Phospho)	S(1):100.0	122.977	42.25	2	1109.5	-1.33754
sGGAPPPPEMSTAER	I1QXW1	Uncharacterized protein OS=Oryza glaberrima PE=3 SV=1 - [I1QXW1_ORYGL]	S1(Phospho)	S(1):100.0	117.328	31.33	2	1563.65	0.34826
sYSNLLDLATGAADQAPAPAALGALR	I1P923	Uncharacterized protein OS=Oryza glaberrima PE=4 SV=1 - [I1P923_ORYGL]	S1(Phospho)	S(1):99.6	111.084	74.05	2	2607.28	-1.50226
sGSLGSSDTAYVR	I1PDS2	Uncharacterized protein OS=Oryza glaberrima PE=4 SV=1 - [I1PDS2_ORYGL]	S1(Phospho)	S(1):100.0	110.782	59.97	2	1379.58	-1.24051
sSILGVGSGAAAVLVDLLAPGAAGEFR	Q6L4V8	Os05g0510100 protein OS=Oryza sativa subsp. japonica GN=OSJNBb0108E17.22 PE=4 SV=1 - [Q6L4V8_ORYSJ]	S1(Phospho)	S(1):100.0	108.006	50.34	3	2578.33	0.162077
sSGIEATTAEAEALSK	B9F3M8	Putative uncharacterized protein OS=Oryza sativa subsp. japonica GN=OsJ_08651 PE=4 SV=1 - [B9F3M8_ORYSJ]	S1(Phospho)	S(1):100.0	104.381	71.13	2	1644.74	2.82973
sPVSLPTGATYDR	I1PW14	Uncharacterized protein OS=Oryza glaberrima PE=4 SV=1 - [I1PW14_ORYGL]	S1(Phospho)	S(1):100.0	98.5665	32.12	2	1443.65	0.377451
sPTSETYVIFGEAK	Q8LMR3	Nascent polypeptide-associated complex alpha subunit, putative, expressed OS=Oryza sativa subsp. japonica GN=OJ1705B08.10 PE=2 SV=1 - [Q8LMR3_ORYSJ]	S1(Phospho)	S(1):96.0	97.9746	30.92	2	1608.72	1.40044
sPGREDSIEHLPR	J3L5A1	Uncharacterized protein OS=Oryza brachyantha GN=OB01G44070 PE=4 SV=1 - [J3L5A1_ORYBR]	S1(Phospho)	S(1):100.0	93.6198	31.62	3	1572.72	0.90955
sPSLYPR	B8BDL9	Putative uncharacterized protein OS=Oryza sativa subsp. indica GN=OsI_32101 PE=4 SV=1 - [B8BDL9_ORYSI]	S1(Phospho)	S(1):99.4	91.0112	33.69	2	899.403	0.732002
sASLVGNPFDDQVFDLVRPEAIDDLR	A2XSN9	Putative uncharacterized protein OS=Oryza sativa subsp. indica GN=OsI_15625 PE=4 SV=1 - [A2XSN9_ORYSI]	S1(Phospho)	S(1):97.7	90.8358	45.81	3	2968.41	0.0641774
sSPELTDPSVEGYSR	Q0DU30	Os03g0210800 protein OS=Oryza sativa subsp. japonica GN=Os03g0210800 PE=4 SV=2 - [Q0DU30_ORYSJ]	S1(Phospho)	S(1):100.0	90.3915	39.84	2	1703.72	2.89517
sDTENVDVAPVQQPELR	B8AX61	Putative uncharacterized protein OS=Oryza sativa subsp. indica GN=OsI_21141 PE=4 SV=1 - [B8AX61_ORYSI]	S1(Phospho)	S(1):100.0	87.7559	28.62	2	1976.9	0.979609
sMGGDMESGSVK	I1NW66	Uncharacterized protein (Fragment) OS=Oryza glaberrima PE=4 SV=1 - [I1NW66_ORYGL]	S1(Phospho)	S(1):100.0	85.2062	35.19	2	1264.46	-1.50235
sSNDEGSLAK	Q5N719	Os01g0906600 protein OS=Oryza sativa subsp. japonica GN=B1417F08.12 PE=2 SV=1 - [Q5N719_ORYSJ]	S1(Phospho)	S(1):99.2	82.8787	38.08	2	1087.43	1.54689
sPAKPDQPLDLDSELAK	Q5ZCC7	Os01g0155400 protein OS=Oryza sativa subsp. japonica GN=P0011G08.18 PE=4 SV=1 - [Q5ZCC7_ORYSJ]	S1(Phospho)	S(1):100.0	79.2322	23.22	2	1903.91	1.08604
sPDEITGPYKDDPAPTSFVPAAGYHK	I1NNF9	Uncharacterized protein OS=Oryza glaberrima PE=3 SV=1 - [I1NNF9_ORYGL]	S1(Phospho)	S(1):97.1	76.7937	41.75	3	2840.28	-0.237427
sDVSDASEGAEVQHAR	I1NJK9	Uncharacterized protein (Fragment) OS=Oryza glaberrima PE=4 SV=1 - [I1NJK9_ORYGL]	S1(Phospho)	S(1):98.6	74.2087	30.24	2	1737.71	1.01046
sASLSEILDVK	B8AFU4	Putative uncharacterized protein OS=Oryza sativa subsp. indica GN=OsI_08215 PE=4 SV=1 - [B8AFU4_ORYSI]	S1(Phospho)	S(1):99.9	73.5228	55.35	2	1241.6	0.830316
sNGASTGVQEDR	A3BL62	Putative uncharacterized protein OS=Oryza sativa subsp. japonica GN=OsJ_24746 PE=4 SV=1 - [A3BL62_ORYSJ]	S1(Phospho)	S(1):100.0	73.2931	22.39	2	1300.52	-0.128625
sSPPHVSEVQVGLSK	A2YX97	Putative uncharacterized protein OS=Oryza sativa subsp. indica GN=OsI_29965 PE=4 SV=1 - [A2YX97_ORYSI]	S1(Phospho)	S(1):75.0	67.8897	31.1	2	1630.78	-1.01931
sYSNLLELAAGGGGGGGGEGPLPSLGR	I1QNR3	Uncharacterized protein OS=Oryza glaberrima PE=4 SV=1 - [I1QNR3_ORYGL]	S1(Phospho)	S(1):99.9	67.482	33.52	2	2523.19	0.631852
sPSYSSPPGNGNGYGYGGYDDYR	I1P9Z6	Uncharacterized protein OS=Oryza glaberrima PE=4 SV=1 - [I1P9Z6_ORYGL]	S1(Phospho)	S(1):96.6	64.66	26.35	3	2509.95	-3.31512
sDDASGEAPDLQGQLIEILDR	I1P6C3	Uncharacterized protein (Fragment) OS=Oryza glaberrima PE=4 SV=1 - [I1P6C3_ORYGL]	S1(Phospho)	S(1):75.0	58.3067	23.66	2	2322.05	0.2275
sEWNELVEIFLSDHEEDGDGR	I1PEY7	Uncharacterized protein OS=Oryza glaberrima PE=4 SV=1 - [I1PEY7_ORYGL]	S1(Phospho)	S(1):86.3	53.5634	23.83	2	2556.05	-3.30711
sLDKNTNENEEHNR	B7EF23	cDNA clone:J013151G13, full insert sequence OS=Oryza sativa subsp. japonica PE=2 SV=1 - [B7EF23_ORYSJ]	S1(Phospho)	S(1):100.0	51.9499	23.45	3	1779.73	-0.0787203
sSTNEDYYEDPVPNK	G2XLL6	Hypothetical_protein OS=Oryza glaberrima GN=Ogl12g0041P16_6 PE=4 SV=1 - [G2XLL6_ORYGL]	S1(Phospho)	S(1):100.0	51.7425	28.25	2	1837.71	-1.90676
sEEASSAAEEQPPQAAAPPPR	Q10AH9	Ankyrin repeat domain protein 2, putative, expressed OS=Oryza sativa subsp. japonica GN=LOC_Os03g63480 PE=4 SV=1 - [Q10AH9_ORYSJ]	S1(Phospho)	S(1):100.0	50.1729	25.32	2	2199.96	1.04501
sADEQLPSSVYFVR	A6MZD7	Phosphatidylinositol 3-and 4-kinase family protein (Fragment) OS=Oryza sativa subsp. indica PE=2 SV=1 - [A6MZD7_ORYSI]	S1(Phospho)	S(1):99.9	50.0233	33.11	2	1677.75	-0.176258
sTDRPAASSAAR	B8BJU1	Putative uncharacterized protein OS=Oryza sativa subsp. indica GN=OsI_35637 PE=4 SV=1 - [B8BJU1_ORYSI]	S1(Phospho)	S(1):100.0	49.8114	35.93	2	1269.56	-0.276713
sSVIEGTQHEEDSDQEDIDEK	B8B9U1	Putative uncharacterized protein OS=Oryza sativa subsp. indica GN=OsI_28838 PE=4 SV=1 - [B8B9U1_ORYSI]	S1(Phospho)	S(1):100.0	85	18.14	3	2469.98	0.941057
sYTNLVDLANGNLSALDYGGGGGGGGGGNGAGGRPPR	B8A908	Putative uncharacterized protein OS=Oryza sativa subsp. indica GN=OsI_03616 PE=4 SV=1 - [B8A908_ORYSI]	S1(Phospho)	S(1):90.9	112	17.53	3	3455.59	4.87858
sDSEEEEMDPLAEVcYLDPEADAEGIR	A2X736	Putative uncharacterized protein OS=Oryza sativa subsp. indica GN=OsI_08028 PE=4 SV=1 - [A2X736_ORYSI]	S1(Phospho)	S(1):100.0	138.29	37.5	3	3149.25	-0.449841
sNVQETEEVcGENSSEK	B8AIQ6	Putative uncharacterized protein OS=Oryza sativa subsp. indica GN=OsI_07453 PE=4 SV=1 - [B8AIQ6_ORYSI]	S1(Phospho)	S(1):99.3	123.847	51.47	2	2005.77	-0.051682
sPPREPEPEPVKEEEPEPDmNEIK	I1P9Z6	Uncharacterized protein OS=Oryza glaberrima PE=4 SV=1 - [I1P9Z6_ORYGL]	S1(Phospho)	S(1):100.0	122.96	40.85	3	2898.28	0.296336
sLcGtPASSTR	I1PLD9	Uncharacterized protein OS=Oryza glaberrima PE=4 SV=1 - [I1PLD9_ORYGL]	S1(Phospho);T5(Phospho)	S(1):100.0;T(5):99.9	78.9631	54.74	2	1296.47	-1.12485
sScGcEDGTVEAPAAAAPK	A2XVA4	Putative uncharacterized protein OS=Oryza sativa subsp. indica GN=OsI_16544 PE=3 SV=1 - [A2XVA4_ORYSI]	S1(Phospho)	S(1):100.0	62.7715	32.28	2	1957.77	0.0270726
sAAPPPPPPEsPVAAAAGGGDK	Q6K647	Os02g0505400 protein OS=Oryza sativa subsp. japonica GN=OJ1003_F04.39-1 PE=2 SV=1 - [Q6K647_ORYSJ]	S1(Phospho);S11(Phospho)	S(1):100.0;S(11):100.0	124.029	28.14	3	2100.89	-5.43151
sSLGDRPATDsAGEGEEPSL	B8AQW5	Putative uncharacterized protein OS=Oryza sativa subsp. indica GN=OsI_10572 PE=4 SV=1 - [B8AQW5_ORYSI]	S1(Phospho);S11(Phospho)	S(1):100.0;S(11):100.0	85	16.95	2	2134.82	1.3177
sSLGDRPATEsAGDGEEPSL			S1(Phospho);S11(Phospho)	S(1):100.0;S(11):100.0	85	16.95	2	2134.82	1.3177
sSPPPPQQQASsEDDKEKPTHLR	Q6K6Z4	KH domain-containing protein NOVA-like OS=Oryza sativa subsp. japonica GN=P0474F11.35 PE=4 SV=1 - [Q6K6Z4_ORYSJ]	S1(Phospho);S12(Phospho)	S(1):97.1;S(12):97.2	164.424	44.86	3	2719.18	-0.0344799
sFTHINEDAALEsPKEE	B8A8J5	Putative uncharacterized protein OS=Oryza sativa subsp. indica GN=OsI_02040 PE=3 SV=1 - [B8A8J5_ORYSI]	S1(Phospho);S13(Phospho)	S(1):76.7;S(13):78.9	216	61.66	2	2076.82	1.12668
ssPDEDPPTEPER	Q5NBF4	Os01g0271500 protein OS=Oryza sativa subsp. japonica GN=P0693B08.15 PE=4 SV=1 - [Q5NBF4_ORYSJ]	S1(Phospho);S2(Phospho)	S(1):100.0;S(2):100.0	99.2915	30.54	3	1615.55	-4.05348
sSSTGGGGGGGGGFSPTAAKPPPPPsPR	Q5VRD6	Putative serine/threonine protein phosphatase 2A (PP2A) regulatory subunit B' (B'gamma) OS=Oryza sativa subsp. japonica GN=P0509B06.6 PE=4 SV=1 - [Q5VRD6_ORYSJ]	S1(Phospho);S26(Phospho)	S(1):98.6;S(26):96.2	74	40.39	3	2582.11	0.477283
sAsHTSLSESDDFDLSR	Q69T31	Os02g0550600 protein OS=Oryza sativa subsp. japonica GN=P0451A10.27 PE=2 SV=1 - [Q69T31_ORYSJ]	S1(Phospho);S3(Phospho)	S(1):100.0;S(3):95.1	171.994	54.32	3	2013.74	-1.69314
sPsPEPVYDNLGIR	C7J0Y5	Os04g0385700 protein OS=Oryza sativa subsp. japonica GN=Os04g0385700 PE=4 SV=1 - [C7J0Y5_ORYSJ]	S1(Phospho);S3(Phospho)	S(1):100.0;S(3):100.0	152.656	69.51	2	1703.7	-2.22821
sFGsHEDEDR	B8AKM5	Putative uncharacterized protein OS=Oryza sativa subsp. indica GN=OsI_10868 PE=4 SV=1 - [B8AKM5_ORYSI]	S1(Phospho);S4(Phospho)	S(1):100.0;S(4):100.0	90.8928	59.67	2	1338.4	-0.16093
sPTGGsTSALLQQYEQQR	Q6YPF2	Os08g0120500 protein OS=Oryza sativa subsp. japonica GN=B1203H11.9 PE=4 SV=1 - [Q6YPF2_ORYSJ]	S1(Phospho);S6(Phospho)	S(1):98.2;S(6):100.0	168.788	84.05	2	2110.89	2.33288
sPDAERPAsPK	B8ANH1	Putative uncharacterized protein OS=Oryza sativa subsp. indica GN=OsI_11399 PE=4 SV=1 - [B8ANH1_ORYSI]	S1(Phospho);S9(Phospho)	S(1):100.0;S(9):100.0	74	58.02	2	1314.51	-0.00790312
stVLtGEHKGEISNTADLDQSSEAK	Q2QY28	Transcription initiation factor IIE, putative, expressed OS=Oryza sativa subsp. japonica GN=LOC_Os12g04060 PE=4 SV=1 - [Q2QY28_ORYSJ]	S1(Phospho);T2(Phospho);T5(Phospho)	S(1):92.0;T(2):92.0;T(5):92.0	74.4013	23.28	3	2857.15	-1.32209
sAPtTPIKDGASSPFAAALSEEER	Q10NX0	Phosphoenolpyruvate carboxykinase, putative, expressed OS=Oryza sativa subsp. japonica GN=LOC_Os03g15050 PE=3 SV=1 - [Q10NX0_ORYSJ]	S1(Phospho);T4(Phospho)	S(1):100.0;T(4):100.0	171.913	72.31	3	2592.14	5.90232
sLVGtPASSALHSFEPHPIVGDAWEALR	Q69T31	Os02g0550600 protein OS=Oryza sativa subsp. japonica GN=P0451A10.27 PE=2 SV=1 - [Q69T31_ORYSJ]	S1(Phospho);T5(Phospho)	S(1):90.2;T(5):82.5	94.6441	23	3	3104.43	1.64129
EEEDYFNEDsDEEDSVR	Q5Z8F2	Os01g0337600 protein OS=Oryza sativa subsp. japonica GN=P0487E11.32-1 PE=4 SV=1 - [Q5Z8F2_ORYSJ]	S10(Phospho)	S(10):100.0	297.935	103.98	2	2186.76	0.5878
ATGAFILTAsHNPGGPTEDFGIK	Q9AUQ4	Os03g0712700 protein OS=Oryza sativa subsp. japonica GN=OSJNBb0033N16.5 PE=2 SV=1 - [Q9AUQ4_ORYSJ]	S10(Phospho)	S(10):99.4	295.451	101.22	2	2381.12	0.737436
IEEVDPTYDsDASEDGADDGDDLSVR	Q2QXA8	Protein kinase family protein, putative, expressed OS=Oryza sativa subsp. japonica GN=LOC_Os12g06670 PE=2 SV=1 - [Q2QXA8_ORYSJ]	S10(Phospho)	S(10):99.0	291.808	94.18	3	2865.11	-0.113987
KLADDDGEDsLDENDLT	Q25AQ6	H0313F03.14 protein OS=Oryza sativa GN=H0313F03.14 PE=4 SV=1 - [Q25AQ6_ORYSA]	S10(Phospho)	S(10):100.0	235.654	81.24	2	1944.76	0.232931
AALEAEDDVsQVELSFEDNR	I1QC25	Uncharacterized protein (Fragment) OS=Oryza glaberrima PE=4 SV=1 - [I1QC25_ORYGL]	S10(Phospho)	S(10):100.0	206.298	109.46	2	2316.99	0.10179
LFLFPAKPEsSSSLGSLLDDSSK	A2WKG3	Putative uncharacterized protein OS=Oryza sativa subsp. indica GN=OsI_00313 PE=4 SV=1 - [A2WKG3_ORYSI]	S10(Phospho)	S(10):99.4	203.309	112.52	3	2505.22	0.031285
VLGAFLEGGsPDENK	Q652L6	Os09g0567300 protein OS=Oryza sativa subsp. japonica GN=OJ1155_H10.27 PE=4 SV=1 - [Q652L6_ORYSJ]	S10(Phospho)	S(10):100.0	189.881	62.26	2	1612.73	-0.0886105
MTSGDMALGsPVSSQGK	B8BPD0	Putative uncharacterized protein OS=Oryza sativa subsp. indica GN=OsI_38149 PE=4 SV=1 - [B8BPD0_ORYSI]	S10(Phospho)	S(10):100.0	184.61	115.42	2	1732.73	-0.883077
ALQESLNADsPPR	Q2QMP4	LIM domain-containing protein, putative, expressed OS=Oryza sativa subsp. japonica GN=LOC_Os12g40490 PE=2 SV=2 - [Q2QMP4_ORYSJ]	S10(Phospho)	S(10):100.0	176.963	72.27	2	1477.67	0.0340128
EVILVDDNDsEQEDGGSGK	I1P227	Uncharacterized protein OS=Oryza glaberrima PE=4 SV=1 - [I1P227_ORYGL]	S10(Phospho)	S(10):100.0	170.459	96.79	2	2085.85	1.49987
SPDLIQENEsEEETTEDVAIPDTVAK	I1QJW0	Uncharacterized protein OS=Oryza glaberrima PE=4 SV=1 - [I1QJW0_ORYGL]	S10(Phospho)	S(10):100.0	170.096	84.72	3	2939.32	7.96379
ALAAGDSDLsASTSEDEESDDEITEEGGPEER	B8ADB5	Putative uncharacterized protein OS=Oryza sativa subsp. indica GN=OsI_00422 PE=3 SV=1 - [B8ADB5_ORYSI]	S10(Phospho)	S(10):78.2	159.993	63.95	3	3391.34	1.57767
EAAADLSELsEGEK	B8BJU1	Putative uncharacterized protein OS=Oryza sativa subsp. indica GN=OsI_35637 PE=4 SV=1 - [B8BJU1_ORYSI]	S10(Phospho)	S(10):98.7	157.099	84.8	2	1528.64	-0.955132
SGSRPQLDLsGAAIHGNLEDR	B8BDU9	Putative uncharacterized protein OS=Oryza sativa subsp. indica GN=OsI_32156 PE=4 SV=1 - [B8BDU9_ORYSI]	S10(Phospho)	S(10):100.0	148.598	54.51	3	2273.07	-0.434248
RPFAAIVGGsK	B8AAV9;I1PWX1	Putative uncharacterized protein OS=Oryza sativa subsp. indica GN=OsI_04088 PE=3 SV=1 - [B8AAV9_ORYSI]	S10(Phospho)	S(10):100.0	146.043	54.26	2	1182.6	0.14103
FAAVPDGLPsDDDDDGPSDPR	B8AI00	Putative uncharacterized protein OS=Oryza sativa subsp. indica GN=OsI_07268 PE=3 SV=1 - [B8AI00_ORYSI]	S10(Phospho)	S(10):100.0	143.599	46.09	2	2237.9	6.80059
QSAIAADQVsPR	B9EUE5	Putative uncharacterized protein OS=Oryza sativa subsp. japonica GN=OsJ_04066 PE=4 SV=1 - [B9EUE5_ORYSJ]	S10(Phospho)	S(10):100.0	137.924	83.31	2	1322.61	-0.221902
IPQPSSGQEsPTGK	I1R5U3	Uncharacterized protein OS=Oryza glaberrima PE=4 SV=1 - [I1R5U3_ORYGL]	S10(Phospho)	S(10):100.0	137.306	74.45	2	1492.67	-0.638129
VGTDDSGPEsPPGSPTR	Q6Z3F7	Os08g0554000 protein OS=Oryza sativa subsp. japonica GN=OSJNBb0011H15.40-1 PE=2 SV=1 - [Q6Z3F7_ORYSJ]	S10(Phospho)	S(10):99.1	133.571	101.27	2	1735.72	1.22922
mTSGDMALGsPVSSQGK	B8BPD0	Putative uncharacterized protein OS=Oryza sativa subsp. indica GN=OsI_38149 PE=4 SV=1 - [B8BPD0_ORYSI]	S10(Phospho)	S(10):100.0	131.549	74.34	2	1748.72	-0.270741
ADTIDEAVDsSETVPSAR	A5H9K4	Proline rich extension-like receptor kinase-1 (Fragment) OS=Oryza sativa subsp. indica PE=2 SV=1 - [A5H9K4_ORYSI]	S10(Phospho)	S(10):99.2	124.064	87.07	2	1942.83	0.929131
NAVGIPEGIsDEDEVVAVVHK	Q0DUA4	Os03g0197200 protein (Fragment) OS=Oryza sativa subsp. japonica GN=Os03g0197200 PE=3 SV=1 - [Q0DUA4_ORYSJ]	S10(Phospho)	S(10):100.0	122.821	38.11	3	2257.07	-1.5046
DAEADKEAPsEDAPK	B9GEC0	Putative uncharacterized protein OS=Oryza sativa subsp. japonica GN=OsJ_36903 PE=4 SV=1 - [B9GEC0_ORYSJ]	S10(Phospho)	S(10):100.0	122.624	38.71	2	1652.67	-2.1066
HVGATAASAsA	I1Q8M5	Thioredoxin OS=Oryza glaberrima PE=3 SV=1 - [I1Q8M5_ORYGL]	S10(Phospho)	S(10):100.0	117.122	67.09	2	1022.43	0.450296
KPMAGGPEKsPK	A2YN39	Putative uncharacterized protein OS=Oryza sativa subsp. indica GN=OsI_26649 PE=4 SV=1 - [A2YN39_ORYSI]	S10(Phospho)	S(10):100.0	110.269	47.08	3	1306.62	-0.0153613
KPmAGGPEKsPK	A2YN39	Putative uncharacterized protein OS=Oryza sativa subsp. indica GN=OsI_26649 PE=4 SV=1 - [A2YN39_ORYSI]	S10(Phospho)	S(10):100.0	108.998	45.35	3	1322.62	0.0453991
QVTSNGGNQsVASSSGADYADGIVEDISTKPGMK	B8B839	Putative uncharacterized protein OS=Oryza sativa subsp. indica GN=OsI_26664 PE=4 SV=1 - [B8B839_ORYSI]	S10(Phospho)	S(10):84.3	105.353	41.39	3	3450.54	1.70275
PVGVQAPEAsPGR	B8AIL2	Putative uncharacterized protein OS=Oryza sativa subsp. indica GN=OsI_06071 PE=3 SV=1 - [B8AIL2_ORYSI]	S10(Phospho)	S(10):100.0	101.079	47.17	2	1344.63	1.14494
ELGEGSASVsPVSGLSSSR	Q0DKN6	Os05g0151400 protein OS=Oryza sativa subsp. japonica GN=Os05g0151400 PE=4 SV=1 - [Q0DKN6_ORYSJ]	S10(Phospho)	S(10):100.0	99.2662	97.9	2	1885.85	0.425073
GGPSTPMLVsSPSLNPVYSPPPSVR	B8B548	Putative uncharacterized protein OS=Oryza sativa subsp. indica GN=OsI_27084 PE=4 SV=1 - [B8B548_ORYSI]	S10(Phospho)	S(10):99.6	89.5459	32.58	3	2603.26	-0.410019
VFSNYDGRLsLDK	A2Y5N8	Putative uncharacterized protein OS=Oryza sativa subsp. indica GN=OsI_20311 PE=4 SV=1 - [A2Y5N8_ORYSI]	S10(Phospho)	S(10):100.0	88.621	47.06	2	1593.73	0.0516587
LVGGHYDFVsGNLDLWEP	B7E5F1	Carbonic anhydrase OS=Oryza sativa subsp. japonica PE=2 SV=1 - [B7E5F1_ORYSJ]	S10(Phospho)	S(10):100.0	86.9084	40.42	2	2097.93	1.09504
AMNKPAEYDsDDEILATSR	A2YTF9	Putative uncharacterized protein OS=Oryza sativa subsp. indica GN=OsI_28599 PE=4 SV=1 - [A2YTF9_ORYSI]	S10(Phospho)	S(10):80.0	86.6519	32.44	3	2205.93	-1.2294
AGSVTSDVPsSLASDR	B8A908	Putative uncharacterized protein OS=Oryza sativa subsp. indica GN=OsI_03616 PE=4 SV=1 - [B8A908_ORYSI]	S10(Phospho)	S(10):99.8	85.4655	62.76	2	1628.72	-0.63404
ALQESLNADsPPRQNIPVENVPSEPPR	Q2QMP4	LIM domain-containing protein, putative, expressed OS=Oryza sativa subsp. japonica GN=LOC_Os12g40490 PE=2 SV=2 - [Q2QMP4_ORYSJ]	S10(Phospho)	S(10):78.2	84.5361	34.11	3	3034.46	-0.0416837
STHPPPSSPsSSSSGGGGGGGSSASSSSEK	Q10QA5	Dwarf 88 esterase OS=Oryza sativa subsp. japonica GN=D88 PE=2 SV=1 - [Q10QA5_ORYSJ]	S10(Phospho)	S(10):95.3	76.3514	32.2	3	2671.08	2.37163
EVILVDDNDsEQEDGGSGKVDENAPR	I1P227	Uncharacterized protein OS=Oryza glaberrima PE=4 SV=1 - [I1P227_ORYGL]	S10(Phospho)	S(10):98.0	70.3024	16.29	3	2867.21	-2.30618
LDVLEESMGsPK	A2Y5J3	Putative uncharacterized protein OS=Oryza sativa subsp. indica GN=OsI_20262 PE=4 SV=1 - [A2Y5J3_ORYSI]	S10(Phospho)	S(10):100.0	69.4418	41.78	2	1384.6	-4.08244
EAEEEEKPAsPPPAPEPEPEQEPEPEPEPVKEEAPK	A2Y9X3	Putative uncharacterized protein OS=Oryza sativa subsp. indica GN=OsI_21879 PE=4 SV=1 - [A2Y9X3_ORYSI]	S10(Phospho)	S(10):100.0	69.3729	28.95	4	4052.83	5.13587
AAALNIVPTsTGAAK	Q9SNK3;Q7X8A1	EST C74302(E30840) corresponds to a region of the predicted gene OS=Oryza sativa subsp. japonica GN=Os03g0129300 PE=3 SV=1 - [Q9SNK3_ORYSJ]	S10(Phospho)	S(10):100.0	65.0133	36.56	2	1464.75	-0.142846
AmNKPAEYDsDDEILATSR	A2YTF9	Putative uncharacterized protein OS=Oryza sativa subsp. indica GN=OsI_28599 PE=4 SV=1 - [A2YTF9_ORYSI]	S10(Phospho)	S(10):100.0	63.1257	19.55	3	2221.94	1.61739
DFDQINTILsPSTPGSR	Q84M80	Os03g0856400 protein OS=Oryza sativa subsp. japonica GN=OSJNBa0059G06.25 PE=2 SV=1 - [Q84M80_ORYSJ]	S10(Phospho)	S(10):100.0	62.5951	67.94	2	1927.89	3.68078
FVESQEATSsGNNSTVSLSSK	A2XI79	Putative uncharacterized protein OS=Oryza sativa subsp. indica GN=OsI_12140 PE=4 SV=1 - [A2XI79_ORYSI]	S10(Phospho)	S(10):95.2	58.4785	15.7	2	2238.98	3.09497
SLGLGNEDGsR	Q6ZCC6	Os08g0112600 protein OS=Oryza sativa subsp. japonica GN=P0498H04.23 PE=4 SV=1 - [Q6ZCC6_ORYSJ]	S10(Phospho)	S(10):99.9	50.5617	41.33	2	1184.5	1.07283
LIPTLLSNMsYSDDDESLADAEEEESFPDRDQDLKPR	B8ARW2	Putative uncharacterized protein OS=Oryza sativa subsp. indica GN=OsI_18044 PE=4 SV=1 - [B8ARW2_ORYSI]	S10(Phospho)	S(10):83.0	50.0233	28.66	4	4320.89	-2.16383
MAFGSGNLEsSQQTQPTEFVPNR	I1NLH8	Uncharacterized protein OS=Oryza glaberrima PE=3 SV=1 - [I1NLH8_ORYGL]	S10(Phospho)	S(10):96.6	83	13.01	3	2605.14	0.460079
SAPGPIDVPsPR	A3B8G2	Putative uncharacterized protein OS=Oryza sativa subsp. japonica GN=OsJ_20149 PE=4 SV=1 - [A3B8G2_ORYSJ]	S10(Phospho)	S(10):100.0	69	22.88	2	1272.6	-1.55521
HHIIMDPSAsPR	B8AW09	Putative uncharacterized protein OS=Oryza sativa subsp. indica GN=OsI_17770 PE=4 SV=1 - [B8AW09_ORYSI]	S10(Phospho)	S(10):100.0	74	22.35	3	1440.65	0.252529
GPSILGSVLsLTSR	I1NYQ3	Uncharacterized protein OS=Oryza glaberrima PE=3 SV=1 - [I1NYQ3_ORYGL]	S10(Phospho)	S(10):96.4	86	81.56	2	1466.76	0.180022
LASENSVSFsR	I1PAT6	Uncharacterized protein OS=Oryza glaberrima PE=4 SV=1 - [I1PAT6_ORYGL]	S10(Phospho)	S(10):100.0	102	63.99	2	1276.56	-0.987531
SEPLSPPEYsPR	I1QQF6	Uncharacterized protein OS=Oryza glaberrima PE=4 SV=1 - [I1QQF6_ORYGL]	S10(Phospho)	S(10):75.0	113	49.12	2	1438.62	-0.682085
EEEDYFNEDsDEEDSVRR	Q5Z8F2	Os01g0337600 protein OS=Oryza sativa subsp. japonica GN=P0487E11.32-1 PE=4 SV=1 - [Q5Z8F2_ORYSJ]	S10(Phospho)	S(10):81.2	112	46.97	3	2342.85	-1.09184
SIESSDLNFsR	H2KW10	Expressed protein OS=Oryza sativa subsp. japonica GN=LOC_Os11g21990 PE=4 SV=1 - [H2KW10_ORYSJ]	S10(Phospho)	S(10):85.1	77	26.06	2	1334.56	-0.477402
AFSALSLSSsSR	I1NWX2	Uncharacterized protein OS=Oryza glaberrima PE=3 SV=1 - [I1NWX2_ORYGL]	S10(Phospho)	S(10):79.1	77	66.51	2	1292.59	0.0248607
FWDSTLALEsPDEEcDSR	Q2QX49	CBS domain-containing protein, putative, expressed OS=Oryza sativa subsp. japonica GN=LOC_Os12g07190 PE=4 SV=1 - [Q2QX49_ORYSJ]	S10(Phospho)	S(10):100.0	207.447	133.05	2	2236.87	0.0799673
FNENKEHEHsGsLDDTDR	I1P922	Uncharacterized protein OS=Oryza glaberrima PE=4 SV=1 - [I1P922_ORYGL]	S10(Phospho);S12(Phospho)	S(10):100.0;S(12):100.0	95.6605	27.03	3	2289.84	0.00670112
VGTDDSGPEsPPGsPTR	Q6Z3F7	Os08g0554000 protein OS=Oryza sativa subsp. japonica GN=OSJNBb0011H15.40-1 PE=2 SV=1 - [Q6Z3F7_ORYSJ]	S10(Phospho);S14(Phospho)	S(10):100.0;S(14):98.3	170.785	80.13	2	1815.68	-0.383571
VRPSTPVDLsPLPsPTK	Q6ATY1	Putative uncharacterized protein OSJNBa0035J16.12 OS=Oryza sativa subsp. japonica GN=OSJNBa0035J16.12 PE=3 SV=1 - [Q6ATY1_ORYSJ]	S10(Phospho);S14(Phospho)	S(10):97.2;S(14):98.6	104.057	27.7	2	1950.93	0.0944469
AGGVGVAPPsPSPsEGKAEPGPAR	Q10SD7	Expressed protein OS=Oryza sativa subsp. japonica GN=LOC_Os03g03440 PE=4 SV=1 - [Q10SD7_ORYSJ]	S10(Phospho);S14(Phospho)	S(10):86.7;S(12):92.3	113	23.59	3	2332.03	-1.13818
HPYGGGGGDsASEYsGGGLPSMR	B8BNM4	Putative uncharacterized protein OS=Oryza sativa subsp. indica GN=OsI_37810 PE=3 SV=1 - [B8BNM4_ORYSI]	S10(Phospho);S15(Phospho)	S(10):80.0;S(15):80.0	113	67.6	3	2355.88	2.29735
YAEPISPNPsPSPtSAAAPAALNAVK	Q6ETM2	Os02g0178500 protein OS=Oryza sativa subsp. japonica GN=P0544B02.5 PE=2 SV=1 - [Q6ETM2_ORYSJ]	S10(Phospho);T14(Phospho)	S(10):89.8;T(14):95.2	72.0133	29.74	3	2681.23	0.650469
HIIEEVINSMsDDEEGEEDNAEDDKDK	Q762A2	BRI1-KD interacting protein 112 (Fragment) OS=Oryza sativa subsp. japonica GN=bip112 PE=2 SV=1 - [Q762A2_ORYSJ]	S11(Phospho)	S(11):99.1	281.748	75.83	3	3185.26	-0.158298
APITQQLPGEsDAEYAEFSSK	Q2QSR7	Os12g0420200 protein OS=Oryza sativa subsp. japonica GN=LOC_Os12g23180 PE=4 SV=2 - [Q2QSR7_ORYSJ]	S11(Phospho)	S(11):100.0	259.383	66.16	2	2348.04	1.32371
LQIWQYGDVEsDEEEQAPAAR	A3A7H2	Putative uncharacterized protein OS=Oryza sativa subsp. japonica GN=OsJ_06956 PE=4 SV=1 - [A3A7H2_ORYSJ]	S11(Phospho)	S(11):100.0	256.489	111.48	2	2514.08	-0.130303
ELDYLVGAVSsPK	I1PWX1	Phosphoglycerate kinase OS=Oryza glaberrima PE=3 SV=1 - [I1PWX1_ORYGL]	S11(Phospho)	S(11):99.1	220.586	48.79	2	1457.69	-0.238802
LEAAEEEGAGsEGEEEAGR	A3BMR2	Putative uncharacterized protein OS=Oryza sativa subsp. japonica GN=OsJ_25330 PE=4 SV=1 - [A3BMR2_ORYSJ]	S11(Phospho)	S(11):100.0	217.502	116.71	2	1999.78	0.0533194
FEFEPVDKLDs	Q6ENG6	Ribulose bisphosphate carboxylase large chain OS=Oryza nivara GN=rbcL PE=3 SV=1 - [RBL_ORYNI]	S11(Phospho)	S(11):100.0	216.107	37.04	2	1405.59	-0.028134
ADSDAEDGKDsDDEKHDEL	I1Q9E9	Uncharacterized protein OS=Oryza glaberrima PE=3 SV=1 - [I1Q9E9_ORYGL]	S11(Phospho)	S(11):100.0	205.529	52.67	2	2170.79	0.425997
QVAHAPAELNsPR	I1PQZ2	Uncharacterized protein OS=Oryza glaberrima PE=4 SV=1 - [I1PQZ2_ORYGL]	S11(Phospho)	S(11):100.0	202.415	56.4	2	1469.69	-0.0745096
QANGGFIMSAsHNPGGPDNDWGIK	I1QT43	Uncharacterized protein OS=Oryza glaberrima PE=4 SV=1 - [I1QT43_ORYGL]	S11(Phospho)	S(11):100.0	195.914	80.42	2	2550.09	0.122938
DNQLVEAEETsSQSNIVTPEDPTAEDR	B9F2A1	Putative uncharacterized protein OS=Oryza sativa subsp. japonica GN=OsJ_05250 PE=4 SV=1 - [B9F2A1_ORYSJ]	S11(Phospho)	S(11):100.0	192.677	61.01	3	3054.31	0.743352
HGAGPGTNcGsPDVVAAADTLSAEDVLGR	B8ABV3	Putative uncharacterized protein OS=Oryza sativa subsp. indica GN=OsI_02850 PE=4 SV=1 - [B8ABV3_ORYSI]	S11(Phospho)	S(11):98.7	189.662	58.88	3	2874.28	3.65582
EATFDTQQAQsFTDQETDLSSSSNPEEAVQESDLVK	B9F2A1	Putative uncharacterized protein OS=Oryza sativa subsp. japonica GN=OsJ_05250 PE=4 SV=1 - [B9F2A1_ORYSJ]	S11(Phospho)	S(11):85.4	179.928	80.81	3	4041.75	6.81588
EAFNAVQTSQsSDSVADEMDHDR	B8BPD0	Putative uncharacterized protein OS=Oryza sativa subsp. indica GN=OsI_38149 PE=4 SV=1 - [B8BPD0_ORYSI]	S11(Phospho)	S(11):100.0	179.005	79.69	3	2619.03	0.0596881
NVIAEADAGGsPALIAR	A2YQJ6	Putative uncharacterized protein OS=Oryza sativa subsp. indica GN=OsI_27561 PE=4 SV=1 - [A2YQJ6_ORYSI]	S11(Phospho)	S(11):100.0	176.67	116.77	2	1704.83	0.197409
AAGDISPFAAsPGR	A2XNK7	Putative uncharacterized protein OS=Oryza sativa subsp. indica GN=OsI_14151 PE=4 SV=1 - [A2XNK7_ORYSI]	S11(Phospho)	S(11):100.0	176.422	87.29	2	1396.63	0.107252
SSWAFLNETPsPEQQMFGK	A2XNK7	Putative uncharacterized protein OS=Oryza sativa subsp. indica GN=OsI_14151 PE=4 SV=1 - [A2XNK7_ORYSI]	S11(Phospho)	S(11):100.0	176.385	40.1	2	2263.97	-0.374003
NQTPKPPATGsP	Q5N902	Transcription initiation factor IID (TFIID) subunit A-like protein OS=Oryza sativa subsp. japonica GN=P0683F02.25 PE=4 SV=1 - [Q5N902_ORYSJ]	S11(Phospho)	S(11):99.4	173.026	77.63	2	1274.58	-0.596594
ASLEEEDDILsDEDDFYDR	B8B0K6	Putative uncharacterized protein OS=Oryza sativa subsp. indica GN=OsI_22518 PE=4 SV=1 - [B8B0K6_ORYSI]	S11(Phospho)	S(11):100.0	170.808	118.6	2	2355.9	0.669821
LAVAAPAAVEsT	Q6AWX8	Growth-regulating factor 11 OS=Oryza sativa subsp. japonica GN=GRF11 PE=2 SV=1 - [GRF11_ORYSJ]	S11(Phospho)	S(11):98.9	159.897	44.8	2	1179.57	0.379299
LEAAEEEGAGsEGEEEAGRK	A3BMR2	Putative uncharacterized protein OS=Oryza sativa subsp. japonica GN=OsJ_25330 PE=4 SV=1 - [A3BMR2_ORYSJ]	S11(Phospho)	S(11):100.0	143.427	73.05	3	2127.87	-0.414818
TQGVDIAGYGsSK	A2Z7B3	GDP-mannose 3,5-epimerase 1 OS=Oryza sativa subsp. indica GN=OsI_032456 PE=2 SV=1 - [GME1_ORYSI]	S11(Phospho)	S(11):96.6	141.92	61.15	2	1362.59	-0.145929
SSLGDRPATDsAGEGEEPSL	B8AQW5	Putative uncharacterized protein OS=Oryza sativa subsp. indica GN=OsI_10572 PE=4 SV=1 - [B8AQW5_ORYSI]	S11(Phospho)	S(11):100.0	141.349	83.26	2	2054.86	0.785822
DNLTLWTSDIsEDAAEEIKEAPK	Q6EUP4	14-3-3-like protein GF14-E OS=Oryza sativa subsp. japonica GN=GF14E PE=2 SV=1 - [14335_ORYSJ]	S11(Phospho)	S(11):95.2	133.71	73.91	3	2655.21	-0.624673
SEAASKPTVPsGNNSESGIPGTAAGASSTAAPAPSGR	I1NWA5	Uncharacterized protein OS=Oryza glaberrima PE=4 SV=1 - [I1NWA5_ORYGL]	S11(Phospho)	S(11):97.6	108.767	36.43	3	3419.57	0.609747
GTAALFPGDDsR	B8A717	Putative uncharacterized protein OS=Oryza sativa subsp. indica GN=OsI_04642 PE=4 SV=1 - [B8A717_ORYSI]	S11(Phospho)	S(11):100.0	90.2108	38	2	1286.54	0.54214
IAVSPGTEGTsSPLTLHGR	B8B9L6	Putative uncharacterized protein OS=Oryza sativa subsp. indica GN=OsI_30294 PE=4 SV=1 - [B8B9L6_ORYSI]	S11(Phospho)	S(11):100.0	89.3055	21.43	3	1959.95	-0.116843
AKNPDLNQAPsPENSDAE	I1PQA7	Uncharacterized protein OS=Oryza glaberrima PE=4 SV=1 - [I1PQA7_ORYGL]	S11(Phospho)	S(11):99.0	85.5175	29.12	2	1976.83	1.60529
HPHDVQSVPDsPMIDK	A2WKG3	Putative uncharacterized protein OS=Oryza sativa subsp. indica GN=OsI_00313 PE=4 SV=1 - [A2WKG3_ORYSI]	S11(Phospho)	S(11):97.9	80.21	41.1	3	1881.82	-1.10741
NTDNVEISHGsSSGDK	Q10P82	Acyl CoA binding protein, expressed OS=Oryza sativa subsp. japonica GN=LOC_Os03g14000 PE=4 SV=1 - [Q10P82_ORYSJ]	S11(Phospho)	S(11):75.0	68.3789	65.75	2	1726.69	-0.533317
FEFLEDGFDGsDLDELMR	I1NY12	Uncharacterized protein OS=Oryza glaberrima PE=3 SV=1 - [I1NY12_ORYGL]	S11(Phospho)	S(11):100.0	66.8367	32.37	2	2214.9	4.3052
ENDLGISNQGsPDHVFSR	B8BH86	Putative uncharacterized protein OS=Oryza sativa subsp. indica GN=OsI_33873 PE=4 SV=1 - [B8BH86_ORYSI]	S11(Phospho)	S(7):100.0	66.0139	59.96	2	2051.89	2.59874
AVPTAGMGPNsPPSR	A2YWZ2	Putative uncharacterized protein OS=Oryza sativa subsp. indica GN=OsI_29854 PE=4 SV=1 - [A2YWZ2_ORYSI]	S11(Phospho)	S(11):97.6	65.0133	26.68	2	1518.68	0.983859
AVNNNEDILVsR	B9FFZ1	Putative uncharacterized protein OS=Oryza sativa subsp. japonica GN=OsJ_15354 PE=4 SV=1 - [B9FFZ1_ORYSJ]	S11(Phospho)	S(11):100.0	58.897	60.59	2	1423.66	-0.257132
MKLPLDLDNGsDK	A2YN39	Putative uncharacterized protein OS=Oryza sativa subsp. indica GN=OsI_26649 PE=4 SV=1 - [A2YN39_ORYSI]	S11(Phospho)	S(11):100.0	54.5646	42.34	2	1525.7	-0.511097
IAPNTQFAGPsNRPASQEGR	D4N2J5	Eukaryotic translation initiation factor 4g (Fragment) OS=Oryza sativa subsp. indica PE=4 SV=1 - [D4N2J5_ORYSI]	S11(Phospho)	S(11):99.5	53.6806	47.5	3	2178.01	0.03351
DWLLQGGQIFsPGSYVTPK	A3BUH9	Putative uncharacterized protein OS=Oryza sativa subsp. japonica GN=OsJ_27817 PE=4 SV=1 - [A3BUH9_ORYSJ]	S11(Phospho)	S(11):75.0	52.8025	28.7	2	2173.05	3.94898
DNLTLWTSDIsEDTAEEIR	J3LYL7	Uncharacterized protein OS=Oryza brachyantha GN=OB04G22420 PE=3 SV=1 - [J3LYL7_ORYBR]	S11(Phospho)	S(11):84.6	51.9499	52.44	2	2288.01	5.41453
LIYVPPWEGFsPNSAR	B9FT21	Putative uncharacterized protein OS=Oryza sativa subsp. japonica GN=OsJ_21201 PE=4 SV=1 - [B9FT21_ORYSJ]	S11(Phospho)	S(11):96.7	51.9352	44.39	3	1912.9	-0.518419
AGRPGGDAHAsESGTGR	Q5JN41	Putative uncharacterized protein P0401G10.20 OS=Oryza sativa subsp. japonica GN=P0401G10.20 PE=4 SV=1 - [Q5JN41_ORYSJ]	S11(Phospho)	S(11):100.0	51.8097	18.78	3	1662.7	-0.293106
NDVEDGTANRsPDGQPK	C7J4C8	Os06g0558700 protein OS=Oryza sativa subsp. japonica GN=Os06g0558700 PE=4 SV=1 - [C7J4C8_ORYSJ]	S11(Phospho)	S(11):100.0	51.7425	22.17	3	1879.78	-0.545486
QLFEGSPPLDsVSAAAAGSPPDDAPIDGDLDSDNEEEQSE	Q5Z9H3	Os06g0709000 protein OS=Oryza sativa subsp. japonica GN=P0655A07.12 PE=4 SV=1 - [Q5Z9H3_ORYSJ]	S11(Phospho)	S(11):87.2	50.3158	8.14	4	4151.73	0.510934
ESESSIScAGsNNGEPR	A2WXM2	Putative uncharacterized protein OS=Oryza sativa subsp. indica GN=OsI_04673 PE=4 SV=1 - [A2WXM2_ORYSI]	S11(Phospho)	S(11):100.0	50.0233	37.72	2	1860.7	-1.085
LAPPSPATVGsPR	B8BCF1	Putative uncharacterized protein OS=Oryza sativa subsp. indica GN=OsI_31520 PE=4 SV=1 - [B8BCF1_ORYSI]	S11(Phospho)	S(11):99.4	49.8114	42.41	2	1329.66	-0.102862
YHSGSLFGMNsR	B8BPD0	Putative uncharacterized protein OS=Oryza sativa subsp. indica GN=OsI_38149 PE=4 SV=1 - [B8BPD0_ORYSI]	S11(Phospho)	S(11):97.4	49.6714	28.95	2	1435.58	-2.14478
SESWFVDALNsAISGSLDGIPR	A2WKG3	Putative uncharacterized protein OS=Oryza sativa subsp. indica GN=OsI_00313 PE=4 SV=1 - [A2WKG3_ORYSI]	S11(Phospho)	S(11):80.0	57	20.4	2	2401.11	1.81481
FEELTSNLTVsR	Q7XM17	OSJNBa0084K01.14 protein OS=Oryza sativa subsp. japonica GN=OSJNBa0084K01.14 PE=4 SV=2 - [Q7XM17_ORYSJ]	S11(Phospho)	S(11):75.0	125	84.46	2	1475.68	0.138116
NASTSTTTAVsDDNR	A2WZ62	Putative uncharacterized protein OS=Oryza sativa subsp. indica GN=OsI_05232 PE=4 SV=1 - [A2WZ62_ORYSI]	S11(Phospho)	S(11):100.0	86	85.31	2	1619.65	-0.863475
GSGAGPSSLGsPLK	Q8W5Q8	Putative phosphatase subunit, 3'-partial (Fragment) OS=Oryza sativa subsp. japonica GN=OSJNBb0044B19.1 PE=4 SV=1 - [Q8W5Q8_ORYSJ]	S11(Phospho)	S(11):100.0	86	59.7	2	1294.6	-2.7444
VMEGQGAVTNsGDEMGMR	B8AJD7	Putative uncharacterized protein OS=Oryza sativa subsp. indica GN=OsI_07614 PE=4 SV=1 - [B8AJD7_ORYSI]	S11(Phospho)	S(11):100.0	86	46.66	2	1948.76	-0.222304
SKPTTLETIQsFTQR	A2XCC2	Putative uncharacterized protein OS=Oryza sativa subsp. indica GN=OsI_09953 PE=4 SV=1 - [A2XCC2_ORYSI]	S11(Phospho)	S(11):81.6	85	88.45	2	1816.9	7.89962
AVTSYLSSSPsTPESPVR	B8BD82	Putative uncharacterized protein OS=Oryza sativa subsp. indica GN=OsI_30520 PE=4 SV=1 - [B8BD82_ORYSI]	S11(Phospho)	S(11):88.7	97	25.06	2	1944.89	-0.326764
EQIEEFDSNSscNK	A2YX97	Putative uncharacterized protein OS=Oryza sativa subsp. indica GN=OsI_29965 PE=4 SV=1 - [A2YX97_ORYSI]	S11(Phospho)	S(11):100.0	113	46.27	2	1766.66	-0.787234
LVNNEIIESPsPGcK	B8B900	Putative uncharacterized protein OS=Oryza sativa subsp. indica GN=OsI_28563 PE=4 SV=1 - [B8B900_ORYSI]	S11(Phospho)	S(11):100.0	113	42.68	2	1736.79	-2.33566
LIHPLPPPVNsPEsSPER	J3M3X4	Serine/threonine-protein phosphatase OS=Oryza brachyantha GN=OB05G12980 PE=3 SV=1 - [J3M3X4_ORYBR]	S11(Phospho);S14(Phospho)	S(11):95.2;S(14):95.2	62.9985	32.77	3	2125.97	0.351904
DFTGFSTAVPsPHTAsPISVVR	Q0JD14	Os04g0437600 protein OS=Oryza sativa subsp. japonica GN=Os04g0437600 PE=2 SV=1 - [Q0JD14_ORYSJ]	S11(Phospho);S16(Phospho)	S(11):95.5;S(16):98.4	97.4663	31.19	3	2433.09	0.0530498
VQHLAAEASTsPPFLsPSSLSSDSSISSK	B8AXA7	Putative uncharacterized protein OS=Oryza sativa subsp. indica GN=OsI_18202 PE=4 SV=1 - [B8AXA7_ORYSI]	S11(Phospho);S16(Phospho)	S(11):84.0;S(16):78.6	83.1338	22.77	3	3077.38	2.82481
VTYIAPPQPPsPVPEESEEGsPSR	Q6ZD98	Os08g0156700 protein OS=Oryza sativa subsp. japonica GN=P0438H08.18 PE=2 SV=1 - [Q6ZD98_ORYSJ]	S11(Phospho);S21(Phospho)	S(11):100.0;S(21):94.3	153.479	40.58	3	2710.17	0.0450246
SDDATEVSEADsPGDSLR	C8TEV8	Putative sucrose-phosphate synthase OS=Oryza sativa subsp. indica GN=K0031E03.46 PE=4 SV=1 - [C8TEV8_ORYSI]	S12(Phospho)	S(12):100.0	292.879	94.38	2	1930.75	-0.131534
ScLTQLcGEGIsDNEEQEIDEALQR	F1T2K9	Phosphoenolpyruvate carboxylase OS=Oryza rufipogon GN=ppc PE=2 SV=1 - [F1T2K9_ORYRU]	S12(Phospho)	S(12):100.0	279.028	93.4	3	2974.24	-0.41831
DPAAAPAASGGsGGGGGGGAGGLNIcNQVYER	Q2QXA8	Protein kinase family protein, putative, expressed OS=Oryza sativa subsp. japonica GN=LOC_Os12g06670 PE=2 SV=1 - [Q2QXA8_ORYSJ]	S12(Phospho)	S(12):99.4	270.526	68.7	3	2925.26	-0.177996
SEELADSIGSLsIGPER	B8AN04	Putative uncharacterized protein OS=Oryza sativa subsp. indica GN=OsI_11282 PE=4 SV=1 - [B8AN04_ORYSI]	S12(Phospho)	S(12):99.3	246.168	111.83	2	1839.84	0.22925
NRPTVLDQDDDSDVsAVEDDDYSK	B7F4V3	cDNA clone:001-133-D07, full insert sequence OS=Oryza sativa subsp. japonica PE=2 SV=1 - [B7F4V3_ORYSJ]	S12(Phospho)	S(12):99.2	243.106	107.51	3	2778.13	0.539368
KDEDDDEEVDDsEEGTHDSR	A2Y8U6	SPX domain-containing membrane protein OsI_21475 OS=Oryza sativa subsp. indica GN=OsI_21475 PE=3 SV=1 - [SPXM3_ORYSI]	S12(Phospho)	S(12):100.0	231.969	60.42	3	2401.84	-0.334901
GSSIGGAGEDDsDGEVDGAPR	Q2QT64	Expressed protein OS=Oryza sativa subsp. japonica GN=LOC_Os12g21710 PE=2 SV=1 - [Q2QT64_ORYSJ]	S12(Phospho)	S(12):100.0	210.444	125.1	2	2027.78	0.691847
EEEKKEEPEEEsDGDLGMSLFD	P41095	60S acidic ribosomal protein P0 OS=Oryza sativa subsp. japonica GN=Os08g0130500 PE=1 SV=3 - [RLA0_ORYSJ]	S12(Phospho)	S(12):100.0	207.498	53.81	2	2622.03	0.716667
AAVSGQQQDWNsPAR	A2YX97	Putative uncharacterized protein OS=Oryza sativa subsp. indica GN=OsI_29965 PE=4 SV=1 - [A2YX97_ORYSI]	S12(Phospho)	S(12):100.0	187.236	75.52	2	1694.73	-0.860351
LELSAVPSSYYsGQLDPDR	I1PQG5	Uncharacterized protein OS=Oryza glaberrima PE=4 SV=1 - [I1PQG5_ORYGL]	S12(Phospho)	S(12):97.6	177.189	115.13	2	2176.98	0.959536
TSLGQEEDVSFsDLEDDDDDGNK	A2Y6E9	Putative uncharacterized protein OS=Oryza sativa subsp. indica GN=OsI_20582 PE=4 SV=1 - [A2Y6E9_ORYSI]	S12(Phospho)	S(12):100.0	162.74	73.66	3	2609.99	-0.0657941
TSLGQEEDVSFsDLEDDDDDGNKGIAK	A2Y6E9	Putative uncharacterized protein OS=Oryza sativa subsp. indica GN=OsI_20582 PE=4 SV=1 - [A2Y6E9_ORYSI]	S12(Phospho)	S(12):98.5	149.682	79.51	3	2979.23	0.386313
WLPNVQDWEENsTR	Q6ZLP6	Os07g0150500 protein OS=Oryza sativa subsp. japonica GN=OJ1027_G06.28 PE=4 SV=1 - [Q6ZLP6_ORYSJ]	S12(Phospho)	S(12):98.4	146.169	66.14	2	1853.79	0.502891
NLGSGGIDNTFsPR	Q00RF9	H0303G06.13 protein OS=Oryza sativa GN=H0303G06.13 PE=4 SV=1 - [Q00RF9_ORYSA]	S12(Phospho)	S(12):99.0	140.729	111.71	2	1514.66	-0.860427
IGELITTGAGYsSDNSVHGASNLSQLAPIR	B8BBK0	Putative uncharacterized protein OS=Oryza sativa subsp. indica GN=OsI_29540 PE=4 SV=1 - [B8BBK0_ORYSI]	S12(Phospho)	S(12):100.0	140.575	38.42	3	3108.5	-0.478075
INGEDLNEFVEsPR	J3N1A2	Uncharacterized protein OS=Oryza brachyantha GN=OB10G13000 PE=4 SV=1 - [J3N1A2_ORYBR]	S12(Phospho)	S(12):100.0	136.35	95.41	2	1698.74	-0.38529
VVSTQAPVQLGsLR	A2Z7B3	GDP-mannose 3,5-epimerase 1 OS=Oryza sativa subsp. indica GN=OsI_032456 PE=2 SV=1 - [GME1_ORYSI]	S12(Phospho)	S(12):100.0	135.405	84.89	2	1534.8	-0.0498933
EMNETDVPISYsGAGNPEK	A2XET8	Putative uncharacterized protein OS=Oryza sativa subsp. indica GN=OsI_10852 PE=4 SV=1 - [A2XET8_ORYSI]	S12(Phospho)	S(12):96.9	127.373	50.68	2	2117.87	0.661587
INSGGISQQLIsPLGNK	Q53KW1	Putative Not1 N-terminal protein (Fragment) OS=Oryza sativa subsp. japonica PE=4 SV=1 - [Q53KW1_ORYSJ]	S12(Phospho)	S(12):100.0	115.947	38.78	2	1805.92	5.08994
VVQTQAPVQLGsLR	A2Y3J4	Putative uncharacterized protein OS=Oryza sativa subsp. indica GN=OsI_19576 PE=4 SV=1 - [A2Y3J4_ORYSI]	S12(Phospho)	S(12):100.0	111.321	49.65	2	1575.83	0.300181
GVGVGVGDESGsDYESGGGMR	B8AWS6	Putative uncharacterized protein OS=Oryza sativa subsp. indica GN=OsI_21023 PE=3 SV=1 - [B8AWS6_ORYSI]	S12(Phospho)	S(12):96.8	100.739	36.98	2	2051.8	-0.121508
TVQSSASPAANsPGAMSESAVDKPPVIR	A2YN39	Putative uncharacterized protein OS=Oryza sativa subsp. indica GN=OsI_26649 PE=4 SV=1 - [A2YN39_ORYSI]	S12(Phospho)	S(12):100.0	97.1458	40.09	3	2834.34	-0.0705367
QRPFELYADSEsDSDS	I1P6U4	Uncharacterized protein OS=Oryza glaberrima PE=4 SV=1 - [I1P6U4_ORYGL]	S12(Phospho)	S(12):75.0	85.6443	41.61	2	1925.74	-0.972826
TDKPYGIGGGmsVDIDASGR	J3MR46	Uncharacterized protein OS=Oryza brachyantha GN=OB08G15750 PE=4 SV=1 - [J3MR46_ORYBR]	S12(Phospho)	S(12):96.3	83.3629	26.89	3	2091.91	-0.154811
DGDEVDDGAQDsDIR	Q6ZLP6	Os07g0150500 protein OS=Oryza sativa subsp. japonica GN=OJ1027_G06.28 PE=4 SV=1 - [Q6ZLP6_ORYSJ]	S12(Phospho)	S(12):100.0	81.5931	42.41	2	1686.61	-3.85599
LHNGHNDMDNIsEGGSMANDLNDAGELNNGR	B8ANH1	Putative uncharacterized protein OS=Oryza sativa subsp. indica GN=OsI_11399 PE=4 SV=1 - [B8ANH1_ORYSI]	S12(Phospho)	S(12):86.2	79.9547	27.9	3	3361.36	1.13767
NLQVPLTVEPGsPVK	I1PZS5	Uncharacterized protein OS=Oryza glaberrima PE=4 SV=1 - [I1PZS5_ORYGL]	S12(Phospho)	S(12):98.7	78.999	22.86	2	1657.86	1.31595
SDRPAPLFNGQsPAGR	Q5N7Y5	Os01g0229200 protein OS=Oryza sativa subsp. japonica GN=P0452F10.31 PE=2 SV=1 - [Q5N7Y5_ORYSJ]	S12(Phospho)	S(12):100.0	73.1617	53.65	3	1749.81	1.05021
SAFFEQGLNKLsFNEK	A2ZVD7	Putative uncharacterized protein OS=Oryza sativa subsp. japonica GN=OsJ_02601 PE=4 SV=1 - [A2ZVD7_ORYSJ]	S12(Phospho)	S(12):99.9	71.8562	57.87	3	1938.9	0.446964
TVPVEDGAPSTsPETTETAAAAEPEKAPATEEKPR	B8BHR3	Putative uncharacterized protein OS=Oryza sativa subsp. indica GN=OsI_34230 PE=4 SV=1 - [B8BHR3_ORYSI]	S12(Phospho)	S(12):85.6	65.2238	45.42	4	3644.69	0.242993
YAEPISPNPSPsPTSAAAPAALNAVK	Q6ETM2	Os02g0178500 protein OS=Oryza sativa subsp. japonica GN=P0544B02.5 PE=2 SV=1 - [Q6ETM2_ORYSJ]	S12(Phospho)	S(12):80.0	61.5925	17.3	3	2601.28	7.55388
EPSSTSQSTNGsLHKEDADENTR	A2YR98	Putative uncharacterized protein OS=Oryza sativa subsp. indica GN=OsI_27827 PE=4 SV=1 - [A2YR98_ORYSI]	S12(Phospho)	S(12):84.2	56.9092	43.19	3	2570.06	-0.42527
DYDVAALANNLsQAFR	B8AAT1;Q6L4R9;J3MAB9	Putative uncharacterized protein OS=Oryza sativa subsp. indica GN=OsI_02602 PE=4 SV=1 - [B8AAT1_ORYSI]	S12(Phospho)	S(12):99.9	55.5413	52.85	2	1847.83	0.794229
SGGGGGGSDDGsDGDGDDEGAASSSRPHLVPEFTVALGR	A0B9X8	OSIGBa0135C09.4 protein OS=Oryza sativa GN=OSIGBa0135C09.4 PE=4 SV=1 - [A0B9X8_ORYSA]	S12(Phospho)	S(12):100.0	51.7425	26.12	4	3725.56	-0.933521
APATHQPVQVSsPSFR	Q01JZ7	H0525E10.11 protein OS=Oryza sativa GN=H0525E10.11 PE=4 SV=1 - [Q01JZ7_ORYSA]	S12(Phospho)	S(12):98.2	50.3394	36.33	3	1788.84	0.538852
ILEEELADNVGsDR	Q10RB2	Ubiquitin carboxyl-terminal hydrolase family protein, expressed OS=Oryza sativa subsp. japonica GN=LOC_Os03g06950 PE=4 SV=1 - [Q10RB2_ORYSJ]	S12(Phospho)	S(12):100.0	74	17.36	2	1639.72	-0.0337651
VYVGNLPYDIDsER	A6N0D0	Chloroplast 28 kDa ribonucleoprotein (Fragment) OS=Oryza sativa subsp. indica PE=2 SV=1 - [A6N0D0_ORYSI]	S12(Phospho)	S(12):99.9	57	48.73	2	1719.76	1.21164
SLQSIYEQESGsLSR	B9FUS8	Putative uncharacterized protein OS=Oryza sativa subsp. japonica GN=OsJ_25516 PE=4 SV=1 - [B9FUS8_ORYSJ]	S12(Phospho)	S(12):100.0	62	49.18	2	1763.8	6.8025
FSEIPYIMEDAsNANDSPR	Q5QM90	RNA polymerase III subunit-like protein OS=Oryza sativa subsp. japonica GN=B1144G04.33-2 PE=4 SV=1 - [Q5QM90_ORYSJ]	S12(Phospho)	S(12):99.3	102	17.38	2	2235.93	1.11827
VVSDQSNLDPSsNR	B8BPD0	Putative uncharacterized protein OS=Oryza sativa subsp. indica GN=OsI_38149 PE=4 SV=1 - [B8BPD0_ORYSI]	S12(Phospho)	S(12):78.1	113	65.64	2	1597.68	-0.280517
MLAPVPAHSEVsPDNVSGR	B8BKF3	Putative uncharacterized protein OS=Oryza sativa subsp. indica GN=OsI_36059 PE=4 SV=1 - [B8BKF3_ORYSI]	S12(Phospho)	S(12):96.6	112	28.17	3	2042.94	-0.181056
ITDFGVSAVLAsSmGQR	I1NNH8	Uncharacterized protein OS=Oryza glaberrima PE=4 SV=1 - [I1NNH8_ORYGL]	S12(Phospho)	S(12):100.0	102	19.99	2	1834.84	-0.778473
GLVPLAGSNNEsWcQGLDGLASR	Q2RA00	Fructose-bisphosphate aldolase OS=Oryza sativa subsp. japonica GN=LOC_Os11g07020 PE=3 SV=1 - [Q2RA00_ORYSJ]	S12(Phospho)	S(12):100.0	216.17	117.7	3	2481.12	0.25513
EEEKKEEPEEEsDGDLGmSLFD	P41095	60S acidic ribosomal protein P0 OS=Oryza sativa subsp. japonica GN=Os08g0130500 PE=1 SV=3 - [RLA0_ORYSJ]	S12(Phospho)	S(12):99.9	123.751	54.08	3	2638.03	0.297999
LFLFPAKPESSssLGSLLDDSSK	A2WKG3	Putative uncharacterized protein OS=Oryza sativa subsp. indica GN=OsI_00313 PE=4 SV=1 - [A2WKG3_ORYSI]	S12(Phospho);S13(Phospho)	S(12):99.8;S(13):99.8	108.603	40.75	3	2585.18	0.824376
NRPTVLDQDDDsDVsAVEDDDYSK	B7F4V3	cDNA clone:001-133-D07, full insert sequence OS=Oryza sativa subsp. japonica PE=2 SV=1 - [B7F4V3_ORYSJ]	S12(Phospho);S15(Phospho)	S(12):100.0;S(15):100.0	246.498	80.78	3	2858.09	-0.423191
ADDHPYQSYSHsEPPsPAAPHAGDHR	A2XNK7	Putative uncharacterized protein OS=Oryza sativa subsp. indica GN=OsI_14151 PE=4 SV=1 - [A2XNK7_ORYSI]	S12(Phospho);S16(Phospho)	S(12):100.0;S(16):100.0	143.073	55.75	4	2986.16	0.246719
AAAALPSLEDVsPSHPNsDDEK	B8BM84	Putative uncharacterized protein OS=Oryza sativa subsp. indica GN=OsI_38556 PE=4 SV=1 - [B8BM84_ORYSI]	S12(Phospho);S18(Phospho)	S(12):100.0	50.267	28.46	3	2409.98	-0.201322
DGNLEEQGANKsEtSEPNSDNIESASGSNPK	I1NTE0	Uncharacterized protein OS=Oryza glaberrima PE=4 SV=1 - [I1NTE0_ORYGL]	S12(Phospho);T14(Phospho)	S(12):86.5;T(14):86.5	235.151	95.42	3	3365.33	-1.74898
LEPPPPAAAPIsPAtTPKEPPFQQAQANQNMPR	Q10KI0	SAP domain containing protein, expressed OS=Oryza sativa subsp. japonica GN=LOC_Os03g26630 PE=4 SV=1 - [Q10KI0_ORYSJ]	S12(Phospho);T15(Phospho)	S(12):86.7;T(15):95.3	83.6208	39.52	4	3651.71	0.960315
IAVQNAETLSLAsPR	Q6YPF2	Os08g0120500 protein OS=Oryza sativa subsp. japonica GN=B1203H11.9 PE=4 SV=1 - [Q6YPF2_ORYSJ]	S13(Phospho)	S(13):100.0	320.674	123.99	2	1649.82	-0.547652
VEDLWEVAEPQLsPSEK	I1PKK4;J3LX69	Uncharacterized protein OS=Oryza glaberrima PE=4 SV=1 - [I1PKK4_ORYGL]	S13(Phospho)	S(13):100.0	305.123	64.44	2	2035.93	-0.189359
LAGGAAAAIQPNsPR	Q60EJ0	Os05g0501700 protein OS=Oryza sativa subsp. japonica GN=OSJNBa0017K09.8 PE=2 SV=1 - [Q60EJ0_ORYSJ]	S13(Phospho)	S(13):100.0	271.258	69.79	2	1473.72	0.0438582
AIGYEPYQNAELsDSEDDEKPAAGSLK	A3CBA4	Putative uncharacterized protein OS=Oryza sativa subsp. japonica GN=OsJ_33897 PE=4 SV=1 - [A3CBA4_ORYSJ]	S13(Phospho)	S(13):99.9	248.291	86.51	3	2977.33	9.39871
SFTHINEDAALEsPKEE	B8A8J5	Putative uncharacterized protein OS=Oryza sativa subsp. indica GN=OsI_02040 PE=3 SV=1 - [B8A8J5_ORYSI]	S13(Phospho)	S(13):100.0	168.533	57.62	2	1996.86	0.816237
ELDADGDGRLSVsELQPAVEGIGAALGLPAR	A2XEK9	Putative uncharacterized protein OS=Oryza sativa subsp. indica GN=OsI_10767 PE=4 SV=1 - [A2XEK9_ORYSI]	S13(Phospho)	S(13):100.0	166.908	64.65	3	3156.56	2.17067
HAVPLDPTGLFFsLR	Q6K647	Os02g0505400 protein OS=Oryza sativa subsp. japonica GN=OJ1003_F04.39-1 PE=2 SV=1 - [Q6K647_ORYSJ]	S13(Phospho)	S(13):98.9	165.566	55.54	2	1749.87	0.361268
AGVLGEDDTGEEsPK	Q9AUW4	Putative uncharacterized protein OSJNBa0040E01.11 OS=Oryza sativa subsp. japonica GN=OSJNBa0040E01.11 PE=4 SV=1 - [Q9AUW4_ORYSJ]	S13(Phospho)	S(13):100.0	161.814	96.36	2	1583.65	-0.511684
QQSIHPPPAFGSsTNLEALALEASK	Q7XXN2	Os09g0544300 protein OS=Oryza sativa subsp. japonica GN=P0705E11.7 PE=2 SV=1 - [Q7XXN2_ORYSJ]	S13(Phospho)	S(13):100.0	150.967	70.22	3	2673.29	-1.05583
TLDSLLDENGQDsESDEHGLVKPR	Q2QN10	Expressed protein OS=Oryza sativa subsp. japonica GN=LOC_Os12g39370 PE=4 SV=2 - [Q2QN10_ORYSJ]	S13(Phospho)	S(13):96.7	150.714	55.02	3	2734.23	2.37748
FDWDHPMHLQPTsPTAFK	Q9AUV6	UDP-glucose 6-dehydrogenase OS=Oryza sativa subsp. japonica GN=OSJNBa0040E01.8 PE=3 SV=1 - [Q9AUV6_ORYSJ]	S13(Phospho)	S(13):99.9	121.826	46.53	3	2234.97	0.0287759
FDWDHPmHLQPTsPTAFK	Q9AUV6	UDP-glucose 6-dehydrogenase OS=Oryza sativa subsp. japonica GN=OSJNBa0040E01.8 PE=3 SV=1 - [Q9AUV6_ORYSJ]	S13(Phospho)	S(13):98.6	121.826	41.79	3	2250.97	-0.0171815
AASVEKPENEKLsDSESQK	I1P2I0	Uncharacterized protein OS=Oryza glaberrima PE=4 SV=1 - [I1P2I0_ORYGL]	S13(Phospho)	S(13):100.0	119.192	41.81	3	2155.98	0.140044
SSEVEEEEGGAEsEGEFAEDLK	A6N1F5	Chloroplast 29 kDa ribonucleoprotein (Fragment) OS=Oryza sativa subsp. indica PE=2 SV=1 - [A6N1F5_ORYSI]	S13(Phospho)	S(13):100.0	109.038	31.87	2	2436.95	1.89267
VTEEEEEEAFQGsDAK	A3BHM1	Putative uncharacterized protein OS=Oryza sativa subsp. japonica GN=OsJ_23491 PE=4 SV=1 - [A3BHM1_ORYSJ]	S13(Phospho)	S(13):100.0	93.7435	54.54	2	1877.73	-1.39866
NPSDLAAFFGPPsPSPSPSPAAR	I1PYP0	Uncharacterized protein OS=Oryza glaberrima PE=4 SV=1 - [I1PYP0_ORYGL]	S13(Phospho)	S(13):98.0	93.4922	31.47	2	2347.08	3.18826
SPPPAAAAAMPPsSPEPEEEGMGR	B9FUM6	Putative uncharacterized protein OS=Oryza sativa subsp. japonica GN=OsJ_25422 PE=4 SV=1 - [B9FUM6_ORYSJ]	S13(Phospho)	S(13):96.6	77.4575	16.47	3	2443.04	2.15779
NTDPARDPDEENsAAPADR	I1P3L4	Uncharacterized protein (Fragment) OS=Oryza glaberrima PE=4 SV=1 - [I1P3L4_ORYGL]	S13(Phospho)	S(13):99.1	70.5917	16.46	3	2120.85	-0.9174
IQRPEASESSQPsSSPPSQPQEQPEAK	Q6H660	Os02g0644100 protein OS=Oryza sativa subsp. japonica GN=OJ1282_H11.17 PE=4 SV=1 - [Q6H660_ORYSJ]	S13(Phospho)	S(13):94.8	67.482	23.09	3	2986.34	-0.128248
IYVGNLPWQVDDsR	A6N0D0	Chloroplast 28 kDa ribonucleoprotein (Fragment) OS=Oryza sativa subsp. indica PE=2 SV=1 - [A6N0D0_ORYSI]	S13(Phospho)	S(13):100.0	57.8396	103.55	2	1741.79	-0.904787
GGPSTPmLVSSPsLNPVYSPPPSVR	B8B548	Putative uncharacterized protein OS=Oryza sativa subsp. indica GN=OsI_27084 PE=4 SV=1 - [B8B548_ORYSI]	S13(Phospho)	S(13):100.0	54.1777	22.24	3	2619.25	0.601777
FEEEALAGSNNPsSEDENTQHDGNK	I1PYV9	Uncharacterized protein OS=Oryza glaberrima PE=4 SV=1 - [I1PYV9_ORYGL]	S13(Phospho)	S(13):75.0	52.0572	20.28	3	2799.1	0.113414
LESNAELDGELDsDSETGKEK	A2ZLQ0	Putative uncharacterized protein OS=Oryza sativa subsp. indica GN=OsI_38746 PE=4 SV=1 - [A2ZLQ0_ORYSI]	S13(Phospho)	S(13):99.0	51.9499	33.4	3	2345.99	0.719645
SLNTLQNLHDEAsDDERPVSD	B8AX23	TATA box-binding protein-associated factor RNA polymerase I subunit B OS=Oryza sativa subsp. indica GN=OsI_19584 PE=3 SV=1 - [TAF1B_ORYSI]	S13(Phospho)	S(13):100.0	51.0638	39.07	3	2435.04	3.45512
LGGAAVGVVITAsHNPVR	B8B864	Putative uncharacterized protein OS=Oryza sativa subsp. indica GN=OsI_25249 PE=3 SV=1 - [B8B864_ORYSI]	S13(Phospho)	S(13):100.0	50.3099	77.5	3	1797.94	-0.969636
AVESVSNNGGADsPVHGEK	A2YH71	Putative uncharacterized protein OS=Oryza sativa subsp. indica GN=OsI_24534 PE=4 SV=1 - [A2YH71_ORYSI]	S13(Phospho)	S(13):99.9	50.267	28.45	3	1933.83	-0.474338
GKAPITQQLPGEsDAEYAEFSSK	Q2QSR7	Os12g0420200 protein OS=Oryza sativa subsp. japonica GN=LOC_Os12g23180 PE=4 SV=2 - [Q2QSR7_ORYSJ]	S13(Phospho)	T(6):99.2	49.8114	34.54	3	2533.15	-0.651758
LSMQDFGLEDGEsDEEDR	B8ACS9	Putative uncharacterized protein OS=Oryza sativa subsp. indica GN=OsI_00043 PE=4 SV=1 - [B8ACS9_ORYSI]	S13(Phospho)	S(13):100.0	83	29.28	2	2151.8	-1.10315
YVYMcGDHAPVAsSEF	I1Q247	Uncharacterized protein OS=Oryza glaberrima PE=3 SV=1 - [I1Q247_ORYGL]	S13(Phospho)	S(13):98.8	86	15.26	2	1912.72	-2.63194
DIMDEQLSGLLEsVHGGNNR	B9F4P8	Putative uncharacterized protein OS=Oryza sativa subsp. japonica GN=OsJ_09005 PE=4 SV=1 - [B9F4P8_ORYSJ]	S13(Phospho)	S(13):100.0	86	21.89	3	2263.99	-4.08645
FVIDVAGSSLAGsGDAK	Q6ERW7	Probable cinnamyl alcohol dehydrogenase 8C OS=Oryza sativa subsp. japonica GN=CAD8C PE=2 SV=2 - [CAD8C_ORYSJ]	S13(Phospho)	S(13):99.9	113	20.16	2	1673.78	-0.252525
QANLTGDVIEASsR	A3BXL8	PDR20 OS=Oryza sativa subsp. japonica GN=OsJ_28928 PE=2 SV=1 - [A3BXL8_ORYSJ]	S13(Phospho)	S(13):100.0	113	71.11	2	1540.7	-0.869795
WWDSVALPEDVDscDEDTFR	Q7XN70	OSJNBa0089N06.12 protein OS=Oryza sativa subsp. japonica GN=OSJNBa0089N06.12 PE=4 SV=1 - [Q7XN70_ORYSJ]	S13(Phospho)	S(13):100.0	226.94	85.8	2	2521.99	1.12314
LNLTSEQINNPQsAcGNcGLGDAFR	A2XYW4	Anamorsin homolog 1 OS=Oryza sativa subsp. indica GN=H0403D02.15 PE=2 SV=1 - [DRE21_ORYSI]	S13(Phospho)	S(13):100.0	135.771	58.33	3	2816.21	-1.00638
PPSPSAAGAASPsNsSAASASDPTPSWWESVSQAR	Q53JH1	At5g64090 OS=Oryza sativa subsp. japonica GN=Os11g0169600 PE=2 SV=1 - [Q53JH1_ORYSJ]	S13(Phospho);S15(Phospho)	S(13):75.0;S(15):89.2	87.9625	27.64	3	3558.49	0.626773
IAVQNAETLSLAsPRsPTGGSTSALLQQYEQQR	Q6YPF2	Os08g0120500 protein OS=Oryza sativa subsp. japonica GN=B1203H11.9 PE=4 SV=1 - [Q6YPF2_ORYSJ]	S13(Phospho);S16(Phospho)	S(13):75.0;S(16):75.0	55.6219	24.34	3	3661.73	2.27619
VLSNSNGGSNVAsPEVsPR	B9FWW9	Putative uncharacterized protein OS=Oryza sativa subsp. japonica GN=OsJ_24005 PE=4 SV=1 - [B9FWW9_ORYSJ]	S13(Phospho);S17(Phospho)	S(13):96.4;S(17):100.0	120.863	63.77	2	2030.86	1.31573
GENHDQQTGVPTsPSSsDKK	B8B0V4	Putative uncharacterized protein OS=Oryza sativa subsp. indica GN=OsI_22639 PE=4 SV=1 - [B8B0V4_ORYSI]	S13(Phospho);S17(Phospho)	S(13):80.0;S(17):80.0	78.1808	31.23	3	2258.9	-0.480992
HTTNPVSDHVVVsPVVsPGEFQR	A2XAU2	Putative uncharacterized protein OS=Oryza sativa subsp. indica GN=OsI_09374 PE=4 SV=1 - [A2XAU2_ORYSI]	S13(Phospho);S17(Phospho)	S(13):91.4;S(17):91.4	74	40.88	3	2648.19	1.58035
LLEAQNIINQADsIEHsSNR	B8B6B3	Putative uncharacterized protein OS=Oryza sativa subsp. indica GN=OsI_27446 PE=4 SV=1 - [B8B6B3_ORYSI]	S13(Phospho);S17(Phospho)	S(13):76.7;S(17):81.2	77	14.01	3	2412.06	0.601491
NSTEDGNNSWPSsPVAAsQPTNQADAIPDLK	Q7XBX2	GTPase activating protein, putative, expressed OS=Oryza sativa subsp. japonica GN=OSJNBa0003O19.4 PE=4 SV=1 - [Q7XBX2_ORYSJ]	S13(Phospho);S18(Phospho)	S(13):93.2;S(18):93.2	73.5787	18.17	3	3371.43	5.14978
LRPGQPDAIQEAsTSDMEDASTSsGGQK	B8BPD0	Putative uncharacterized protein OS=Oryza sativa subsp. indica GN=OsI_38149 PE=4 SV=1 - [B8BPD0_ORYSI]	S13(Phospho);S24(Phospho)	S(13):99.6;S(24):75.3	73.3629	44.18	3	3023.23	-0.721324
DTVAPAADEHVAsSTKSDtENVDVAPVQQPELR	B8AX61	Putative uncharacterized protein OS=Oryza sativa subsp. indica GN=OsI_21141 PE=4 SV=1 - [B8AX61_ORYSI]	S13(Phospho);T19(Phospho)	S(13):79.2;T(19):79.2	74	15.57	4	3636.61	-0.444905
VAEAAAAPAKPAsPAPSAAAAAAAAKPGtPK	I1PBJ8	Uncharacterized protein OS=Oryza glaberrima PE=4 SV=1 - [I1PBJ8_ORYGL]	S13(Phospho);T29(Phospho)	S(13):100.0;T(29):100.0	106.323	28.98	3	2842.39	-0.863301
HDTDDNNNAAAADsPK	Q9FXQ3	OSJNBa0013K16.2 protein OS=Oryza sativa subsp. japonica GN=oscdpk7 PE=2 SV=1 - [Q9FXQ3_ORYSJ]	S14(Phospho)	S(14):100.0	447.304	117.39	2	1735.65	-0.654368
APALAPEANGAAEsDVEEKPEEDNEGEEVATGGGDDGELGMEK	Q0DKN6	Os05g0151400 protein OS=Oryza sativa subsp. japonica GN=Os05g0151400 PE=4 SV=1 - [Q0DKN6_ORYSJ]	S14(Phospho)	S(14):100.0	311.688	96.62	3	4393.83	-0.0166434
ELEEEEADSLGSVsPLSSEAENGK	Q53JH1	At5g64090 OS=Oryza sativa subsp. japonica GN=Os11g0169600 PE=2 SV=1 - [Q53JH1_ORYSJ]	S14(Phospho)	S(14):99.1	291.356	118.57	2	2586.1	-0.0960719
LGLPEAEEDMFADsPKDK	A2Z0K4	Putative uncharacterized protein OS=Oryza sativa subsp. indica GN=OsI_31127 PE=4 SV=1 - [A2Z0K4_ORYSI]	S14(Phospho)	S(14):100.0	267.883	85.1	2	2071.89	0.712656
GLEKEEEDYFNEDsDEEDSVR	Q5Z8F2	Os01g0337600 protein OS=Oryza sativa subsp. japonica GN=P0487E11.32-1 PE=4 SV=1 - [Q5Z8F2_ORYSJ]	S14(Phospho)	S(14):100.0	247.751	66.88	3	2614	-0.263262
LGLPEAEEDMFADsPK	A2Z0K4	Putative uncharacterized protein OS=Oryza sativa subsp. indica GN=OsI_31127 PE=4 SV=1 - [A2Z0K4_ORYSI]	S14(Phospho)	S(14):100.0	234.207	69.61	2	1828.77	-0.276043
APKPPAPPKDDDEsGDEYADEEEEER	A2Y4R8	PHD finger protein ALFIN-LIKE 5 OS=Oryza sativa subsp. indica GN=OsI_19996 PE=3 SV=1 - [ALFL5_ORYSI]	S14(Phospho)	S(14):100.0	229.137	69.73	3	2995.2	0.372528
IVQNSQSEPQEPSsP	A6N0M8	Atpase family aaa domain-containing protein 1 (Fragment) OS=Oryza sativa subsp. indica PE=2 SV=1 - [A6N0M8_ORYSI]	S14(Phospho)	S(14):98.7	203.804	26.36	2	1706.73	-0.563976
LTNRPNATIEDIGsPER	Q5VQX1	Os01g0805300 protein OS=Oryza sativa subsp. japonica GN=P0034E02.55 PE=2 SV=1 - [Q5VQX1_ORYSJ]	S14(Phospho)	S(14):100.0	182.234	47.37	3	1962.93	-0.00894669
GLDKEEEDYFNKGsDEEDSDK	B8AYG3	Putative uncharacterized protein OS=Oryza sativa subsp. indica GN=OsI_18534 PE=4 SV=1 - [B8AYG3_ORYSI]	S14(Phospho)	S(14):98.6	171.275	64.17	3	2528.98	-0.721736
VSQPAEEDEMDFDsEEVEDEEEEEK	B8AXI7	Putative uncharacterized protein OS=Oryza sativa subsp. indica GN=OsI_21251 PE=4 SV=1 - [B8AXI7_ORYSI]	S14(Phospho)	S(14):99.9	152.092	36.34	3	3053.12	1.70986
LKLEPPPPAAAPIsPATTPK	Q10KI0	SAP domain containing protein, expressed OS=Oryza sativa subsp. japonica GN=LOC_Os03g26630 PE=4 SV=1 - [Q10KI0_ORYSJ]	S14(Phospho)	S(14):97.1	143.138	34.77	3	2076.11	-0.329362
SLGANLFDRPQPNsPTVYDWLYSDETR	B8B9G7	Putative uncharacterized protein OS=Oryza sativa subsp. indica GN=OsI_30240 PE=4 SV=1 - [B8B9G7_ORYSI]	S14(Phospho)	S(14):98.6	141.176	44.36	3	3221.46	-0.0147701
HDTDDNNNAAAADsPKKPSRPPAAAK	Q9FXQ3	OSJNBa0013K16.2 protein OS=Oryza sativa subsp. japonica GN=oscdpk7 PE=2 SV=1 - [Q9FXQ3_ORYSJ]	S14(Phospho)	S(14):99.5	138.107	18.39	5	2739.25	0.711923
AWLVGPLFLAAGEsPETK	A2YA46	Putative uncharacterized protein OS=Oryza sativa subsp. indica GN=OsI_21959 PE=3 SV=1 - [A2YA46_ORYSI]	S14(Phospho)	S(14):100.0	131.961	57.93	2	1965.98	3.63962
VVAQHEEREEDDDsD	A2WLH0	Putative uncharacterized protein OS=Oryza sativa subsp. indica GN=OsI_00683 PE=4 SV=1 - [A2WLH0_ORYSI]	S14(Phospho)	S(14):100.0	130.443	57.21	2	1852.69	-0.01892
GKSEELADSIGSLsIGPER	B8AN04	Putative uncharacterized protein OS=Oryza sativa subsp. indica GN=OsI_11282 PE=4 SV=1 - [B8AN04_ORYSI]	S14(Phospho)	S(14):98.4	113.847	52.24	3	2024.95	-0.303307
AVQDAIKEQNQAAsPL	P0C5A3	3'(2'),5'-bisphosphate nucleotidase OS=Oryza sativa PE=2 SV=1 - [DPNP_ORYSA]	S14(Phospho)	S(14):100.0	106.212	47.48	2	1762.84	0.140479
YENDRDEYEQNEGsQEGK	I1QQF6	Uncharacterized protein OS=Oryza glaberrima PE=4 SV=1 - [I1QQF6_ORYGL]	S14(Phospho)	S(14):100.0	98.9233	36.04	3	2269.85	-0.8391
SVDADGEDGAGDGsSHPSDSASASGASWR	A2WND0	Putative uncharacterized protein OS=Oryza sativa subsp. indica GN=OsI_01355 PE=4 SV=1 - [A2WND0_ORYSI]	S14(Phospho)	S(14):98.0	78.1787	30.67	3	2815.06	-3.22705
IWVRPDQNENNHQsNSSELVLGNPVSK	I1R4F7	Uncharacterized protein OS=Oryza glaberrima PE=4 SV=1 - [I1R4F7_ORYGL]	S14(Phospho)	S(14):99.2	77.3025	16.44	3	3141.47	-1.54843
LDYTTDDDFSSAAsPPHSDVAQVGR	Q0DU53	Os03g0206700 protein OS=Oryza sativa subsp. japonica GN=Os03g0206700 PE=4 SV=1 - [Q0DU53_ORYSJ]	S14(Phospho)	S(14):75.0	55.3734	85.43	3	2731.15	-0.0522413
DTSQTVTANPTSGsPLGNK	B8BDC5	Putative uncharacterized protein OS=Oryza sativa subsp. indica GN=OsI_31987 PE=4 SV=1 - [B8BDC5_ORYSI]	S14(Phospho)	S(14):99.6	51.9499	60.6	2	1954.87	-0.259235
AVEAALQAAGEGSsSPAR	B8B8C2	Putative uncharacterized protein OS=Oryza sativa subsp. indica GN=OsI_26814 PE=4 SV=1 - [B8B8C2_ORYSI]	S14(Phospho)	S(14):100.0	85	25.8	3	1751.8	0.681051
INQISGMIEGLIWsPR	I1Q465	Uncharacterized protein OS=Oryza glaberrima PE=3 SV=1 - [I1Q465_ORYGL]	S14(Phospho)	S(14):100.0	113	35.45	3	1893.92	-2.76457
QAFDEAISELDTLsEESYK	J3LYL7;Q6EUP4	Uncharacterized protein OS=Oryza brachyantha GN=OB04G22420 PE=3 SV=1 - [J3LYL7_ORYBR]	S14(Phospho)	S(14):96.9	113	43.74	2	2254.97	2.13542
APALAPEANGAAEsDVEEKPEEDNEGEEVATGGGDDGELGmEK	Q0DKN6	Os05g0151400 protein OS=Oryza sativa subsp. japonica GN=Os05g0151400 PE=4 SV=1 - [Q0DKN6_ORYSJ]	S14(Phospho)	S(14):100.0	216.726	60.68	4	4409.83	0.8705
APGHLLAAAGLEDsDAEEDDmGHPQSAIER	Q0D6I4	Os07g0476200 protein (Fragment) OS=Oryza sativa subsp. japonica GN=Os07g0476200 PE=4 SV=1 - [Q0D6I4_ORYSJ]	S14(Phospho)	S(14):100.0	140.663	26.01	4	3198.36	-4.04893
DSQPIPcTDDPPLsESPTTDLGcHDPR	Q5ZC69	Os01g0590200 protein OS=Oryza sativa subsp. japonica GN=P0415C01.21 PE=2 SV=1 - [Q5ZC69_ORYSJ]	S14(Phospho)	S(14):82.7	58.5486	22.65	3	3087.27	0.625136
VVTTAGLIDDSPLsPsTPSPSPRPR	I1P923	Uncharacterized protein OS=Oryza glaberrima PE=4 SV=1 - [I1P923_ORYGL]	S14(Phospho);S16(Phospho)	S(14):75.1;S(16):82.9	55.3734	30.17	3	2707.28	0.920167
ASPPPPPPQPPSPsAAtAGAAAAPVDALFLQNLMSR	Q10N76	Expressed protein OS=Oryza sativa subsp. japonica GN=Os03g0279600 PE=2 SV=1 - [Q10N76_ORYSJ]	S14(Phospho);T17(Phospho)	S(14):100.0;T(17):100.0	83	37.27	3	3652.74	3.34318
LKLEPPPPAAAPIsPATtPKEPPFQQAQANQNMPR	Q10KI0	SAP domain containing protein, expressed OS=Oryza sativa subsp. japonica GN=LOC_Os03g26630 PE=4 SV=1 - [Q10KI0_ORYSJ]	S14(Phospho);T18(Phospho)	S(14):86.3;T(18):93.2	83.9055	39.2	4	3892.87	-3.38617
LKLEPPPPAAAPIsPATtPK	Q10KI0	SAP domain containing protein, expressed OS=Oryza sativa subsp. japonica GN=LOC_Os03g26630 PE=4 SV=1 - [Q10KI0_ORYSJ]	S14(Phospho);T18(Phospho)	S(14):99.3;T(18):85.3	78.1808	32.2	3	2156.08	-0.554005
LRPGQPDAIQEASTsDMEDASTSSGGQK	B8BPD0	Putative uncharacterized protein OS=Oryza sativa subsp. indica GN=OsI_38149 PE=4 SV=1 - [B8BPD0_ORYSI]	S15(Phospho)	S(15):98.3	267.488	117.78	3	2943.27	0.179129
HIWPLNSDGPVTSAsPER	Q10EQ6	SWIB complex BAF60b domain-containing protein, putative, expressed OS=Oryza sativa subsp. japonica GN=LOC_Os03g55570 PE=4 SV=1 - [Q10EQ6_ORYSJ]	S15(Phospho)	S(15):100.0	192.062	64.2	3	2042.93	0.313149
YPAHTASAAEEEEAsET	B8ATF5	Putative uncharacterized protein OS=Oryza sativa subsp. indica GN=OsI_15722 PE=4 SV=1 - [B8ATF5_ORYSI]	S15(Phospho)	S(15):99.2	183.002	76.73	2	1872.72	0.270551
ADDEEFADTAETGYsESPSQGVDGASPSSSAGTSSNVPVK	Q0DRT9	Os03g0355600 protein (Fragment) OS=Oryza sativa subsp. japonica GN=Os03g0355600 PE=4 SV=1 - [Q0DRT9_ORYSJ]	S15(Phospho)	S(15):100.0	155.579	65.09	3	4013.67	2.52514
GLMPGGSGLDQNNGsPK	I1NXC4	Uncharacterized protein OS=Oryza glaberrima PE=4 SV=1 - [I1NXC4_ORYGL]	S15(Phospho)	S(15):100.0	151.814	56.15	2	1708.74	1.43421
EKPADDEEAEAEAAsEGEEDAAAAAAAAPFR	Q69L77	Os02g0591800 protein OS=Oryza sativa subsp. japonica GN=OSJNBa0016G10.5 PE=2 SV=1 - [Q69L77_ORYSJ]	S15(Phospho)	S(15):100.0	141.608	53.03	3	3169.31	-0.638202
SGGDNLPTIEKNDDsPIER	B8B0A6	Putative uncharacterized protein OS=Oryza sativa subsp. indica GN=OsI_22408 PE=4 SV=1 - [B8B0A6_ORYSI]	S15(Phospho)	S(15):99.8	94.9362	37.52	3	2136.94	-1.02265
VSLQPSQQVVELVGsESPSTISLNPK	J3LBS7	Uncharacterized protein OS=Oryza brachyantha GN=OB02G20940 PE=3 SV=1 - [J3LBS7_ORYBR]	S15(Phospho)	S(15):98.8	94.557	32.27	3	2803.42	1.11732
HPYGGGGGDSASEYsGGGLPSMR	B8BNM4	Putative uncharacterized protein OS=Oryza sativa subsp. indica GN=OsI_37810 PE=3 SV=1 - [B8BNM4_ORYSI]	S15(Phospho)	S(15):92.8	93.7337	54.33	3	2275.91	0.993386
LGSGLLSTDGGSGGsDGGGGGGAGGSYLVTSDNGGNR	A2XCC2	Putative uncharacterized protein OS=Oryza sativa subsp. indica GN=OsI_09953 PE=4 SV=1 - [A2XCC2_ORYSI]	S15(Phospho)	S(15):98.3	87.8651	42.11	3	3250.4	4.75551
VcDVSNEDTELEIAsPSFGK	Q6L4Z4	Os05g0462400 protein OS=Oryza sativa subsp. japonica GN=OJ1281_H05.20 PE=4 SV=1 - [Q6L4Z4_ORYSJ]	S15(Phospho)	S(15):75.0	66.9924	40.62	2	2276.97	2.45816
VVPGLLGGSADLASsNMTLLK	A2Y8X8;Q0DEU8	Putative uncharacterized protein OS=Oryza sativa subsp. indica GN=OsI_21507 PE=4 SV=1 - [A2Y8X8_ORYSI]	S15(Phospho)	S(15):100.0	63.5349	60.44	2	2123.09	2.84299
EVGNVADDDGNAERsSPPHVSEVQVGLSK	A2YX97	Putative uncharacterized protein OS=Oryza sativa subsp. indica GN=OsI_29965 PE=4 SV=1 - [A2YX97_ORYSI]	S15(Phospho)	S(15):100.0	50.3158	23.17	3	3072.41	4.87974
NGTEPVPFSSIGSGsFSPGSPLHASPELLSAAVMEAK	B8AVM1	Putative uncharacterized protein OS=Oryza sativa subsp. indica GN=OsI_17732 PE=4 SV=1 - [B8AVM1_ORYSI]	S15(Phospho)	S(15):84.6	49.8114	9.13	3	3735.78	4.30075
QGSGSNASSSANGPsPR	I1P9Z6	Uncharacterized protein OS=Oryza glaberrima PE=4 SV=1 - [I1P9Z6_ORYGL]	S15(Phospho)	S(15):80.8	97	42.62	2	1640.67	-0.247026
LRPGQPDAIQEASTsDmEDASTSSGGQK	B8BPD0	Putative uncharacterized protein OS=Oryza sativa subsp. indica GN=OsI_38149 PE=4 SV=1 - [B8BPD0_ORYSI]	S15(Phospho)	S(15):98.6	278.163	99.54	3	2959.26	0.700236
LQNPPPPPAAAQAPstPTSPTTPTSSSSQPGPLR	B8AK12	Putative uncharacterized protein OS=Oryza sativa subsp. indica GN=OsI_10738 PE=4 SV=1 - [B8AK12_ORYSI]	S15(Phospho)	S(15):99.6	118.774	28.17	3	3495.62	-0.789836
ANSGAVVTIQESLGsPDDITVEmK	Q0IVM1	Os10g0564000 protein OS=Oryza sativa subsp. japonica GN=Os10g0564000 PE=4 SV=1 - [Q0IVM1_ORYSJ]	S15(Phospho)	S(15):75.0;	63.0701	31	3	2557.17	-3.00424
GNATAINHAAPPAIsmPIITGVSLR	Q9AUN0	Putative uncharacterized protein OSJNBa0058E19.21 OS=Oryza sativa subsp. japonica GN=OSJNBa0058E19.21 PE=4 SV=1 - [Q9AUN0_ORYSJ]	S15(Phospho)	S(15):99.6	51.2919	2.42	3	2568.31	2.68266
APTPRPPTPASLQPEsPGVFFTAAAAAAPVGSSHR	Q7XHV1	CHP-rich zinc finger protein-like OS=Oryza sativa subsp. japonica GN=OSJNBb0041B22.112-1 PE=4 SV=1 - [Q7XHV1_ORYSJ]	S16(Phospho)	S(16):100.0	349.076	79.94	3	3520.74	1.08893
HNAPADVPDEPIEGLsDDEGDAPAK	I1Q5B5	Uncharacterized protein OS=Oryza glaberrima PE=4 SV=1 - [I1Q5B5_ORYGL]	S16(Phospho)	S(16):100.0	217.086	56.87	3	2639.11	-0.333313
RLDTISEGVSYEDFGsD	Q6YXY6	Putative uncharacterized protein OSJNBa0026E05.3 OS=Oryza sativa subsp. japonica GN=OSJNBa0026E05.3 PE=4 SV=1 - [Q6YXY6_ORYSJ]	S16(Phospho)	S(16):100.0	205.072	106.57	2	1969.8	-0.759025
SEFVLNHEGLQQVDASEsPSSKPLGHMGR	B9FAF1	Putative uncharacterized protein OS=Oryza sativa subsp. japonica GN=OsJ_09153 PE=4 SV=1 - [B9FAF1_ORYSJ]	S16(Phospho)	S(16):98.3	184.445	67.23	4	3216.48	-0.13383
FVEITKPEFSTDEEHsPK	B9F2A1	Putative uncharacterized protein OS=Oryza sativa subsp. japonica GN=OsJ_05250 PE=4 SV=1 - [B9F2A1_ORYSJ]	S16(Phospho)	S(16):100.0	177.73	55.02	3	2199.98	0.0236493
AQVVPVAEGAAVEGDsPR	B9FT21	Putative uncharacterized protein OS=Oryza sativa subsp. japonica GN=OsJ_21201 PE=4 SV=1 - [B9FT21_ORYSJ]	S16(Phospho)	S(16):100.0	176.204	100.92	2	1831.86	-0.0677964
AESTGDVAAAEPAPVsA	A2XNF0	Chalcone--flavonone isomerase OS=Oryza sativa subsp. indica GN=CHI PE=2 SV=1 - [CFI_ORYSI]	S16(Phospho)	S(16):100.0	175.614	47.85	2	1622.69	-0.454211
EVDVEVPADEDESSEsSEEEESSPESTEEEETEESEEK	Q0D9G9	Os06g0716700 protein OS=Oryza sativa subsp. japonica GN=Os06g0716700 PE=3 SV=1 - [Q0D9G9_ORYSJ]	S16(Phospho)	S(16):100.0	136.34	42.51	3	4355.63	0.701471
EDVLSMLQSINNVKNsPSDHNDK	B8APK9	Putative uncharacterized protein OS=Oryza sativa subsp. indica GN=OsI_13064 PE=4 SV=1 - [B8APK9_ORYSI]	S16(Phospho)	S(16):99.0	115.454	19.84	3	2664.2	1.15539
HFAPYLQSDPATTTSs	Q259N5	H0723C07.5 protein OS=Oryza sativa GN=H0723C07.5 PE=3 SV=1 - [Q259N5_ORYSA]	S16(Phospho)	S(15):99.6	104.381	68.67	2	1802.76	0.214767
IDPVDLPAIPTAQPVsGPLVPGR	I1PYV9	Uncharacterized protein OS=Oryza glaberrima PE=4 SV=1 - [I1PYV9_ORYGL]	S16(Phospho)	S(16):98.4	101.189	28.85	3	2389.25	-0.094034
SSLPQLDSADRSDEEsGGEIDWDNLGFGLTPTDYMYVMR	Q8GRH8	Branched-chain-amino-acid aminotransferase OS=Oryza sativa subsp. japonica GN=OJ1017C11.6 PE=2 SV=1 - [Q8GRH8_ORYSJ]	S16(Phospho)	S(16):98.9	85.9301	51.26	3	4446.91	-0.00214405
ADNADGVPEVNVVAIsR	B8BDT6	Putative uncharacterized protein OS=Oryza sativa subsp. indica GN=OsI_32136 PE=4 SV=1 - [B8BDT6_ORYSI]	S16(Phospho)	S(16):100.0	73.6753	49.07	2	1805.85	2.18132
NRPPRPPAAGGAAGGsGR	I1PFT9	Uncharacterized protein OS=Oryza glaberrima PE=4 SV=1 - [I1PFT9_ORYGL]	S16(Phospho)	S(16):100.0	58.7342	46.75	3	1725.83	-0.295931
AAAVAALSNVLTAEGsSQSPR	Q10L70	Villin-3, putative, expressed OS=Oryza sativa subsp. japonica GN=LOC_Os03g24220 PE=4 SV=1 - [Q10L70_ORYSJ]	S16(Phospho)	S(16):100.0	86	9.52	3	2080.01	-0.747089
IISLAGLTGDGAALIsPTSR	Q336V4	Expressed protein OS=Oryza sativa subsp. japonica GN=Os10g0546300 PE=4 SV=1 - [Q336V4_ORYSJ]	S16(Phospho)	S(16):97.2	102	25.63	3	1993.04	0.858955
LWGVASFLAPPPPPEsSTPR	A2Y6E9	Putative uncharacterized protein OS=Oryza sativa subsp. indica GN=OsI_20582 PE=4 SV=1 - [A2Y6E9_ORYSI]	S16(Phospho)	S(16):75.0	112	27.04	3	2186.07	2.94998
SEFVLNHEGLQQVDAsESPSSKPLGHmGR	B9FAF1	Putative uncharacterized protein OS=Oryza sativa subsp. japonica GN=OsJ_09153 PE=4 SV=1 - [B9FAF1_ORYSJ]	S16(Phospho)	S(16):99.0	144.481	56.82	4	3232.47	-0.221674
SSFAADHDDDDDDVAsTSSEcWWTR	A2XNK7	Putative uncharacterized protein OS=Oryza sativa subsp. indica GN=OsI_14151 PE=4 SV=1 - [A2XNK7_ORYSI]	S16(Phospho)	S(16):100.0	138.772	41.23	3	2955.09	8.30241
QVNAYINRPLDGEAVsIEAEMsHEDTADDDISSR	Q5TKG0	Putative adhesion regulating molecule family OS=Oryza sativa subsp. japonica GN=OSJNBa0030I14.6 PE=2 SV=1 - [Q5TKG0_ORYSJ]	S16(Phospho);S22(Phospho)	S(16):95.9;S(22):95.9	110.228	34.55	4	3907.64	0.790225
ASSLSELGFDAEGASsGFFRPVADGGsTPTSHR	Q9ZRJ5	L-lactate dehydrogenase OS=Oryza sativa subsp. japonica GN=OJ1212_C06.24 PE=2 SV=1 - [Q9ZRJ5_ORYSJ]	S16(Phospho);S27(Phospho)	S(16):84.3;S(27):84.8	97	16.91	3	3457.48	1.40373
AHGTAVGLPSEDDMGNsEVGHNALGAGR	B8ABA7	Putative uncharacterized protein OS=Oryza sativa subsp. indica GN=OsI_04213 PE=4 SV=1 - [B8ABA7_ORYSI]	S17(Phospho)	S(17):100.0	368.667	136.66	3	2799.22	-0.020417
IPSGNTESAQPVYTVDsPPSSSQPQGNLNDR	B8BDL9	Putative uncharacterized protein OS=Oryza sativa subsp. indica GN=OsI_32101 PE=4 SV=1 - [B8BDL9_ORYSI]	S17(Phospho)	S(17):100.0	307.166	100.63	3	3322.49	1.09764
AHGTAVGLPSDDDMGNsEVGHNALGAGR	B8AZB8	Putative uncharacterized protein OS=Oryza sativa subsp. indica GN=OsI_20375 PE=4 SV=1 - [B8AZB8_ORYSI]	S17(Phospho)	S(17):100.0	284.479	102.3	3	2785.2	0.251425
AHGTAVGLPSEDDmGNsEVGHNALGAGR	B8ABA7	Putative uncharacterized protein OS=Oryza sativa subsp. indica GN=OsI_04213 PE=4 SV=1 - [B8ABA7_ORYSI]	S17(Phospho)	S(17):98.9	253.754	103.81	3	2815.21	-0.0568838
AAAVAEEEEELLEEPVsPAGR	A2ZWK2	Putative uncharacterized protein OS=Oryza sativa subsp. japonica GN=OsJ_03019 PE=4 SV=1 - [A2ZWK2_ORYSJ]	S17(Phospho)	S(17):100.0	235.956	106.66	2	2276.04	1.9916
GSEHIPTPFAQPSMPVsPNEK	A2YRR3	Putative uncharacterized protein OS=Oryza sativa subsp. indica GN=OsI_28007 PE=4 SV=1 - [A2YRR3_ORYSI]	S17(Phospho)	S(17):100.0	190.018	59.56	3	2330.05	-1.17017
FVLGSLEGFFPSDHTSsPGNK	Q7XIP0	Os07g0592300 protein OS=Oryza sativa subsp. japonica GN=OJ1710_H11.106 PE=4 SV=1 - [Q7XIP0_ORYSJ]	S17(Phospho)	S(17):97.2	157.75	28.31	2	2303.04	-0.198453
GEEEEEGRDGEEESAQsPR	A2Y6E9	Putative uncharacterized protein OS=Oryza sativa subsp. indica GN=OsI_20582 PE=4 SV=1 - [A2Y6E9_ORYSI]	S17(Phospho)	S(17):100.0	148.299	57.9	3	2199.83	-0.255827
DDLVDDDGIGEEYMAPsDDEEAQLPDELFR	B8ANB1	Putative uncharacterized protein OS=Oryza sativa subsp. indica GN=OsI_10007 PE=4 SV=1 - [B8ANB1_ORYSI]	S17(Phospho)	S(17):100.0	138.466	41.78	3	3478.41	2.14816
LLEAQNIINQADSIEHsSNR	B8B6B3	Putative uncharacterized protein OS=Oryza sativa subsp. indica GN=OsI_27446 PE=4 SV=1 - [B8B6B3_ORYSI]	S17(Phospho)	S(17):97.8	127.295	78.99	3	2332.09	-0.336634
IILAAAAAAANSTAGEsSPVAGPQENEK	B7EDS4	cDNA clone:J013114M11, full insert sequence OS=Oryza sativa subsp. japonica PE=2 SV=1 - [B7EDS4_ORYSJ]	S17(Phospho)	S(17):100.0	126.101	33.63	3	2718.3	-0.841571
GSEHIPTPFAQPSMPVsPNEKK	A2YRR3	Putative uncharacterized protein OS=Oryza sativa subsp. indica GN=OsI_28007 PE=4 SV=1 - [A2YRR3_ORYSI]	S17(Phospho)	S(17):100.0	120.635	24.99	3	2458.15	-0.165379
LLAHLGFNPPQEQTSSsTDELNR	B9FUM8	Putative uncharacterized protein OS=Oryza sativa subsp. japonica GN=OsJ_25425 PE=4 SV=1 - [B9FUM8_ORYSJ]	S17(Phospho)	S(17):85.0	84.5845	66.31	3	2634.22	0.435048
TSEDIVESVMMLGGSKsDTELDAEPER	B7EF23	cDNA clone:J013151G13, full insert sequence OS=Oryza sativa subsp. japonica PE=2 SV=1 - [B7EF23_ORYSJ]	S17(Phospho)	S(17):93.1	80.4734	39.16	3	3005.3	0.195402
ISEQSNTMASSNSSTDsTSDNESTSNDK	I1NZQ6	Uncharacterized protein OS=Oryza glaberrima PE=4 SV=1 - [I1NZQ6_ORYGL]	S17(Phospho)	S(5):89.1	61.6063	30.33	3	3004.15	-0.78397
AAAAFPGALEAGASAAsNR	A2WND0	Putative uncharacterized protein OS=Oryza sativa subsp. indica GN=OsI_01355 PE=4 SV=1 - [A2WND0_ORYSI]	S17(Phospho)	S(17):100.0	107.108	27.6	2	1782.82	-0.260437
LLDFIAEPHAMADSGHsDDQGSNSR	Q84TZ6	Putative uncharacterized protein OSJNBa0087M10.17 OS=Oryza sativa subsp. japonica GN=OSJNBa0087M10.17 PE=4 SV=1 - [Q84TZ6_ORYSJ]	S17(Phospho)	S(17):97.0	113	16.27	3	2750.16	1.64158
INPEMLSGAEYLEGDGsPGSLR	A2YUN0	Putative uncharacterized protein OS=Oryza sativa subsp. indica GN=OsI_29036 PE=4 SV=1 - [A2YUN0_ORYSI]	S17(Phospho)	S(17):99.6	57	29.59	3	2372.04	-1.87824
LEELQHAASFDDDDDGsEDDFK	B7F4V3	cDNA clone:001-133-D07, full insert sequence OS=Oryza sativa subsp. japonica PE=2 SV=1 - [B7F4V3_ORYSJ]	S17(Phospho)	S(17):100.0	85	21.58	3	2577.98	-0.242553
EEPKPEPEAEAAAETTsR	A2WMG6	Salt stress root protein RS1 OS=Oryza sativa subsp. indica GN=OsI_001009 PE=1 SV=1 - [SRS1_ORYSI]	S17(Phospho)	S(17):79.2	77	13.43	3	2021.87	0.235055
MLQSGLPLDDRPEGARsPsPEPVYDNLGIR	C7J0Y5	Os04g0385700 protein OS=Oryza sativa subsp. japonica GN=Os04g0385700 PE=4 SV=1 - [C7J0Y5_ORYSJ]	S17(Phospho);S19(Phospho)	S(17):100.0;S(19):100.0	138.308	17.41	3	3439.58	0.511785
EGEDYGSDHGGDDIEDsLQsPLISR	B8BI20	Putative uncharacterized protein OS=Oryza sativa subsp. indica GN=OsI_34495 PE=3 SV=1 - [B8BI20_ORYSI]	S17(Phospho);S20(Phospho)	S(17):75.0;S(20):75.0	57.6549	41.24	3	2851.1	-0.634051
KQPPSSSTSSEPNATTsPLAsPR	A2XNK7	Putative uncharacterized protein OS=Oryza sativa subsp. indica GN=OsI_14151 PE=4 SV=1 - [A2XNK7_ORYSI]	S17(Phospho);S21(Phospho)	S(17):75.0;S(21):100.0	93.7337	34.97	3	2487.08	-0.343984
GMRPEAVAAAVAMEVEsPPRPAEEEGEGsPTRR	A2X5T7	Putative uncharacterized protein OS=Oryza sativa subsp. indica GN=OsI_07573 PE=3 SV=1 - [A2X5T7_ORYSI]	S17(Phospho);S29(Phospho)	S(17):95.1;S(29):95.1	115.013	52.63	4	3623.62	3.84872
GMRPEAVAAAVAMEVEsPPRPAEEEGEGsPTR	A2X5T7	Putative uncharacterized protein OS=Oryza sativa subsp. indica GN=OsI_07573 PE=3 SV=1 - [A2X5T7_ORYSI]	S17(Phospho);S29(Phospho)	S(17):96.6;S(29):96.6	67.8973	31.14	4	3467.51	3.54233
RIPSGNTESAQPVYTVDsPPSSSQPQGNLNDR	B8BDL9	Putative uncharacterized protein OS=Oryza sativa subsp. indica GN=OsI_32101 PE=4 SV=1 - [B8BDL9_ORYSI]	S18(Phospho)	S(18):100.0	368.179	111.1	3	3478.59	1.03523
LLRPTDDGEAGQTASATsP	A2Z8N8	Putative uncharacterized protein OS=Oryza sativa subsp. indica GN=OsI_34080 PE=3 SV=1 - [A2Z8N8_ORYSI]	S18(Phospho)	S(18):99.2	271.98	90.62	2	1966.88	0.911376
AVAGPGPALLPPADDEDsDADPEAGGEGGGVPPVTIR	Q9ARU4	Os01g0121700 protein OS=Oryza sativa subsp. japonica GN=P0445D12.4 PE=2 SV=1 - [Q9ARU4_ORYSJ]	S18(Phospho)	S(18):100.0	173.543	37.31	3	3546.63	-0.139867
AEFPSSHEQPAADNVASsPPPK	A2ZVD7	Putative uncharacterized protein OS=Oryza sativa subsp. japonica GN=OsJ_02601 PE=4 SV=1 - [A2ZVD7_ORYSJ]	S18(Phospho)	S(18):97.4	168.191	30.9	3	2343.03	0.426846
DNDLSEPHDTNDEEEGNsDSSSVR	B8BDT6	Putative uncharacterized protein OS=Oryza sativa subsp. indica GN=OsI_32136 PE=4 SV=1 - [B8BDT6_ORYSI]	S18(Phospho)	S(18):99.9	136.731	83.77	3	2728.01	-0.527006
DVSHFLGSLSTSPDGQQsETER	Q5VRT8	Os01g0179400 protein OS=Oryza sativa subsp. japonica GN=P0406H10.19 PE=2 SV=1 - [Q5VRT8_ORYSJ]	S18(Phospho)	S(18):98.7	134.994	54.56	3	2457.06	1.74393
AEFPSSHEQPAADNVASsPPPKAEAAPQEQPTAAEK	A2ZVD7	Putative uncharacterized protein OS=Oryza sativa subsp. japonica GN=OsJ_02601 PE=4 SV=1 - [A2ZVD7_ORYSJ]	S18(Phospho)	S(18):100.0	104.079	21.98	4	3764.71	0.365195
AEEKEEEKEESEDDLGFsLFD	B8B251	Putative uncharacterized protein OS=Oryza sativa subsp. indica GN=OsI_24358 PE=4 SV=1 - [B8B251_ORYSI]	S18(Phospho)	S(18):99.1	99.5816	75.2	2	2555.02	0.32298
KGVTYEPEVTDDGVPPFsPGR	A2Z3Q8	Putative uncharacterized protein OS=Oryza sativa subsp. indica GN=OsI_32272 PE=4 SV=1 - [A2Z3Q8_ORYSI]	S18(Phospho)	S(18):100.0	97.1868	27.84	3	2327.07	6.03077
AAAAAAGLGSGGGGGGGsVHGSPDIR	Q7XSP4	OSJNBa0070M12.9 protein OS=Oryza sativa subsp. japonica GN=OSJNBa0070M12.9 PE=4 SV=2 - [Q7XSP4_ORYSJ]	S18(Phospho)	S(18):92.2	90.2544	36.28	3	2186.99	-0.446819
APSLQTLLEDIPVSTALsR	Q338M8	Initiation factor 2 subunit family protein, expressed OS=Oryza sativa subsp. japonica GN=LOC_Os10g25320 PE=4 SV=2 - [Q338M8_ORYSJ]	S18(Phospho)	S(18):99.9	79.4096	65.78	3	2091.07	-0.09899
RDDLVDDDGIGEEYMAPsDDEEAQLPDELFR	B8ANB1	Putative uncharacterized protein OS=Oryza sativa subsp. indica GN=OsI_10007 PE=4 SV=1 - [B8ANB1_ORYSI]	S18(Phospho)	S(18):98.9	67.6361	19.02	3	3634.5	-1.15849
VDQWDEENLHRDDEEYAsDGAGGDYEDNVHSPLLSR	I1NYQ3	Uncharacterized protein OS=Oryza glaberrima PE=3 SV=1 - [I1NYQ3_ORYGL]	S18(Phospho)	S(18):99.9	67.0951	17.14	4	4212.73	-0.761344
DPMATAVDIGEHSYNEDsDDDEEDADK	Q5ZD13	Putative uncharacterized protein P0665A11.10 OS=Oryza sativa subsp. japonica GN=P0665A11.10 PE=4 SV=1 - [Q5ZD13_ORYSJ]	S18(Phospho)	S(18):75.0	55.1431	35.76	3	3063.12	-0.95405
EEASASTPSEEQTEVIFsEVEDEKPK	A2YXF9	Putative uncharacterized protein OS=Oryza sativa subsp. indica GN=OsI_30023 PE=4 SV=1 - [A2YXF9_ORYSI]	S18(Phospho)	S(18):78.8	54.6553	43.43	3	2975.3	1.89792
LPGLSDDVGAGFIAGHGsQSASGPEVDVER	Q0JNW9	Os01g0260700 protein OS=Oryza sativa subsp. japonica GN=Os01g0260700 PE=4 SV=2 - [Q0JNW9_ORYSJ]	S18(Phospho)	S(18):75.0	52.0572	34.5	3	3004.38	4.55135
YFNNEAEELGEDDDEEGsDADEGEEDEEEEN	B8AEC1	Putative uncharacterized protein OS=Oryza sativa subsp. indica GN=OsI_07785 PE=3 SV=1 - [B8AEC1_ORYSI]	S18(Phospho)	S(18):98.7	50.0233	7.8	3	3632.22	1.37423
ELVFTmFGSGAPDFGAAsDGDGDRNmILGR	I1QT43	Uncharacterized protein OS=Oryza glaberrima PE=4 SV=1 - [I1QT43_ORYGL]	S18(Phospho)	S(18):95.5	113	15.06	3	3215.38	0.0903606
VDQWDEENLHRDDEEYAsDGAGGDYEDNVHsPLLSR	I1NYQ3	Uncharacterized protein OS=Oryza glaberrima PE=3 SV=1 - [I1NYQ3_ORYGL]	S18(Phospho);S31(Phospho)	S(18):84.4;S(31):96.6	49.8114	18.08	4	4292.69	-0.979875
KADDYPLVQNDGNSIALDsDDEDLIR	A2WXX6	Putative uncharacterized protein OS=Oryza sativa subsp. indica GN=OsI_04782 PE=4 SV=1 - [A2WXX6_ORYSI]	S19(Phospho)	S(19):100.0	275.366	85.67	3	2971.31	-2.91403
NQSSLEYIDSTANVDEGGsPEK	Q10KI0	SAP domain containing protein, expressed OS=Oryza sativa subsp. japonica GN=LOC_Os03g26630 PE=4 SV=1 - [Q10KI0_ORYSJ]	S19(Phospho)	S(19):100.0	266.044	106.01	2	2420.02	0.978746
DKLEELQHAASFDDDDDGsEDDFK	B7F4V3	cDNA clone:001-133-D07, full insert sequence OS=Oryza sativa subsp. japonica PE=2 SV=1 - [B7F4V3_ORYSJ]	S19(Phospho)	S(19):100.0	210.178	88.29	3	2821.1	0.177795
SAAEASGDADEDAEPEQPsSPSVK	Q10FH4	RanBP1 domain containing protein, expressed OS=Oryza sativa subsp. japonica GN=LOC_Os03g46480 PE=4 SV=1 - [Q10FH4_ORYSJ]	S19(Phospho)	S(19):98.5	195.332	34.49	2	2453.98	0.611373
LYVTEANPEHEPYLDDTNsGPLER	Q0IZQ4	Os09g0556200 protein OS=Oryza sativa subsp. japonica GN=Os09g0556200 PE=4 SV=2 - [Q0IZQ4_ORYSJ]	S19(Phospho)	S(19):99.0	187.834	78.49	3	2839.25	0.158402
VAITESNSSLTNPEGSEFsPK	Q9ARU4	Os01g0121700 protein OS=Oryza sativa subsp. japonica GN=P0445D12.4 PE=2 SV=1 - [Q9ARU4_ORYSJ]	S19(Phospho)	S(19):99.0	157.824	55.34	2	2274.02	1.27042
NSAAFFPTHSLPSDVSLPsPPDPNDEDAVVAYNTILNR	A2YTY1	Putative uncharacterized protein OS=Oryza sativa subsp. indica GN=OsI_28789 PE=4 SV=1 - [A2YTY1_ORYSI]	S19(Phospho)	S(19):96.9	157.601	43.13	4	4147.93	0.75968
AASSLLAAAAEEEEEEEAsNGELGEEDAYPASSDAAVGEEK	Q0DKN6	Os05g0151400 protein OS=Oryza sativa subsp. japonica GN=Os05g0151400 PE=4 SV=1 - [Q0DKN6_ORYSJ]	S19(Phospho)	S(19):99.9	148.284	60.49	4	4205.76	0.977864
NQSSLEYIDSTANVDEGGsPEKLNLDR	Q10KI0	SAP domain containing protein, expressed OS=Oryza sativa subsp. japonica GN=LOC_Os03g26630 PE=4 SV=1 - [Q10KI0_ORYSJ]	S19(Phospho)	S(19):99.8	144.778	85.27	3	3031.36	0.968812
ATDWIFSHPEASSSVPTDsSTSNMEDDDAHIPDGSGR	B8ADJ1	Ubiquitin carboxyl-terminal hydrolase OS=Oryza sativa subsp. indica GN=OsI_00623 PE=3 SV=1 - [B8ADJ1_ORYSI]	S19(Phospho)	S(19):84.6	119.922	30.49	4	3998.64	1.93003
LNFPLAASALQDSSTTGSsPLHPTVAAK	Q6ZC56	Os08g0110500 protein OS=Oryza sativa subsp. japonica GN=P0007D08.34 PE=4 SV=1 - [Q6ZC56_ORYSJ]	S19(Phospho)	S(19):98.2	118.082	34.11	3	2861.41	0.31085
LQNPPPPPAAAQAPSTPTsPTTPTSSSSQPGPLR	B8AK12	Putative uncharacterized protein OS=Oryza sativa subsp. indica GN=OsI_10738 PE=4 SV=1 - [B8AK12_ORYSI]	S19(Phospho)	S(19):86.6	78.8394	26.45	3	3415.65	0.306126
RPVDAPPIFTPPATHHTQsYGSPTYPAGSLNER	Q65WV7	Os05g0475300 protein OS=Oryza sativa subsp. japonica GN=P0486C01.18 PE=4 SV=1 - [Q65WV7_ORYSJ]	S19(Phospho)	S(19):84.6	72.6935	26.51	4	3641.72	-0.129787
MVSPLLDLHADYDENSLPsPTR	B8BKS1	Putative uncharacterized protein OS=Oryza sativa subsp. indica GN=OsI_36281 PE=4 SV=1 - [B8BKS1_ORYSI]	S19(Phospho)	S(19):97.9	70.0974	15.18	3	2550.17	2.96623
ETDDPAKEDDTAYLDHKEsFPEDK	B9F2A1	Putative uncharacterized protein OS=Oryza sativa subsp. japonica GN=OsJ_05250 PE=4 SV=1 - [B9F2A1_ORYSJ]	S19(Phospho)	S(19):100.0	97	29.43	4	2875.18	-2.40129
NsLEDEDEWEEGR	A2XXZ4	Putative uncharacterized protein OS=Oryza sativa subsp. indica GN=OsI_17571 PE=4 SV=1 - [A2XXZ4_ORYSI]	S2(Phospho)	S(2):100.0	210.071	78.73	2	1687.61	0.780125
RsYDEEEGDDIDHK	B8B887	Putative uncharacterized protein OS=Oryza sativa subsp. indica GN=OsI_25312 PE=4 SV=1 - [B8B887_ORYSI]	S2(Phospho)	S(2):99.1	172.496	42.76	3	1787.67	-0.494774
TsDSPTGNIIVPAENDK	Q0IVQ5	Os10g0559700 protein (Fragment) OS=Oryza sativa subsp. japonica GN=Os10g0559700 PE=4 SV=1 - [Q0IVQ5_ORYSJ]	S2(Phospho)	S(2):100.0	171.994	80.67	2	1837.82	-0.747773
NsSTGAAPVENPVITR	B8AEF3	Putative uncharacterized protein OS=Oryza sativa subsp. indica GN=OsI_09350 PE=4 SV=1 - [B8AEF3_ORYSI]	S2(Phospho)	S(2):100.0	171.516	63.57	2	1692.8	0.434669
LsSEFSADEINK	A2YX97	Putative uncharacterized protein OS=Oryza sativa subsp. indica GN=OsI_29965 PE=4 SV=1 - [A2YX97_ORYSI]	S2(Phospho)	S(2):99.4	162.435	60.58	2	1419.6	-0.474229
TsSGRVETTTDPESDETASVGGSFFETLTSSEFYK	I1PKK4	Uncharacterized protein OS=Oryza glaberrima PE=4 SV=1 - [I1PKK4_ORYGL]	S2(Phospho)	S(2):100.0	152.747	75.58	3	3829.65	-0.165486
DsDDDTNAASVTR	B8BDE1	Putative uncharacterized protein OS=Oryza sativa subsp. indica GN=OsI_30556 PE=4 SV=1 - [B8BDE1_ORYSI]	S2(Phospho)	S(2):100.0	143.35	75.89	2	1446.54	-0.737898
FsFEETTATLHLK	Q75LD9	Os03g0843300 protein OS=Oryza sativa subsp. japonica GN=OSJNBa0032G11.5 PE=2 SV=1 - [Q75LD9_ORYSJ]	S2(Phospho)	S(2):100.0	138.333	59.57	2	1603.74	-0.924776
SsPPPPQQQASSEDDKEKPTHLR	Q6K6Z4	KH domain-containing protein NOVA-like OS=Oryza sativa subsp. japonica GN=P0474F11.35 PE=4 SV=1 - [Q6K6Z4_ORYSJ]	S2(Phospho)	S(2):98.5	136.089	58.83	4	2639.21	0.199133
AsPPPPPGSPTAASAAAVSPIHR	I1PZ77	Uncharacterized protein OS=Oryza glaberrima PE=3 SV=1 - [I1PZ77_ORYGL]	S2(Phospho)	S(2):99.9	133.71	48.3	3	2216.08	-0.981841
TsLGGDDDLLAQQK	Q8S7W3	Putative uncharacterized protein OSJNBa0091P11.20 OS=Oryza sativa subsp. japonica GN=OSJNBa0091P11.20 PE=4 SV=1 - [Q8S7W3_ORYSJ]	S2(Phospho)	S(2):99.1	117.006	27.45	2	1540.68	-3.00935
AsLQDSQQSLDRPEEGNILSTGEILNNIIR	B8B0W6	Putative uncharacterized protein OS=Oryza sativa subsp. indica GN=OsI_22659 PE=4 SV=1 - [B8B0W6_ORYSI]	S2(Phospho)	S(2):99.9	115.594	44.17	3	3390.66	2.97324
VsSAGLLVGSVLK	A3ANF6	Putative uncharacterized protein OS=Oryza sativa subsp. japonica GN=OsJ_12879 PE=4 SV=1 - [A3ANF6_ORYSJ]	S2(Phospho)	S(2):100.0	110.782	44.55	2	1309.71	0.134322
AsSVADNVTR	B8AA59	Putative uncharacterized protein OS=Oryza sativa subsp. indica GN=OsI_03914 PE=4 SV=1 - [B8AA59_ORYSI]	S2(Phospho)	S(2):99.4	108.82	24.51	2	1099.48	-0.590989
EsASDDENEDTGR	B8A7T6	Putative uncharacterized protein OS=Oryza sativa subsp. indica GN=OsI_04842 PE=4 SV=1 - [B8A7T6_ORYSI]	S2(Phospho)	S(2):75.0	97.5605	43.34	2	1504.51	0.0315367
AsPPISPAEALDR	B9FU74	Putative uncharacterized protein OS=Oryza sativa subsp. japonica GN=OsJ_25111 PE=4 SV=1 - [B9FU74_ORYSJ]	S2(Phospho)	S(2):100.0	88.8018	32.48	2	1403.66	-0.295444
AsAEVLGK	B9FLV4;B8ABJ9;B8AQW5;J3L5A1	Putative uncharacterized protein OS=Oryza sativa subsp. japonica GN=OsJ_19728 PE=4 SV=1 - [B9FLV4_ORYSJ]	S2(Phospho)	S(2):100.0	88.6515	46.94	2	854.402	-0.0810304
GsGSAFSFR	Q7XIX8	Putative uncharacterized protein OJ1136_D11.105 OS=Oryza sativa subsp. japonica GN=OJ1136_D11.105 PE=4 SV=1 - [Q7XIX8_ORYSJ]	S2(Phospho)	S(2):99.5	81.2628	46.6	2	995.398	0.203736
PsDSDDSAPIPAGAISK	A6MZS5	Mta/sah nucleosidase (Fragment) OS=Oryza sativa subsp. indica PE=2 SV=1 - [A6MZS5_ORYSI]	S2(Phospho)	S(2):100.0	69.574	15.64	2	1707.75	0.196729
TsVKSEEASSAAEEQPPQAAAPPPR	Q10AH9	Ankyrin repeat domain protein 2, putative, expressed OS=Oryza sativa subsp. japonica GN=LOC_Os03g63480 PE=4 SV=1 - [Q10AH9_ORYSJ]	S2(Phospho)	S(2):80.0	68.1021	23.86	3	2615.2	1.64527
KsDDPSAAAANGNGK	Q2QX49	CBS domain-containing protein, putative, expressed OS=Oryza sativa subsp. japonica GN=LOC_Os12g07190 PE=4 SV=1 - [Q2QX49_ORYSJ]	S2(Phospho)	S(2):98.9	67.3122	28.88	3	1482.62	-0.650119
NsLQLNLGEILNPSNS	J3N6D1	Uncharacterized protein OS=Oryza brachyantha GN=OB11G13670 PE=4 SV=1 - [J3N6D1_ORYBR]	S2(Phospho)	S(2):100.0	51.8097	48.23	2	1792.85	0.177237
AsSLSELGFDAEGASSGFFRPVADGGSTPTSHR	Q9ZRJ5	L-lactate dehydrogenase OS=Oryza sativa subsp. japonica GN=OJ1212_C06.24 PE=2 SV=1 - [Q9ZRJ5_ORYSJ]	S2(Phospho)	S(2):100.0	51.8097	26.41	3	3377.51	0.937612
SsSGGSSGSGSGSHLR	Q9ST79	CAA303718.1 protein OS=Oryza sativa GN=q3037.18 PE=4 SV=1 - [Q9ST79_ORYSA]	S2(Phospho)	S(2):100.0	125	21.13	2	1486.59	-0.17622
RsSILGVGSGAAAVLVDLLAPGAAGEFR	Q6L4V8	Os05g0510100 protein OS=Oryza sativa subsp. japonica GN=OSJNBb0108E17.22 PE=4 SV=1 - [Q6L4V8_ORYSJ]	S2(Phospho)	S(2):100.0	86	9.45	3	2734.43	0.805711
PsPPHLAGALDAARPFLR	A2XB94	Putative uncharacterized protein OS=Oryza sativa subsp. indica GN=OsI_09539 PE=4 SV=1 - [A2XB94_ORYSI]	S2(Phospho)	S(2):100.0	112	18.14	3	1966.01	0.182336
SsLPQLDSADRSDEESGGEIDWDNLGFGLTPTDYMYVmR	Q8GRH8	Branched-chain-amino-acid aminotransferase OS=Oryza sativa subsp. japonica GN=OJ1017C11.6 PE=2 SV=1 - [Q8GRH8_ORYSJ]	S2(Phospho)	S(2):100.0	51.1528	31.49	3	4462.9	0.179929
GsSmNDAPSSDPQDSVQR	I1NUQ3	Uncharacterized protein OS=Oryza glaberrima PE=4 SV=1 - [I1NUQ3_ORYGL]	S2(Phospho)	S(2):100.0	216.032	105.43	2	1973.75	0.233586
VsSSDSLNmEGYHTFR	B8BBC8	Putative uncharacterized protein OS=Oryza sativa subsp. indica GN=OsI_28036 PE=4 SV=1 - [B8BBC8_ORYSI]	S2(Phospho)	S(2):100.0	150.646	70.55	2	1925.78	0.892551
MsLQDGNAScLATcSTADIDDDPFR	I1Q238	Uncharacterized protein OS=Oryza glaberrima PE=4 SV=1 - [I1Q238_ORYGL]	S2(Phospho)	S(2):100.0	133.216	62.21	3	2840.12	0.460651
NsLNISmR	Q9FXQ3	OSJNBa0013K16.2 protein OS=Oryza sativa subsp. japonica GN=oscdpk7 PE=2 SV=1 - [Q9FXQ3_ORYSJ]	S2(Phospho)	S(2):100.0	97.5997	36.61	2	1030.44	0.00097228
GsDEGcEADEVVSTR	B8BDI4	Putative uncharacterized protein OS=Oryza sativa subsp. indica GN=OsI_32023 PE=4 SV=1 - [B8BDI4_ORYSI]	S2(Phospho)	S(2):100.0	91.3957	33.78	2	1690.63	0.928008
EsVMVDDGSNKEDSVKEEQcASDYTDNDDDAVSTEVFTDAQK	I1PMX2	Uncharacterized protein OS=Oryza glaberrima PE=4 SV=1 - [I1PMX2_ORYGL]	S2(Phospho)	S(2):79.8	77.0611	30.55	4	4752.91	1.18187
QsTmLDEESDEDEDQIPESEQETSTHGHDAPVK	B8BH86	Putative uncharacterized protein OS=Oryza sativa subsp. indica GN=OsI_33873 PE=4 SV=1 - [B8BH86_ORYSI]	S2(Phospho)	S(2):100.0	71.3134	21.34	4	3809.51	-1.75115
SsDSDHSSPVEHLScR	I1PQK5	Uncharacterized protein OS=Oryza glaberrima PE=4 SV=1 - [I1PQK5_ORYGL]	S2(Phospho)	S(2):90.2	70.7446	22.48	3	1879.73	-0.265622
GsAFSKQImVGSLEDVLK	J3MCC0	Uncharacterized protein OS=Oryza brachyantha GN=OB06G16640 PE=4 SV=1 - [J3MCC0_ORYBR]	S2(Phospho)	S(2):100.0	51.9499	19.14	2	2004.98	2.05095
PsLScHNLLDLVAAADDAAPsPASLR	H6ST17	Trehalose-6-phosphate synthase 5 OS=Oryza sativa subsp. indica GN=TPS5 PE=2 SV=1 - [H6ST17_ORYSI]	S2(Phospho);S21(Phospho)	S(2):75.0;S(21):97.7	54.6553	43.37	3	2821.26	0.701244
RsPGPSPLGGsPTMGDR	B8AZ96	Putative uncharacterized protein OS=Oryza sativa subsp. indica GN=OsI_20321 PE=4 SV=1 - [B8AZ96_ORYSI]	S2(Phospho);S11(Phospho)	S(2):98.3;S(11):96.6	72.0152	32.4	3	1828.74	-0.314085
SssGGSSGSGSGSHLR	Q9ST79	CAA303718.1 protein OS=Oryza sativa GN=q3037.18 PE=4 SV=1 - [Q9ST79_ORYSA]	S2(Phospho);S3(Phospho)	S(2):83.4;S(3):79.2	107.108	65.24	2	1566.56	0.208086
TssIDTINGSGGAGNNNFDSFSEAGWSR	A2XET8	Putative uncharacterized protein OS=Oryza sativa subsp. indica GN=OsI_10852 PE=4 SV=1 - [A2XET8_ORYSI]	S2(Phospho);S3(Phospho)	S(2):80.0;S(3):80.0	96.3755	45.72	3	3008.18	1.63636
AssSENVEAPR	Q6Z4S6	Os07g0122400 protein OS=Oryza sativa subsp. japonica GN=OSJNBa0057M23.124 PE=4 SV=1 - [Q6Z4S6_ORYSJ]	S2(Phospho);S3(Phospho)	S(2):100.0;S(3):100.0	71.2171	43.29	2	1306.47	-1.24091
LssSPHGIPTGSSPVGsVPK	B9EV42	Putative uncharacterized protein OS=Oryza sativa subsp. japonica GN=OsJ_01217 PE=4 SV=1 - [B9EV42_ORYSJ]	S2(Phospho);S3(Phospho);S17(Phospho)	S(2):92.9;S(3):70.5;S(17):83.6	113	10.95	2	2130.89	1.20043
SsGsHANLDEK	B8BPD0	Putative uncharacterized protein OS=Oryza sativa subsp. indica GN=OsI_38149 PE=4 SV=1 - [B8BPD0_ORYSI]	S2(Phospho);S4(Phospho)	S(2):95.8;S(4):100.0	102	25.03	2	1304.46	-0.186619
TsVKsEEASSAAEEQPPQAAAPPPR	Q10AH9	Ankyrin repeat domain protein 2, putative, expressed OS=Oryza sativa subsp. japonica GN=LOC_Os03g63480 PE=4 SV=1 - [Q10AH9_ORYSJ]	S2(Phospho);S5(Phospho)	S(2):80.0;S(5):100.0	112.646	46.79	3	2695.17	0.319957
EsPRsPEAEIGHR	J3LX69	Uncharacterized protein OS=Oryza brachyantha GN=OB04G17440 PE=4 SV=1 - [J3LX69_ORYBR]	S2(Phospho);S5(Phospho)	S(2):100.0;S(5):100.0	88.8018	27.61	3	1624.65	0.146097
RsPSYsSPPGNGNGYGYGGYDDYR	I1P9Z6	Uncharacterized protein OS=Oryza glaberrima PE=4 SV=1 - [I1P9Z6_ORYGL]	S2(Phospho);S6(Phospho)	S(2):79.8;S(6):79.8	116.972	65.98	3	2746.01	-6.90022
AsPPIsPAEALDR	B9FU74	Putative uncharacterized protein OS=Oryza sativa subsp. japonica GN=OsJ_25111 PE=4 SV=1 - [B9FU74_ORYSJ]	S2(Phospho);S6(Phospho)	S(2):100.0;S(6):100.0	112.849	37.5	2	1483.62	1.18639
LsPLPsTAPPSAEPLLQALAAANTTVLDGLsAQmEVLQAER	Q25AJ8	H0510A06.7 protein OS=Oryza sativa GN=H0510A06.7 PE=4 SV=1 - [Q25AJ8_ORYSA]	S2(Phospho);S6(Phospho);S31(Phospho)	S(2):100;S(6):85.2;S(31):83.5	112	8.63	3	4427.09	0.979866
LsSMTNsPASSVAGAAEGGK	A3AI83	Putative uncharacterized protein OS=Oryza sativa subsp. japonica GN=OsJ_10952 PE=3 SV=1 - [A3AI83_ORYSJ]	S2(Phospho);S7(Phospho)	S(2):100.0;S(7):100.0	142.26	84.93	2	1981.8	0.64101
EsNAAKDsPQSSSPEKVPNGPVQPLANGVR	Q7XV33	Ubiquitin carboxyl-terminal hydrolase OS=Oryza sativa subsp. japonica GN=OSJNBa0086B14.26 PE=3 SV=1 - [Q7XV33_ORYSJ]	S2(Phospho);S8(Phospho)	S(2):80.0;S(8):92.5	130.729	45.13	4	3220.47	0.724086
SsDSDHSsPVEHLScR	I1PQK5	Uncharacterized protein OS=Oryza glaberrima PE=4 SV=1 - [I1PQK5_ORYGL]	S2(Phospho);S8(Phospho)	S(2):85.9;S(8):96.6	83.5912	29.65	3	1959.69	-1.82348
VsVtVNPYTVASLQVATNSFcQDSLLGEGsLGR	I1Q3V8	Uncharacterized protein OS=Oryza glaberrima PE=4 SV=1 - [I1Q3V8_ORYGL]	S2(Phospho);T4(Phospho);S30(Phospho)	S(2):85.0;T(4):81.2;S(30):78.6	77	13.01	3	3709.62	-0.333043
GsVySPGQSVTSPSQHTYPGAVTNWPLSR	B8BKF3	Putative uncharacterized protein OS=Oryza sativa subsp. indica GN=OsI_36059 PE=4 SV=1 - [B8BKF3_ORYSI]	S2(Phospho);Y4(Phospho)	S(2):100.0;Y(4):100.0	65.717	23.78	3	3220.41	0.0528649
KDEAAAAGGDEAGAIEGTGsFK	A2WXH7	Putative uncharacterized protein OS=Oryza sativa subsp. indica GN=OsI_04628 PE=4 SV=1 - [A2WXH7_ORYSI]	S20(Phospho)	S(20):99.0	327.993	115.32	2	2131.92	0.541649
KDEAAAAGGDEAGAIEGTGsFKEESNLVADLPDPEK	A2WXH7	Putative uncharacterized protein OS=Oryza sativa subsp. indica GN=OsI_04628 PE=4 SV=1 - [A2WXH7_ORYSI]	S20(Phospho)	S(20):99.9	228.502	56.88	3	3668.64	-1.83917
NSSPHLVIPLPTISGEFIQsPK	Q0IVQ5	Os10g0559700 protein (Fragment) OS=Oryza sativa subsp. japonica GN=Os10g0559700 PE=4 SV=1 - [Q0IVQ5_ORYSJ]	S20(Phospho)	S(20):100.0	194.932	62.32	3	2441.25	0.630167
LLDLSPDTFFSVHADAEDGsPR	B9FCW2	Putative uncharacterized protein OS=Oryza sativa subsp. japonica GN=OsJ_16444 PE=4 SV=1 - [B9FCW2_ORYSJ]	S20(Phospho)	S(20):100.0	148.207	58.59	3	2469.1	-0.177998
DAALLDDGGGGGDGGAEEGsGVGR	I1PFT9	Uncharacterized protein OS=Oryza glaberrima PE=4 SV=1 - [I1PFT9_ORYGL]	S20(Phospho)	S(20):100.0	132.629	21.34	2	2168.87	0.745556
VSGPDGSHYFVTHDAHVGGsDVDDV	Q851S2	Os03g0698500 protein OS=Oryza sativa subsp. japonica GN=OSJNBb0017F17.21 PE=2 SV=1 - [Q851S2_ORYSJ]	S20(Phospho)	S(20):100.0	124.179	36.38	3	2649.09	-0.302877
VYQLSMIQASEDVDSVGYDsDGSER	B8B0J8	Putative uncharacterized protein OS=Oryza sativa subsp. indica GN=OsI_22505 PE=4 SV=1 - [B8B0J8_ORYSI]	S20(Phospho)	S(20):96.7	113	50.21	3	2830.18	1.3729
LEETPAGNTGTDQDSDVHGsGEQQK	B9F3M8	Putative uncharacterized protein OS=Oryza sativa subsp. japonica GN=OsJ_08651 PE=4 SV=1 - [B9F3M8_ORYSJ]	S20(Phospho)	S(20):100.0	85	17.86	3	2680.11	2.28102
ELSDAVVDFITSSEDGDNSsA	A2WRR2	Putative uncharacterized protein OS=Oryza sativa subsp. indica GN=OsI_02551 PE=4 SV=1 - [A2WRR2_ORYSI]	S20(Phospho)	S(20):80.0	97	10.68	2	2237.9	0.099243
TETNDLSASSVMKDESNDDs	B9G2J7	Histone deacetylase OS=Oryza sativa subsp. japonica GN=OsJ_28666 PE=3 SV=1 - [B9G2J7_ORYSJ]	S20(Phospho)	S(20):79.5	112	39.17	2	2224.85	1.61506
EGSEAGTQEGTRPQIEEEPDsDEDDDLPPLEANTNR	I1P6U4	Uncharacterized protein OS=Oryza glaberrima PE=4 SV=1 - [I1P6U4_ORYGL]	S21(Phospho)	S(21):99.9	171.305	69.87	3	4020.67	-1.05688
VTYIAPPQPPSPVPEESEEGsPSR	Q6ZD98	Os08g0156700 protein OS=Oryza sativa subsp. japonica GN=P0438H08.18 PE=2 SV=1 - [Q6ZD98_ORYSJ]	S21(Phospho)	S(21):96.7	162.5	64.12	3	2630.2	0.379789
LGMGGPDDDLEDDDEDDTADsANKDDEDIK	A2XHE4	Putative uncharacterized protein OS=Oryza sativa subsp. indica GN=OsI_11826 PE=4 SV=1 - [A2XHE4_ORYSI]	S21(Phospho)	S(21):100.0	108.294	74.68	3	3305.23	0.870186
LPYVGDKEPLSTLAAEFQSGsPILQEK	B8B951	Putative uncharacterized protein OS=Oryza sativa subsp. indica GN=OsI_30059 PE=4 SV=1 - [B8B951_ORYSI]	S21(Phospho)	S(21):97.8	89.1932	51.79	3	2997.49	1.57477
TPADTAVQGTEVDSAEPASVsDDENK	B8B0A6	Putative uncharacterized protein OS=Oryza sativa subsp. indica GN=OsI_22408 PE=4 SV=1 - [B8B0A6_ORYSI]	S21(Phospho)	S(21):99.9	87.7155	65.54	3	2713.14	-0.220153
GGVASHPVEVNGVIDVDEDEsDADEVVPNGGDEHHHANGFR	B8B8C2	Putative uncharacterized protein OS=Oryza sativa subsp. indica GN=OsI_26814 PE=4 SV=1 - [B8B8C2_ORYSI]	S21(Phospho)	S(21):100.0	84.0468	15.28	5	4357.86	-1.79835
SAELHDFLTEPSGIPTSAGEsPR	B9EU89	Putative uncharacterized protein OS=Oryza sativa subsp. japonica GN=OsJ_03931 PE=4 SV=1 - [B9EU89_ORYSJ]	S21(Phospho)	S(21):99.6	79.1786	41.26	3	2478.12	0.398967
AEEAEEAAGGDEAAVIEGTGsFK	B8AYI6	Putative uncharacterized protein OS=Oryza sativa subsp. indica GN=OsI_20058 PE=4 SV=1 - [B8AYI6_ORYSI]	S21(Phospho)	S(21):92.0	76.2562	68.26	2	2317.97	1.40484
SVNDPSSPMccSNHDDDERNsLEDEDEWEEGR	A2XXZ4	Putative uncharacterized protein OS=Oryza sativa subsp. indica GN=OsI_17571 PE=4 SV=1 - [A2XXZ4_ORYSI]	S21(Phospho)	S(21):75.0	59.6093	22.92	3	3890.41	-0.278729
EKHEETLAASAAEHPDEVYEsDTGLESLDLPEVPK	A2YRR3	Putative uncharacterized protein OS=Oryza sativa subsp. indica GN=OsI_28007 PE=4 SV=1 - [A2YRR3_ORYSI]	S21(Phospho)	S(21):100.0	50.267	22.22	4	3915.78	1.49505
LSLDSFEDLDDAGAATTPDGsPPRR	A2YXE5	Putative uncharacterized protein OS=Oryza sativa subsp. indica GN=OsI_30010 PE=4 SV=1 - [A2YXE5_ORYSI]	S21(Phospho)	S(21):100.0	97	43.84	3	2683.19	0.499463
KLEETPAGNTGTDQDSDVHGsGEQQK	B9F3M8	Putative uncharacterized protein OS=Oryza sativa subsp. japonica GN=OsJ_08651 PE=4 SV=1 - [B9F3M8_ORYSJ]	S21(Phospho)	S(21):100.0	112	26.31	3	2808.2	0.590597
KAEEAEEAAGGDEAAVIEGTGsFK	B8AYI6	Putative uncharacterized protein OS=Oryza sativa subsp. indica GN=OsI_20058 PE=4 SV=1 - [B8AYI6_ORYSI]	S22(Phospho)	S(22):99.2	461.832	126.51	2	2446.07	0.133851
VEGAAGEDSVGPAVAPEASVDsDQHIEDAATEDGK	Q5ZA33	Os06g0300700 protein OS=Oryza sativa subsp. japonica GN=P0501G08.37 PE=2 SV=1 - [Q5ZA33_ORYSJ]	S22(Phospho)	S(22):100.0	166.813	70.5	3	3503.5	0.523549
RPIDAPPIFTPPATHTSQSYGsPR	B8ABL8	Putative uncharacterized protein OS=Oryza sativa subsp. indica GN=OsI_04270 PE=4 SV=1 - [B8ABL8_ORYSI]	S22(Phospho)	S(22):100.0	132.046	59.72	3	2673.28	-0.29405
QVNAYINRPLDGEAVSIEAEMsHEDTADDDISSR	Q5TKG0	Putative adhesion regulating molecule family OS=Oryza sativa subsp. japonica GN=OSJNBa0030I14.6 PE=2 SV=1 - [Q5TKG0_ORYSJ]	S22(Phospho)	S(22):100.0	103.993	74.64	3	3827.68	1.72501
QDMEQDDVPGDASVSNLSERDsDDDTNAASVTR	B8BDE1	Putative uncharacterized protein OS=Oryza sativa subsp. indica GN=OsI_30556 PE=4 SV=1 - [B8BDE1_ORYSI]	S22(Phospho)	S(22):90.4	98.8494	25.4	3	3619.46	0.399866
HTYVLDDPFDDPPQLSELIPENsPVGKPQDEIAEER	J3MGR1	Uncharacterized protein OS=Oryza brachyantha GN=OB06G32050 PE=4 SV=1 - [J3MGR1_ORYBR]	S23(Phospho)	S(23):99.1	255.558	74.05	3	4169.93	2.15005
EPVVAEPEAEPAMIPVTVEPENsPR	A2ZAK7	Putative uncharacterized protein OS=Oryza sativa subsp. indica GN=OsI_34785 PE=4 SV=1 - [A2ZAK7_ORYSI]	S23(Phospho)	S(23):100.0	241.044	56.16	3	2767.29	0.134409
DEAALQQEHAAAGIIPDDEDKLsPPR	A3A2E9	Putative uncharacterized protein OS=Oryza sativa subsp. japonica GN=OsJ_05108 PE=4 SV=1 - [A3A2E9_ORYSJ]	S23(Phospho)	S(23):100.0	194.94	63.69	3	2866.33	1.03411
MVTGGGGGGAGGGPPGPPGEMAsDDDR	I1NJT8	Uncharacterized protein OS=Oryza glaberrima PE=4 SV=1 - [I1NJT8_ORYGL]	S23(Phospho)	S(23):100.0	153.429	73.11	3	2435.96	-0.617187
mVTGGGGGGAGGGPPGPPGEMAsDDDR	I1NJT8	Uncharacterized protein OS=Oryza glaberrima PE=4 SV=1 - [I1NJT8_ORYGL]	S23(Phospho)	S(23):100.0	122.337	78.07	3	2451.95	-0.132421
SQFVLNHEELQQVNASDQPPSQsPGHVDSGR	A2Z9D2	Putative uncharacterized protein OS=Oryza sativa subsp. indica GN=OsI_34333 PE=4 SV=1 - [A2Z9D2_ORYSI]	S23(Phospho)	S(23):99.9	89.0202	78.43	3	3467.58	4.31274
EGGAVPSPAAAASDHAPVAPDGsPGGGALPAGGEAGK	Q9AUK2	Putative uncharacterized protein OSJNBb0072E24.5 OS=Oryza sativa subsp. japonica GN=OSJNBb0072E24.5 PE=4 SV=1 - [Q9AUK2_ORYSJ]	S23(Phospho)	S(23):95.5	79.3555	10.28	3	3230.49	4.75823
TPGSNTEDAPSTDKADAEEGQNsNGK	I1Q7Q4	Uncharacterized protein (Fragment) OS=Oryza glaberrima PE=4 SV=1 - [I1Q7Q4_ORYGL]	S23(Phospho)	S(23):98.4	113	31.73	3	2700.09	-1.07095
mVTGGGGGGAGGGPPGPPGEmAsDDDR	I1NJT8	Uncharacterized protein OS=Oryza glaberrima PE=4 SV=1 - [I1NJT8_ORYGL]	S23(Phospho)	S(23):96.2	97	9.72	3	2467.95	0.34606
ENEAAAEDLDGFDGDEEDEDIEsDK	Q01KY9	OSIGBa0137O04.8 protein OS=Oryza sativa GN=OSIGBa0137O04.8 PE=4 SV=1 - [Q01KY9_ORYSA]	S23(Phospho)	S(23):100.0	97	24.29	3	2837.04	2.15883
VLRPAEVGVTEGGPIEEEPEEKsDKsD	I1QHV6	GrpE protein homolog OS=Oryza glaberrima PE=3 SV=1 - [I1QHV6_ORYGL]	S23(Phospho);S26(Phospho)	S(23):100.0;S(26):100.0	188.396	61.56	3	3056.34	1.66206
RENEAAAEDLDGFDGDEEDEDIEsDK	Q01KY9	OSIGBa0137O04.8 protein OS=Oryza sativa GN=OSIGBa0137O04.8 PE=4 SV=1 - [Q01KY9_ORYSA]	S24(Phospho)	S(24):100.0	160.387	56.14	3	2993.13	-2.25132
FPINFHPEPSTSAGQQQQEPQTAsPENHTGGEGSKPAADQ	Q6I632	Os05g0553800 protein OS=Oryza sativa subsp. japonica GN=OJ1263_E10.5 PE=2 SV=1 - [Q6I632_ORYSJ]	S24(Phospho)	S(24):98.8	116.183	49.75	4	4281.88	1.47128
YTPEDLESQLSDLFEGAPGPANHsR	Q6K647	Os02g0505400 protein OS=Oryza sativa subsp. japonica GN=OJ1003_F04.39-1 PE=2 SV=1 - [Q6K647_ORYSJ]	S24(Phospho)	S(24):100.0	109.978	34.22	3	2810.23	-0.411708
DSELTNEDEKPIAPKPNDQVPEVsPDLGsPIK	Q10KI0	SAP domain containing protein, expressed OS=Oryza sativa subsp. japonica GN=LOC_Os03g26630 PE=4 SV=1 - [Q10KI0_ORYSJ]	S24(Phospho);S29(Phospho)	S(24):99.9;S(29):100.0	69.6868	20.11	3	3618.65	-0.549051
LPLDVENSSPSTENNTDSITAEKPsPSK	I1P8G8	Uncharacterized protein OS=Oryza glaberrima PE=4 SV=1 - [I1P8G8_ORYGL]	S25(Phospho)	S(25):98.3	125.508	26.92	3	3037.39	-0.786097
TRPAGGDGGGGGDFDIEQPPVHTPsPR	Q01IY1	OSIGBa0106G07.16 protein OS=Oryza sativa GN=OSIGBa0106G07.16 PE=4 SV=1 - [Q01IY1_ORYSA]	S25(Phospho)	S(25):96.2	90.7528	85.35	3	2754.22	-0.890225
DASYTTQPLELLNSVGFQKPNNQQsLSR	A2XXG5	Putative uncharacterized protein OS=Oryza sativa subsp. indica GN=OsI_17371 PE=4 SV=1 - [A2XXG5_ORYSI]	S25(Phospho)	S(25):89.5	86.3609	58.05	3	3215.54	0.0342687
EAQPAIMTDIPADEVLAEAPAGIQsPLEPNVGDSDTVPGNK	B9F2A1	Putative uncharacterized protein OS=Oryza sativa subsp. japonica GN=OsJ_05250 PE=4 SV=1 - [B9F2A1_ORYSJ]	S25(Phospho)	S(25):100.0	63.4179	10.47	4	4237.01	4.20691
SFDDDYEDGGSGDDDRDDDGEGLGsPR	Q6K4N6	Amino acid transporter-like OS=Oryza sativa subsp. japonica GN=OSJNBa0054K20.28-1 PE=4 SV=1 - [Q6K4N6_ORYSJ]	S25(Phospho)	S(11):98.2	125	15.45	3	2943.03	-2.93175
SLGLSTAPGVKVDAGRVGGSVAGAsAsIDQVAK	Q2QXU9	Putative uncharacterized protein OS=Oryza sativa subsp. japonica GN=LOC_Os12g04820 PE=4 SV=1 - [Q2QXU9_ORYSJ]	S25(Phospho);S27(Phospho)	S(25):98.9;S(27):98.9	57	2.24	4	3185.55	-2.62076
KDSELTNEDEKPIAPKPNDQVPEVsPDLGsPIK	Q10KI0	SAP domain containing protein, expressed OS=Oryza sativa subsp. japonica GN=LOC_Os03g26630 PE=4 SV=1 - [Q10KI0_ORYSJ]	S25(Phospho);S30(Phospho)	S(25):100.0;S(30):100.0	178.213	32.09	4	3746.73	-2.96093
DFAAWARPEDGDESIWEDATDGFVPsPSR	Q6ETM2	Os02g0178500 protein OS=Oryza sativa subsp. japonica GN=P0544B02.5 PE=2 SV=1 - [Q6ETM2_ORYSJ]	S26(Phospho)	S(26):98.9	202.534	79.21	3	3303.39	-0.245428
ELKEPVVAEPEAEPAMIPVTVEPENsPR	A2ZAK7	Putative uncharacterized protein OS=Oryza sativa subsp. indica GN=OsI_34785 PE=4 SV=1 - [A2ZAK7_ORYSI]	S26(Phospho)	S(26):100.0	125.985	20.49	3	3137.51	0.831519
VHETPLEVVGAESSMPTSFTDSYSVGsPSK	B8AHN8	Putative uncharacterized protein OS=Oryza sativa subsp. indica GN=OsI_08745 PE=4 SV=1 - [B8AHN8_ORYSI]	S27(Phospho)	S(27):92.2	110.774	53.22	3	3205.42	-2.69524
ASIAAVEVLDTLGSSMTNLNHGSGFLsGGTNR	I1Q5A7	Uncharacterized protein OS=Oryza glaberrima PE=4 SV=1 - [I1Q5A7_ORYGL]	S27(Phospho)	S(27):99.9	68.2135	17.71	4	3256.54	2.35723
SQASSSGEVDDAPATSPDADADAGAEsWEAFcQSK	B7ECT6	cDNA clone:J013091O05, full insert sequence OS=Oryza sativa subsp. japonica PE=2 SV=1 - [B7ECT6_ORYSJ]	S27(Phospho)	S(27):86.6	61.1139	21.14	3	3624.43	1.75473
GAAAVQLPPLLPAPEDAASAVATAATYsPTR	B8BJU1	Putative uncharacterized protein OS=Oryza sativa subsp. indica GN=OsI_35637 PE=4 SV=1 - [B8BJU1_ORYSI]	S28(Phospho)	S(28):96.8	322.591	69.46	3	3057.53	0.392626
DSEISHPGNAFDDDAIADDDVWDDVSDsPGHGSTLDR	Q5JKX3	Os01g0950800 protein OS=Oryza sativa subsp. japonica GN=B1147A04.32 PE=2 SV=1 - [Q5JKX3_ORYSJ]	S28(Phospho)	S(28):89.1	71.9594	38.09	4	4022.62	2.23574
DSELTNEDEKPIAPKPNDQVPEVSPDLGsPIK	Q10KI0	SAP domain containing protein, expressed OS=Oryza sativa subsp. japonica GN=LOC_Os03g26630 PE=4 SV=1 - [Q10KI0_ORYSJ]	S29(Phospho)	S(29):100.0	253.612	73.94	3	3538.69	1.44564
GMRPEAVAAAVAMEVESPPRPAEEEGEGsPTRR	A2X5T7	Putative uncharacterized protein OS=Oryza sativa subsp. indica GN=OsI_07573 PE=3 SV=1 - [A2X5T7_ORYSI]	S29(Phospho)	S(29):99.2	103.651	39.9	4	3543.64	0.49713
GMRPEAVAAAVAMEVESPPRPAEEEGEGsPTR	A2X5T7	Putative uncharacterized protein OS=Oryza sativa subsp. indica GN=OsI_07573 PE=3 SV=1 - [A2X5T7_ORYSI]	S29(Phospho)	S(29):75.0	60.4453	37.03	4	3387.54	0.962193
DAIAQVAAAAAAAPATGHSDGGGGESEPsSASGQVR	I1QCQ2	Uncharacterized protein OS=Oryza glaberrima PE=4 SV=1 - [I1QCQ2_ORYGL]	S29(Phospho)	S(29):96.9	50.267	27.19	4	3301.47	-1.20131
NFsELTVSWSDENKEK	I1NUQ3	Uncharacterized protein OS=Oryza glaberrima PE=4 SV=1 - [I1NUQ3_ORYGL]	S3(Phospho)	S(3):100.0	271.123	104.81	2	1992.86	-0.261135
GIsFDENTLTDPVELHIR	B8B2H1	Putative uncharacterized protein OS=Oryza sativa subsp. indica GN=OsI_24437 PE=4 SV=1 - [B8B2H1_ORYSI]	S3(Phospho)	S(3):100.0	268.147	107.98	2	2136	1.27687
EIsDDEDEEEKKDAEEGK	A2YWQ1;Q07078;A2Z2G1;J3MU66	Heat shock protein 81-1 OS=Oryza sativa subsp. indica GN=HSP81-1 PE=2 SV=1 - [HSP81_ORYSI]	S3(Phospho)	S(3):100.0	266.806	73.71	2	2174.85	0.957279
NQsFDDDDDDFSNKPVAK	B8BGL9	Putative uncharacterized protein OS=Oryza sativa subsp. indica GN=OsI_33412 PE=4 SV=1 - [B8BGL9_ORYSI]	S3(Phospho)	S(3):100.0	257.325	91.64	2	2136.84	0.543546
NSsFGSTSSAPSLSNLPPIR	A2WKG3	Putative uncharacterized protein OS=Oryza sativa subsp. indica GN=OsI_00313 PE=4 SV=1 - [A2WKG3_ORYSI]	S3(Phospho)	S(3):99.4	248.799	108.02	2	2098.98	1.60174
ILsGLQSDGDESR	I1NWA5	Uncharacterized protein OS=Oryza glaberrima PE=4 SV=1 - [I1NWA5_ORYGL]	S3(Phospho)	S(3):100.0	248.107	104.46	2	1456.63	-0.0652016
GGsESGGGSAEDGSWWAER	A3AV21	Putative uncharacterized protein OS=Oryza sativa subsp. japonica GN=OsJ_15259 PE=4 SV=1 - [A3AV21_ORYSJ]	S3(Phospho)	S(3):99.6	240.029	111.29	2	1961.73	-0.102177
ADsDAEDGKDSDDEK	I1Q9E9	Uncharacterized protein OS=Oryza glaberrima PE=3 SV=1 - [I1Q9E9_ORYGL]	S3(Phospho)	S(3):100.0	236.31	76.38	2	1676.58	-0.610044
SVsWVSDVSGSLVGYLSGENK	Q01IY1	OSIGBa0106G07.16 protein OS=Oryza sativa GN=OSIGBa0106G07.16 PE=4 SV=1 - [Q01IY1_ORYSA]	S3(Phospho)	S(3):99.2	232.478	109.1	2	2250.03	0.148568
NQsVGSFGESGAESGR	Q84PA3	ADP ribosylation GTPase-like protein (Fragment) OS=Oryza sativa subsp. japonica PE=2 SV=1 - [Q84PA3_ORYSJ]	S3(Phospho)	S(3):100.0	229.104	115.2	2	1648.66	-0.223699
SAsEVNGGGADVVR	A2Z3W4	Putative uncharacterized protein OS=Oryza sativa subsp. indica GN=OsI_32329 PE=4 SV=1 - [A2Z3W4_ORYSI]	S3(Phospho)	S(3):99.0	226.454	98.9	2	1397.61	0.100357
NFsELTVSWSDENK	I1NUQ3	Uncharacterized protein OS=Oryza glaberrima PE=4 SV=1 - [I1NUQ3_ORYGL]	S3(Phospho)	S(3):100.0	224.572	62.77	2	1735.72	-0.161032
GSsMNDAPSSDPQDSVQR	I1NUQ3	Uncharacterized protein OS=Oryza glaberrima PE=4 SV=1 - [I1NUQ3_ORYGL]	S3(Phospho)	S(3):99.2	224.272	99.98	2	1957.76	0.194571
EIsDDEDEEEKK	A2YWQ1;Q07078;A2Z2G1;J3MU66	Heat shock protein 81-1 OS=Oryza sativa subsp. indica GN=HSP81-1 PE=2 SV=1 - [HSP81_ORYSI]	S3(Phospho)	S(3):100.0	221.698	58.25	2	1545.59	1.00712
SQsFAAVTTPGGEAAAVAGEK	A2Z3W4	Putative uncharacterized protein OS=Oryza sativa subsp. indica GN=OsI_32329 PE=4 SV=1 - [A2Z3W4_ORYSI]	S3(Phospho)	S(3):98.4	213.562	73.44	3	2028.93	0.221463
SWsLANGSGVIDIHHPVR	B9FCW2;I1PQD8	Putative uncharacterized protein OS=Oryza sativa subsp. japonica GN=OsJ_16444 PE=4 SV=1 - [B9FCW2_ORYSJ]	S3(Phospho)	S(3):99.6	212.505	93.01	3	2024.97	-0.167153
QRsDDASGEAPDLQGQLIEILDR	I1P6C3	Uncharacterized protein (Fragment) OS=Oryza glaberrima PE=4 SV=1 - [I1P6C3_ORYGL]	S3(Phospho)	S(3):98.0	207.917	95.48	3	2606.21	-0.353394
VDsDGEDIIDHHVDEDR	B8AJI7	Putative uncharacterized protein OS=Oryza sativa subsp. indica GN=OsI_09173 PE=4 SV=1 - [B8AJI7_ORYSI]	S3(Phospho)	S(3):100.0	206.626	88.9	3	2045.81	-0.0232197
MPsQNITEDSNVTYEEPPVEIPK	B8ALH0	Putative uncharacterized protein OS=Oryza sativa subsp. indica GN=OsI_09703 PE=4 SV=1 - [B8ALH0_ORYSI]	S3(Phospho)	S(3):100.0	205.995	42.43	3	2697.2	0.0215779
TIsDELPQEPAK	B8AFE4	Putative uncharacterized protein OS=Oryza sativa subsp. indica GN=OsI_08046 PE=4 SV=1 - [B8AFE4_ORYSI]	S3(Phospho)	S(3):100.0	204.605	74.17	2	1407.64	-0.400808
TSsSGAAAAFTANPR	Q8W2Y7	Putative Ste-20 related kinase, 3'-partial (Fragment) OS=Oryza sativa subsp. japonica GN=OSJNBa0056G08.1 PE=4 SV=1 - [Q8W2Y7_ORYSJ]	S3(Phospho)	S(3):98.5	198.271	56.98	2	1488.65	0.617345
IEsDNDEDMDVDMEVDDDNVEEHK	B8B0V4	Putative uncharacterized protein OS=Oryza sativa subsp. indica GN=OsI_22639 PE=4 SV=1 - [B8B0V4_ORYSI]	S3(Phospho)	S(3):100.0	195.59	65.55	3	2917.05	-1.95569
VSsSDSLNMEGYHTFR	B8BBC8	Putative uncharacterized protein OS=Oryza sativa subsp. indica GN=OsI_28036 PE=4 SV=1 - [B8BBC8_ORYSI]	S3(Phospho)	S(3):97.4	193.982	99.29	2	1909.78	0.985913
EDsDDPEEEDPDER	Q33B10	RNA recognition motif family protein, expressed OS=Oryza sativa subsp. japonica GN=LOC_Os10g06130 PE=2 SV=1 - [Q33B10_ORYSJ]	S3(Phospho)	S(3):100.0	193.909	90.42	2	1756.57	0.620853
LAsIGLENTEANR	Q2RA00	Fructose-bisphosphate aldolase OS=Oryza sativa subsp. japonica GN=LOC_Os11g07020 PE=3 SV=1 - [Q2RA00_ORYSJ]	S3(Phospho)	S(3):100.0	192.679	86.49	2	1467.68	-0.39865
ENsPLEVVVVNDSGGVR	Q9SNK3	EST C74302(E30840) corresponds to a region of the predicted gene OS=Oryza sativa subsp. japonica GN=Os03g0129300 PE=3 SV=1 - [Q9SNK3_ORYSJ]	S3(Phospho)	S(3):100.0	191.974	75.18	2	1849.88	4.39199
GDsPDAPSTAAAWLPGR	Q9XHY3	Putative WRKY DNA binding protein OS=Oryza sativa subsp. japonica GN=OSJNBa0049B20.9 PE=4 SV=1 - [Q9XHY3_ORYSJ]	S3(Phospho)	S(3):100.0	191.974	74.16	2	1748.76	-0.818555
TAsAVEDDAVAPGR	Q0JLP9	Probable protein phosphatase 2C 6 OS=Oryza sativa subsp. japonica GN=Os01g0583100 PE=2 SV=1 - [P2C06_ORYSJ]	S3(Phospho)	S(3):100.0	188.492	84.12	2	1438.62	-0.793576
VDsEGVmcGATFK	I1PQZ2	Uncharacterized protein OS=Oryza glaberrima PE=4 SV=1 - [I1PQZ2_ORYGL]	S3(Phospho)	S(3):100.0	187.695	89.66	2	1496.58	0.386591
EIsDDEDEEEK	A2YWQ1;Q07078;A2Z2G1;J3MU66	Heat shock protein 81-1 OS=Oryza sativa subsp. indica GN=HSP81-1 PE=2 SV=1 - [HSP81_ORYSI]	S3(Phospho)	S(3):100.0	187.621	45.41	2	1417.49	-0.624712
AAsDAADAEVESSR	A2YN39	Putative uncharacterized protein OS=Oryza sativa subsp. indica GN=OsI_26649 PE=4 SV=1 - [A2YN39_ORYSI]	S3(Phospho)	S(3):100.0	186.233	72.3	2	1458.58	0.758838
QGsYLSIYDQPSTALKDPIIDMINSSVDK	A2Y8U6	SPX domain-containing membrane protein OsI_21475 OS=Oryza sativa subsp. indica GN=OsI_21475 PE=3 SV=1 - [SPXM3_ORYSI]	S3(Phospho)	S(3):89.9	183.767	60.92	3	3278.56	2.89986
ADsSQNFQHGDTR	Q0DV64	Os03g0146600 protein (Fragment) OS=Oryza sativa subsp. japonica GN=Os03g0146600 PE=4 SV=1 - [Q0DV64_ORYSJ]	S3(Phospho)	S(3):99.5	182.862	80.37	2	1542.6	-0.376783
VDsEGVMcGATFK	I1PQZ2	Uncharacterized protein OS=Oryza glaberrima PE=4 SV=1 - [I1PQZ2_ORYGL]	S3(Phospho)	S(3):100.0	181.86	75.9	2	1480.58	-0.0755812
QLsLDQFENESR	J3M3X4	Serine/threonine-protein phosphatase OS=Oryza brachyantha GN=OB05G12980 PE=3 SV=1 - [J3M3X4_ORYBR]	S3(Phospho)	S(3):100.0	180.839	64.33	2	1545.66	-0.331204
AAsPDADNVFSR	I1QJZ7	Uncharacterized protein OS=Oryza glaberrima PE=4 SV=1 - [I1QJZ7_ORYGL]	S3(Phospho)	S(3):100.0	180.238	68.31	2	1329.55	-1.27453
YDsTLGIFDADVKPVGDNAISVDGK	Q7X8A1	OSJNBa0036B21.24 protein OS=Oryza sativa subsp. japonica GN=OSJNBa0036B21.24 PE=2 SV=1 - [Q7X8A1_ORYSJ]	S3(Phospho)	S(3):95.6;	180.117	69.93	3	2676.25	2.01161
VGsVGNGLVDLGGAAVAVNGVGK	A2X5T7	Putative uncharacterized protein OS=Oryza sativa subsp. indica GN=OsI_07573 PE=3 SV=1 - [A2X5T7_ORYSI]	S3(Phospho)	S(3):100.0	179.654	110.46	2	2090.07	0.917391
NEsPPADSYNHLDLR	B7EF23	cDNA clone:J013151G13, full insert sequence OS=Oryza sativa subsp. japonica PE=2 SV=1 - [B7EF23_ORYSJ]	S3(Phospho)	S(3):100.0	179.311	68.06	2	1807.77	0.312036
SSsIGNGVQFLNR	Q10LP5	Sucrose synthase 4 OS=Oryza sativa subsp. japonica GN=SUS4 PE=2 SV=1 - [SUS4_ORYSJ]	S3(Phospho)	S(3):98.0	178.812	66.96	2	1458.67	-0.243274
QLsIDQFENEGR	B9FTT3	Serine/threonine-protein phosphatase OS=Oryza sativa subsp. japonica GN=OsJ_21718 PE=3 SV=1 - [B9FTT3_ORYSJ]	S3(Phospho)	S(3):100.0	176.324	47.88	2	1515.66	5.09927
HPsGAGDENTVSEAPEK	B9FSW1	Putative uncharacterized protein OS=Oryza sativa subsp. japonica GN=OsJ_21072 PE=4 SV=1 - [B9FSW1_ORYSJ]	S3(Phospho)	S(3):100.0	174.359	42.93	3	1804.74	0.173684
YTsDGEAAEAK	Q53P93;Q2RA00	Fructose-bisphosphate aldolase OS=Oryza sativa subsp. japonica GN=LOC_Os11g07020 PE=2 SV=1 - [Q53P93_ORYSJ]	S3(Phospho)	S(3):100.0	169.756	60.5	2	1221.47	-0.0521386
TSsIDTINGSGGAGNNNFDSFSEAGWSR	A2XET8	Putative uncharacterized protein OS=Oryza sativa subsp. indica GN=OsI_10852 PE=4 SV=1 - [A2XET8_ORYSI]	S3(Phospho)	S(3):100.0	168.149	82.82	3	2928.21	0.792419
SQsFDSPTEK	I1NVW9	Uncharacterized protein OS=Oryza glaberrima PE=4 SV=1 - [I1NVW9_ORYGL]	S3(Phospho)	S(3):100.0	166.901	46.23	2	1205.47	0.087383
ASsSENVEAPR	Q6Z4S6	Os07g0122400 protein OS=Oryza sativa subsp. japonica GN=OSJNBa0057M23.124 PE=4 SV=1 - [Q6Z4S6_ORYSJ]	S3(Phospho)	S(3):99.0	165.959	70.84	2	1226.5	-0.606855
ESsPVNNGQLPAGASAVK	B9GEC0	Putative uncharacterized protein OS=Oryza sativa subsp. japonica GN=OsJ_36903 PE=4 SV=1 - [B9GEC0_ORYSJ]	S3(Phospho)	S(3):100.0	165.905	91.24	2	1805.84	-0.584634
GDsSPLDVIAINDTGGVK	Q7X8A1	OSJNBa0036B21.24 protein OS=Oryza sativa subsp. japonica GN=OSJNBa0036B21.24 PE=2 SV=1 - [Q7X8A1_ORYSJ]	S3(Phospho)	S(3):100.0	165.905	72.75	2	1837.86	-0.228938
VSsFEALHSATK	Q10Q59	ADP-glucose pyrophosphorylase family protein, putative, expressed OS=Oryza sativa subsp. japonica GN=LOC_Os03g11050 PE=4 SV=1 - [Q10Q59_ORYSJ]	S3(Phospho)	S(3):100.0	163.56	72.06	2	1356.62	-0.193132
NIsSVSSNGTNSTEVEQTISR	I1NM16	Uncharacterized protein OS=Oryza glaberrima PE=4 SV=1 - [I1NM16_ORYGL]	S3(Phospho)	S(3):100.0	161.137	87.18	2	2290.01	-2.2185
EIsGQADSASTAAPWDETSR	A2XET8	Putative uncharacterized protein OS=Oryza sativa subsp. indica GN=OsI_10852 PE=4 SV=1 - [A2XET8_ORYSI]	S3(Phospho)	S(3):100.0	161.012	85.83	2	2158.9	1.38641
EEsNLVSELPDPER	B8AYI6	Putative uncharacterized protein OS=Oryza sativa subsp. indica GN=OsI_20058 PE=4 SV=1 - [B8AYI6_ORYSI]	S3(Phospho)	S(3):100.0	160.43	65.99	2	1693.73	0.57938
EMsDDESTDK	I1PR17	Uncharacterized protein OS=Oryza glaberrima PE=4 SV=1 - [I1PR17_ORYGL]	S3(Phospho)	S(3):100.0	160.412	61.81	2	1236.4	-0.135801
DVsEQFDEFPLAYNK	A3AV21	Putative uncharacterized protein OS=Oryza sativa subsp. japonica GN=OsJ_15259 PE=4 SV=1 - [A3AV21_ORYSJ]	S3(Phospho)	S(3):100.0	159.493	60.51	2	1881.8	1.31695
SSsGGADEYGR	B8ATR3	Putative uncharacterized protein OS=Oryza sativa subsp. indica GN=OsI_15903 PE=4 SV=1 - [B8ATR3_ORYSI]	S3(Phospho)	S(3):98.8	157.738	82.55	2	1165.42	0.0315622
MDsIAETMPDALR	B9FE34	Sucrose synthase OS=Oryza sativa subsp. japonica GN=OsJ_14034 PE=3 SV=1 - [B9FE34_ORYSJ]	S3(Phospho)	S(3):100.0	155.053	65.3	2	1529.64	-0.180173
NPsQNEDKDEDESEEEEEEEEGPVIPDR	A2XP71	Putative uncharacterized protein OS=Oryza sativa subsp. indica GN=OsI_14375 PE=4 SV=1 - [A2XP71_ORYSI]	S3(Phospho)	S(3):100.0	153.069	70.76	3	3353.31	3.10205
TVsLSDGIIQEGPQR	Q84M80	Os03g0856400 protein OS=Oryza sativa subsp. japonica GN=OSJNBa0059G06.25 PE=2 SV=1 - [Q84M80_ORYSJ]	S3(Phospho)	S(3):99.2	152.901	62.19	2	1679.8	-1.73566
GLsEEDIGGWK	J3LZU5	Uncharacterized protein OS=Oryza brachyantha GN=OB04G26700 PE=4 SV=1 - [J3LZU5_ORYBR]	S3(Phospho)	S(3):100.0	152.179	50.97	2	1270.54	0.105168
SPsAPEPPSQPDPPIDDDEWGR	I1QW82	Uncharacterized protein OS=Oryza glaberrima PE=4 SV=1 - [I1QW82_ORYGL]	S3(Phospho)	S(3):95.9	151.252	38.86	3	2469.02	-0.373299
SHsNASSGMGVAPDIR	I1PG24	Uncharacterized protein OS=Oryza glaberrima PE=4 SV=1 - [I1PG24_ORYGL]	S3(Phospho)	S(3):99.4	148.414	94.71	2	1665.7	-0.522943
DLsQADFGR	Q84VE1	Adenosylhomocysteinase OS=Oryza sativa subsp. japonica GN=OsJ_33804 PE=2 SV=1 - [Q84VE1_ORYSJ]	S3(Phospho)	S(3):100.0	148.357	53.18	2	1088.44	0.300805
SNsSGISIER	A2ZLA3	Putative uncharacterized protein OS=Oryza sativa subsp. indica GN=OsI_38603 PE=4 SV=1 - [A2ZLA3_ORYSI]	S3(Phospho)	S(3):98.9	145.579	76.28	2	1129.49	-0.522062
SLsILGLAQGGGGGGDR	A2Z9E8	Putative uncharacterized protein OS=Oryza sativa subsp. indica GN=OsI_34349 PE=4 SV=1 - [A2Z9E8_ORYSI]	S3(Phospho)	S(3):99.0	145.066	62.63	2	1594.76	-0.0638653
ENsLQVETSPR	I1PXK8	Uncharacterized protein OS=Oryza glaberrima PE=4 SV=1 - [I1PXK8_ORYGL]	S3(Phospho)	S(3):100.0	140.133	57	2	1339.59	-0.338705
SSsTIENFFSGR	Q8W2Y7	Putative Ste-20 related kinase, 3'-partial (Fragment) OS=Oryza sativa subsp. japonica GN=OSJNBa0056G08.1 PE=4 SV=1 - [Q8W2Y7_ORYSJ]	S3(Phospho)	S(3):98.6	139.915	48.16	2	1411.59	2.44584
SAsAFSGQLAELER	A3AF39	Putative uncharacterized protein OS=Oryza sativa subsp. japonica GN=OsJ_09772 PE=4 SV=1 - [A3AF39_ORYSJ]	S3(Phospho)	S(3):98.5	138.262	38.28	2	1545.7	1.62825
TDsDSVADTENK	I1PAL9	Uncharacterized protein OS=Oryza glaberrima PE=4 SV=1 - [I1PAL9_ORYGL]	S3(Phospho)	S(3):99.1	136.724	65.72	2	1361.51	-0.401764
VAsEATDVGR	A2WYI2	Putative uncharacterized protein OS=Oryza sativa subsp. indica GN=OsI_04983 PE=4 SV=1 - [A2WYI2_ORYSI]	S3(Phospho)	S(3):100.0	135.513	75.57	2	1084.47	0.43763
QNsEISYYADDEDANR	B8BGC5	Putative uncharacterized protein OS=Oryza sativa subsp. indica GN=OsI_33165 PE=4 SV=1 - [B8BGC5_ORYSI]	S3(Phospho)	S(3):99.5	133.951	49.28	2	1969.75	0.127131
MNsMPSPLAR	A2XNK7	Putative uncharacterized protein OS=Oryza sativa subsp. indica GN=OsI_14151 PE=4 SV=1 - [A2XNK7_ORYSI]	S3(Phospho)	S(3):100.0	128.808	55.5	2	1183.5	0.442399
DTsGEQLGR	A2YWQ1;Q07078;A2Z2G1;J3MU66	Heat shock protein 81-1 OS=Oryza sativa subsp. indica GN=HSP81-1 PE=2 SV=1 - [HSP81_ORYSI]	S3(Phospho)	S(3):100.0	127.347	41.86	2	1042.42	-0.985514
ILsGFDNR	Q6K647	Os02g0505400 protein OS=Oryza sativa subsp. japonica GN=OJ1003_F04.39-1 PE=2 SV=1 - [Q6K647_ORYSJ]	S3(Phospho)	S(3):100.0	127.227	64.04	2	1001.45	0.371402
NFsLANGYAVHDAQHPcR	J3MRI3	Uncharacterized protein OS=Oryza brachyantha GN=OB08G17120 PE=4 SV=1 - [J3MRI3_ORYBR]	S3(Phospho)	S(3):100.0	124.454	40.62	3	2136.91	2.94205
SGsQLSITR	I1Q5A7	Uncharacterized protein OS=Oryza glaberrima PE=4 SV=1 - [I1Q5A7_ORYGL]	S3(Phospho)	S(3):100.0	122.977	50.42	2	1028.48	0.443793
EQsPDATPSVK	B9FTT3	Serine/threonine-protein phosphatase OS=Oryza sativa subsp. japonica GN=OsJ_21718 PE=3 SV=1 - [B9FTT3_ORYSJ]	S3(Phospho)	S(3):100.0	121.109	46.22	2	1238.53	-0.110998
SMsLDDLQEK	Q75GA3	Putative uncharacterized protein OSJNBa0042F15.12 OS=Oryza sativa subsp. japonica GN=OSJNBa0042F15.12 PE=4 SV=1 - [Q75GA3_ORYSJ]	S3(Phospho)	S(3):99.2	118.772	43.47	2	1245.51	0.164894
TAsDDVNNGGDPNTEETSK	B8BCP5	Putative uncharacterized protein OS=Oryza sativa subsp. indica GN=OsI_31727 PE=4 SV=1 - [B8BCP5_ORYSI]	S3(Phospho)	S(3):99.1	117.057	50.33	2	2030.79	1.77467
AFsLDNAR	Q0DKN6	Os05g0151400 protein OS=Oryza sativa subsp. japonica GN=Os05g0151400 PE=4 SV=1 - [Q0DKN6_ORYSJ]	S3(Phospho)	S(3):100.0	116.412	45.64	2	973.414	0.308059
VGsAADWSNHF	Q7XXR0	Os03g0744600 protein OS=Oryza sativa subsp. japonica GN=Os03g0744600 PE=2 SV=1 - [Q7XXR0_ORYSJ]	S3(Phospho)	S(3):100.0	116.159	63.81	2	1270.49	-0.251329
QIsQFVAMDR	A2Y5N8	Putative uncharacterized protein OS=Oryza sativa subsp. indica GN=OsI_20311 PE=4 SV=1 - [A2Y5N8_ORYSI]	S3(Phospho)	S(3):100.0	115.07	60.8	2	1274.56	-1.61105
ENsVDVDTSR	Q0DP16	Os03g0722100 protein (Fragment) OS=Oryza sativa subsp. japonica GN=Os03g0722100 PE=4 SV=1 - [Q0DP16_ORYSJ]	S3(Phospho)	S(3):100.0	114.306	43.67	2	1201.47	0.00990477
REsFENPLAGR	B8AKM5	Putative uncharacterized protein OS=Oryza sativa subsp. indica GN=OsI_10868 PE=4 SV=1 - [B8AKM5_ORYSI]	S3(Phospho)	S(3):100.0	113.972	49.91	3	1355.61	0.130596
AAsRDDGDFDDDEPR	Q01JZ7	H0525E10.11 protein OS=Oryza sativa GN=H0525E10.11 PE=4 SV=1 - [Q01JZ7_ORYSA]	S3(Phospho)	S(3):100.0	113.873	41.7	2	1760.64	0.585184
SEsINDSDLPMLER	A2XB57	Putative uncharacterized protein OS=Oryza sativa subsp. indica GN=OsI_09497 PE=4 SV=1 - [A2XB57_ORYSI]	S3(Phospho)	S(3):100.0	113.192	70.21	2	1685.71	0.517346
TSsPQGENGLSQGER	B8B0S1	Putative uncharacterized protein OS=Oryza sativa subsp. indica GN=OsI_23915 PE=4 SV=1 - [B8B0S1_ORYSI]	S3(Phospho)	S(3):97.9	112.931	38.63	2	1626.67	-0.761243
TSsSEHDEIAGEIR	B9F2A1	Putative uncharacterized protein OS=Oryza sativa subsp. japonica GN=OsJ_05250 PE=4 SV=1 - [B9F2A1_ORYSJ]	S3(Phospho)	S(3):100.0	112.796	58.39	2	1610.67	-0.361005
SLsWSVSR	Q9ST79	CAA303718.1 protein OS=Oryza sativa GN=q3037.18 PE=4 SV=1 - [Q9ST79_ORYSA]	S3(Phospho)	S(3):100.0	112.685	46.47	2	1001.45	0.0157057
LPsVNEAIVVPTQVNYVGK	B9F342	Putative uncharacterized protein OS=Oryza sativa subsp. japonica GN=OsJ_08475 PE=3 SV=1 - [B9F342_ORYSJ]	S3(Phospho)	S(3):100.0	112.176	22.33	2	2107.09	1.37207
EMsFDLDDK	I1Q912	Uncharacterized protein OS=Oryza glaberrima PE=4 SV=1 - [I1Q912_ORYGL]	S3(Phospho)	S(3):100.0	109.649	29.52	2	1179.43	0.971857
FHsDDEGDAPAHR	A2Z3Q8	Putative uncharacterized protein OS=Oryza sativa subsp. indica GN=OsI_32272 PE=4 SV=1 - [A2Z3Q8_ORYSI]	S3(Phospho)	S(3):100.0	109.433	16.82	3	1533.57	-0.609179
TLsQINVK	Q652J5	Deoxyribodipyrimidine photolyase family protein-like OS=Oryza sativa subsp. japonica GN=OJ1254_E07.33 PE=4 SV=1 - [Q652J5_ORYSJ]	S3(Phospho)	S(3):100.0	109.22	45.52	2	982.497	0.0127286
ENsGFTFLH	C7IZZ2	Os03g0686300 protein (Fragment) OS=Oryza sativa subsp. japonica GN=Os03g0686300 PE=4 SV=1 - [C7IZZ2_ORYSJ]	S3(Phospho)	S(3):100.0	108.451	55.68	2	1131.45	0.133424
NAsPSNSTNSSASTNQQK	B8B9Y1	Putative uncharacterized protein OS=Oryza sativa subsp. indica GN=OsI_27488 PE=4 SV=1 - [B8B9Y1_ORYSI]	S3(Phospho)	S(3):99.9	108.304	47.4	2	1902.78	-0.926529
MAsIDAQLR	Q8H4V1	Os08g0366000 protein OS=Oryza sativa subsp. japonica GN=OJ1484_G09.129-1 PE=2 SV=1 - [Q8H4V1_ORYSJ]	S3(Phospho)	S(3):100.0	108.196	59.46	2	1084.49	-0.0820648
TDsEGGFESDAVATANILESSAPVVGGK	B0FFP0	Chloroplast 23 kDa polypeptide of photosystem II (Fragment) OS=Oryza sativa subsp. japonica PE=2 SV=1 - [B0FFP0_ORYSJ]	S3(Phospho)	S(3):75.0	104.141	67.18	2	2788.27	4.0094
KVsFSMEDSR	I1PFT9	Uncharacterized protein OS=Oryza glaberrima PE=4 SV=1 - [I1PFT9_ORYGL]	S3(Phospho)	S(3):100.0	102.696	39.76	2	1265.52	0.384773
NGsLNAVR	Q84UL5	Probable calcium-binding protein CML32 OS=Oryza sativa subsp. japonica GN=CML32 PE=2 SV=1 - [CML32_ORYSJ]	S3(Phospho)	S(3):100.0	101.305	29.02	2	910.415	0.503233
SNsLDGANKPK	Q7XM17	OSJNBa0084K01.14 protein OS=Oryza sativa subsp. japonica GN=OSJNBa0084K01.14 PE=4 SV=2 - [Q7XM17_ORYSJ]	S3(Phospho)	S(3):99.1	101.247	38.02	2	1210.55	-0.082651
SLsSAASGLWDR	I1P1J5	Ubiquitin carboxyl-terminal hydrolase (Fragment) OS=Oryza glaberrima PE=3 SV=1 - [I1P1J5_ORYGL]	S3(Phospho)	S(3):82.5	99.63	50.08	2	1329.59	1.38573
SEsVLEGYR	A2WND0	Putative uncharacterized protein OS=Oryza sativa subsp. indica GN=OsI_01355 PE=4 SV=1 - [A2WND0_ORYSI]	S3(Phospho)	S(3):99.1	99.213	38.84	2	1119.47	-0.529978
QGsLHVNIPDQDPEDAK	A2YEV7	Putative uncharacterized protein OS=Oryza sativa subsp. indica GN=OsI_23652 PE=4 SV=1 - [A2YEV7_ORYSI]	S3(Phospho)	S(3):100.0	99.0582	17.56	3	1942.85	-0.486721
AQsMGDMSSLDFMR	B8BM57	Putative uncharacterized protein OS=Oryza sativa subsp. indica GN=OsI_38512 PE=3 SV=1 - [B8BM57_ORYSI]	S3(Phospho)	S(3):100.0	99.0063	38.88	2	1655.62	-1.65344
SSsVDYSLK	A2ZVD7	Putative uncharacterized protein OS=Oryza sativa subsp. japonica GN=OsJ_02601 PE=4 SV=1 - [A2ZVD7_ORYSJ]	S3(Phospho)	S(3):99.0	98.6253	57.25	2	1065.45	0.207059
LGsPLPASWFSGR	I1PFT9	Uncharacterized protein OS=Oryza glaberrima PE=4 SV=1 - [I1PFT9_ORYGL]	S3(Phospho)	S(3):100.0	96.6379	37.93	2	1454.68	1.3747
QEsLPDDDFINPTAMPGFSSSSNANK	I1QYF0	Uncharacterized protein OS=Oryza glaberrima PE=4 SV=1 - [I1QYF0_ORYGL]	S3(Phospho)	S(3):98.0	95.1677	22.75	3	2849.19	-1.56118
PDsDNESGGPSNAGEYASAR	A3BM06	Putative uncharacterized protein OS=Oryza sativa subsp. japonica GN=OsJ_25056 PE=4 SV=1 - [A3BM06_ORYSJ]	S3(Phospho)	S(3):99.3	93.1129	44.85	2	2060.78	0.454801
LWsGGAYESDTEDPDNMKTETNDLSASSVMK	B9G2J7	Histone deacetylase OS=Oryza sativa subsp. japonica GN=OsJ_28666 PE=3 SV=1 - [B9G2J7_ORYSJ]	S3(Phospho)	S(3):99.1	91.0792	37.1	3	3458.45	7.34621
YDsDEDDLDQLLELGTSNR	A2WXX6	Putative uncharacterized protein OS=Oryza sativa subsp. indica GN=OsI_04782 PE=4 SV=1 - [A2WXX6_ORYSI]	S3(Phospho)	S(3):84.2	91.0202	39.29	2	2277.94	0.7232
IGsTDAIEAWASQHK	C8TEV8	Putative sucrose-phosphate synthase OS=Oryza sativa subsp. indica GN=K0031E03.46 PE=4 SV=1 - [C8TEV8_ORYSI]	S3(Phospho)	S(3):75.0	88.7923	54.69	2	1693.76	2.60281
SNsSTQDSDEDDEGTPSGESR	B9FDX3	Putative uncharacterized protein OS=Oryza sativa subsp. japonica GN=OsJ_13913 PE=4 SV=1 - [B9FDX3_ORYSJ]	S3(Phospho)	S(3):95.4	88.0106	39.31	2	2279.81	0.989832
TGsDPQTLDSRPGK	B8AEF3	Putative uncharacterized protein OS=Oryza sativa subsp. indica GN=OsI_09350 PE=4 SV=1 - [B8AEF3_ORYSI]	S3(Phospho)	S(3):99.1	86.9196	40.95	2	1538.68	0.0179904
AGsFQIR	Q6Z421	Exocyst subunit EXO70-like protein OS=Oryza sativa subsp. japonica GN=P0479D12.34 PE=4 SV=1 - [Q6Z421_ORYSJ]	S3(Phospho)	S(3):100.0	86.817	50.58	2	858.387	0.0328399
EIsALYEPK	A2YNH4	Probable 6-phosphogluconolactonase 2 OS=Oryza sativa subsp. indica GN=OsI_025867 PE=3 SV=1 - [6PGL2_ORYSI]	S3(Phospho)	S(3):100.0	84.8859	33.13	2	1129.52	0.346789
AFsGLGGLGVDEPAMVSALAK	B7E4J4	cDNA clone:006-305-B07, full insert sequence OS=Oryza sativa subsp. japonica PE=2 SV=1 - [B7E4J4_ORYSJ]	S3(Phospho)	S(3):100.0	81.5543	19.93	3	2070	0.936093
SAsALGSR	B8AJI7	Putative uncharacterized protein OS=Oryza sativa subsp. indica GN=OsI_09173 PE=4 SV=1 - [B8AJI7_ORYSI]	S3(Phospho)	S(3):98.9	80.8094	37.1	2	828.36	-0.921264
ELsPGPSMR	I1R1R8	Uncharacterized protein OS=Oryza glaberrima PE=4 SV=1 - [I1R1R8_ORYGL]	S3(Phospho)	S(3):100.0	80.7768	31.16	2	1053.44	-0.00309076
SHsISNDLHGVQPDPVAADILR	B8AX07	Putative uncharacterized protein OS=Oryza sativa subsp. indica GN=OsI_19555 PE=4 SV=1 - [B8AX07_ORYSI]	S3(Phospho)	S(3):97.5	80.2275	27.02	3	2421.15	-0.736995
VFsGSDDDNMNNNAPEKDEAKDDR	A2ZF51	Putative uncharacterized protein OS=Oryza sativa subsp. indica GN=OsI_36410 PE=4 SV=1 - [A2ZF51_ORYSI]	S3(Phospho)	S(3):85.5	79.5043	50.75	3	2763.08	0.302395
LTsGLGLR	I1R5U3	Uncharacterized protein OS=Oryza glaberrima PE=4 SV=1 - [I1R5U3_ORYGL]	S3(Phospho)	S(3):98.8	78.2736	54.99	2	896.46	0.0438856
AEsEGEAAENTEAQDADAGISLPFSER	B8AWI4	Putative uncharacterized protein OS=Oryza sativa subsp. indica GN=OsI_18074 PE=4 SV=1 - [B8AWI4_ORYSI]	S3(Phospho)	S(3):97.5	77.963	22.83	3	2874.19	-1.23891
SFsFEPGR	C7J215	Os05g0188600 protein OS=Oryza sativa subsp. japonica GN=Os05g0188600 PE=3 SV=1 - [C7J215_ORYSJ]	S3(Phospho)	S(3):98.7	76.3169	37.77	2	1006.4	0.151535
GLsASSENFTQSSSDK	Q75GA3	Putative uncharacterized protein OSJNBa0042F15.12 OS=Oryza sativa subsp. japonica GN=OSJNBa0042F15.12 PE=4 SV=1 - [Q75GA3_ORYSJ]	S3(Phospho)	S(3):99.9	75.712	26.19	2	1724.7	-0.733809
TAsASDLR	B9FLR9	Putative uncharacterized protein OS=Oryza sativa subsp. japonica GN=OsJ_19664 PE=3 SV=1 - [B9FLR9_ORYSJ]	S3(Phospho)	S(3):98.7	75.3577	40.96	2	900.383	0.359467
QQsEEPEEQVDLEGDDDIMDDDDGYRR	Q33B10	RNA recognition motif family protein, expressed OS=Oryza sativa subsp. japonica GN=LOC_Os10g06130 PE=2 SV=1 - [Q33B10_ORYSJ]	S3(Phospho)	S(3):100.0	75.1115	43.14	3	3278.25	-1.59752
SGsAGEPLLR	B8ADX8	Putative uncharacterized protein OS=Oryza sativa subsp. indica GN=OsI_07665 PE=4 SV=1 - [B8ADX8_ORYSI]	S3(Phospho)	S(1):98.9	74.9106	37.18	2	1066.49	0.0424012
NVsPAEQSAADK	I1Q465	Uncharacterized protein OS=Oryza glaberrima PE=3 SV=1 - [I1Q465_ORYGL]	S3(Phospho)	S(3):100.0	73.7797	33.69	2	1296.55	-0.29153
VKsPSGPSSSDK	B9FFZ1	Putative uncharacterized protein OS=Oryza sativa subsp. japonica GN=OsJ_15354 PE=4 SV=1 - [B9FFZ1_ORYSJ]	S3(Phospho)	S(3):100.0	72.905	28.27	2	1255.56	-0.35232
LGsFTFR	I1PKK4;J3LX69	Uncharacterized protein OS=Oryza glaberrima PE=4 SV=1 - [I1PKK4_ORYGL]	S3(Phospho)	S(3):100.0	71.7448	48.9	2	907.408	0.755248
KGsGSDANGGLAEATASR	A2Z0C0	Probable protein arginine N-methyltransferase 1 OS=Oryza sativa subsp. indica GN=PRMT1 PE=2 SV=1 - [ANM1_ORYSI]	S3(Phospho)	S(3):100.0	66.9796	25.99	2	1728.76	1.33474
EHsGLGAGHQLDLR	A2XT63	Putative uncharacterized protein OS=Oryza sativa subsp. indica GN=OsI_15801 PE=4 SV=1 - [A2XT63_ORYSI]	S3(Phospho)	S(3):100.0	66.3653	24.87	3	1569.72	0.234465
VAsFGELMR	Q0DE33	Os06g0181100 protein (Fragment) OS=Oryza sativa subsp. japonica GN=Os06g0181100 PE=4 SV=1 - [Q0DE33_ORYSJ]	S3(Phospho)	S(3):100.0	65.5113	46.52	2	1089.48	0.769348
TAsLALPR	A2Z3W4	Putative uncharacterized protein OS=Oryza sativa subsp. indica GN=OsI_32329 PE=4 SV=1 - [A2Z3W4_ORYSI]	S3(Phospho)	S(3):99.3	57.7933	38.23	2	908.46	-0.426991
ILsGFDHR	A2XSN9	Putative uncharacterized protein OS=Oryza sativa subsp. indica GN=OsI_15625 PE=4 SV=1 - [A2XSN9_ORYSI]	S3(Phospho)	S(3):100.0	57.0584	42.45	2	1024.46	0.493157
EAsLSGIPNASPLNLFPQGDANDGDGAGGGTLEFLR	B8AIW5	Putative uncharacterized protein OS=Oryza sativa subsp. indica GN=OsI_06092 PE=4 SV=1 - [B8AIW5_ORYSI]	S3(Phospho)	S(3):100.0	55.6847	28.57	3	3637.68	-0.0844468
VEsSDEVEDK	I1Q6M3	Uncharacterized protein OS=Oryza glaberrima PE=4 SV=1 - [I1Q6M3_ORYGL]	S3(Phospho)	S(3):75.0	54.8377	62.66	2	1216.46	-0.02037
VFsDDDKSDHGGGGGR	A2WKG3	Putative uncharacterized protein OS=Oryza sativa subsp. indica GN=OsI_00313 PE=4 SV=1 - [A2WKG3_ORYSI]	S3(Phospho)	S(3):99.0	53.2631	22.46	3	1685.66	-0.0218197
AAsPSSGAGAGAGAGSDPTPR	I1NZX1	Uncharacterized protein OS=Oryza glaberrima PE=4 SV=1 - [I1NZX1_ORYGL]	S3(Phospho)	S(3):100.0	51.9352	20.76	2	1821.77	-2.28234
TLsAPEYQGAR	J3L7L5	Uncharacterized protein OS=Oryza brachyantha GN=OB01G52210 PE=4 SV=1 - [J3L7L5_ORYBR]	S3(Phospho)	S(3):98.6	74	25.26	2	1272.56	-0.0904104
YVsAIER	B9FAF1	Putative uncharacterized protein OS=Oryza sativa subsp. japonica GN=OsJ_09153 PE=4 SV=1 - [B9FAF1_ORYSJ]	S3(Phospho)	S(3):100.0	74	48.53	2	917.413	0.240024
RPsSPIAAK	B9FQR8	Putative uncharacterized protein OS=Oryza sativa subsp. japonica GN=OsJ_22544 PE=3 SV=1 - [B9FQR8_ORYSJ]	S3(Phospho)	S(3):100.0	57	36.87	2	1006.51	-0.977229
ADsGLAFEEERPGLLAR	I1PBK2	Uncharacterized protein OS=Oryza glaberrima PE=4 SV=1 - [I1PBK2_ORYGL]	S3(Phospho)	S(3):100.0	125	48.69	3	1910.9	-0.947353
MPsAVGYQPTLSTEMGSLQER	Q6ENG7	ATP synthase subunit beta, chloroplastic OS=Oryza nivara GN=atpB PE=3 SV=1 - [ATPB_ORYNI]	S3(Phospho)	S(3):100.0	74	20.65	3	2362.05	1.13022
APsSAGAAAGRPGLMVLR	Q75GE8	Calcium-dependent protein kinase, isoform AK1, putative, expressed OS=Oryza sativa subsp. japonica GN=OSJNBa0060M17.7 PE=2 SV=1 - [Q75GE8_ORYSJ]	S3(Phospho)	S(3):100.0	86	12.95	3	1761.88	-0.203032
TNsIVQDSDEEAEDE	Q0DS04	Os03g0341200 protein OS=Oryza sativa subsp. japonica GN=Os03g0341200 PE=4 SV=1 - [Q0DS04_ORYSJ]	S3(Phospho)	S(3):99.9	85	22.55	2	1760.64	1.14963
MAsLSQEAVESALAAAPPMPKWIPK	B9GCP4	Putative uncharacterized protein OS=Oryza sativa subsp. japonica GN=OsJ_35784 PE=4 SV=1 - [B9GCP4_ORYSJ]	S3(Phospho)	S(3):98.3	97	11.96	3	2703.34	4.50672
AAsAGSGGMVAGRGEGVYNDGGDGDGDIR	A2YFT4	Putative uncharacterized protein OS=Oryza sativa subsp. indica GN=OsI_23973 PE=4 SV=1 - [A2YFT4_ORYSI]	S3(Phospho)	S(3):100.0	77	11.41	2	2748.13	-2.42518
NLsQQcLNALAK	A2Y8X8;Q0DEU8	Putative uncharacterized protein OS=Oryza sativa subsp. indica GN=OsI_21507 PE=4 SV=1 - [A2Y8X8_ORYSI]	S3(Phospho)	S(3):100.0	164.363	92.97	2	1439.67	0.180658
IEsDNDEDMDVDmEVDDDNVEEHK	B8B0V4	Putative uncharacterized protein OS=Oryza sativa subsp. indica GN=OsI_22639 PE=4 SV=1 - [B8B0V4_ORYSI]	S3(Phospho)	S(3):100.0	139.332	44.02	3	2933.06	4.20025
KQsPEEVSGPESGQcEAEADGEDNMK	I1P6R4	Uncharacterized protein OS=Oryza glaberrima PE=4 SV=1 - [I1P6R4_ORYGL]	S3(Phospho)	S(3):100.0	238.853	48.15	3	2888.12	0.342634
VDsQGQMcGSNYK	Q7XXR0	Os03g0744600 protein OS=Oryza sativa subsp. japonica GN=Os03g0744600 PE=2 SV=1 - [Q7XXR0_ORYSJ]	S3(Phospho)	S(3):100.0	207.779	104.35	2	1553.57	-2.18649
SSsAcSLASGLNFGTGK	A2Y0Q8	Putative uncharacterized protein OS=Oryza sativa subsp. indica GN=OsI_18583 PE=4 SV=1 - [A2Y0Q8_ORYSI]	S3(Phospho)	S(3):96.6	165.131	59	2	1723.74	0.990903
VDsQGQmcGSNYK	Q7XXR0	Os03g0744600 protein OS=Oryza sativa subsp. japonica GN=Os03g0744600 PE=2 SV=1 - [Q7XXR0_ORYSJ]	S3(Phospho)	S(3):100.0	162.056	47.7	2	1569.57	0.0644894
LGsDNGcVEGIR	A3BXR8	Putative uncharacterized protein OS=Oryza sativa subsp. japonica GN=OsJ_28978 PE=4 SV=1 - [A3BXR8_ORYSJ]	S3(Phospho)	S(3):100.0	148.008	66.96	2	1356.56	-1.51304
SGsPEHcQLVAALHPK	I1NU11	Uncharacterized protein OS=Oryza glaberrima PE=4 SV=1 - [I1NU11_ORYGL]	S3(Phospho)	S(3):98.4	136.448	20.86	3	1810.83	0.604102
sSSRGQLPPQELLDDLcSR	B8AEF3	Putative uncharacterized protein OS=Oryza sativa subsp. indica GN=OsI_09350 PE=4 SV=1 - [B8AEF3_ORYSI]	S3(Phospho)	S(3):97.7	90.5879	31.03	3	2238.02	-0.330579
SHsNASSGmGVAPDIR	I1PG24	Uncharacterized protein OS=Oryza glaberrima PE=4 SV=1 - [I1PG24_ORYGL]	S3(Phospho)	S(3):93.5	89.4525	39.61	3	1681.7	-1.05902
DGsGYITVDELQQAcK	Q9FXQ3	OSJNBa0013K16.2 protein OS=Oryza sativa subsp. japonica GN=oscdpk7 PE=2 SV=1 - [Q9FXQ3_ORYSJ]	S3(Phospho)	S(3):75.0	86.9126	56.45	2	1863.78	0.732449
QIsQFVAmDR	A2Y5N8	Putative uncharacterized protein OS=Oryza sativa subsp. indica GN=OsI_20311 PE=4 SV=1 - [A2Y5N8_ORYSI]	S3(Phospho)	S(3):100.0	81.6729	39.42	2	1290.55	-0.393949
QEsccQQVESDGEDDGDIDHDEVLmDAVSDLLPAFAK	Q10NR4	HEAT repeat family protein, expressed OS=Oryza sativa subsp. japonica GN=LOC_Os03g15540 PE=4 SV=1 - [Q10NR4_ORYSJ]	S3(Phospho)	S(3):85.3	73.613	14.12	4	4233.71	0.456634
IEsDNDEDmDVDmEVDDDNVEEHK	B8B0V4	Putative uncharacterized protein OS=Oryza sativa subsp. indica GN=OsI_22639 PE=4 SV=1 - [B8B0V4_ORYSI]	S3(Phospho)	S(3):100.0	61.5763	25.4	3	2949.04	-0.0795356
DGsQTEPcEASETPYQTHEER	Q6YUH8	Os02g0697200 protein OS=Oryza sativa subsp. japonica GN=P0666E12.10 PE=2 SV=1 - [Q6YUH8_ORYSJ]	S3(Phospho)	S(3):99.2	61.242	28.64	3	2530.97	-0.357957
QFsNITLGEEQELcDIEHALK	Q94DY2	Leucine zipper-containing protein-like OS=Oryza sativa subsp. japonica GN=P0403C05.1-1 PE=4 SV=1 - [Q94DY2_ORYSJ]	S3(Phospho)	S(3):100.0	52.0572	28.49	3	2554.15	-1.02125
VFsGSDDDNmNNNAPEKDEAKDDR	A2ZF51	Putative uncharacterized protein OS=Oryza sativa subsp. indica GN=OsI_36410 PE=4 SV=1 - [A2ZF51_ORYSI]	S3(Phospho)	S(3):100.0	51.8097	24.44	3	2779.08	0.197709
SLsLSDLQNSGGSc	Q0J0U2	Os09g0499000 protein OS=Oryza sativa subsp. japonica GN=Os09g0499000 PE=2 SV=1 - [Q0J0U2_ORYSJ]	S3(Phospho)	S(3):94.8	74	23.07	2	1504.6	-0.91103
LWsGGAYESDTEDPDNmKTETNDLSASSVMK	B9G2J7	Histone deacetylase OS=Oryza sativa subsp. japonica GN=OsJ_28666 PE=3 SV=1 - [B9G2J7_ORYSJ]	S3(Phospho)	S(3):78.9	85	6.62	3	3474.42	-0.675046
NEsIPSPSPsPPVKPTDPEMFR	A2YRR3	Putative uncharacterized protein OS=Oryza sativa subsp. indica GN=OsI_28007 PE=4 SV=1 - [A2YRR3_ORYSI]	S3(Phospho);S10(Phospho)	S(3):80.0;8S(10):80.0;	77.2194	29.47	3	2569.1	-1.90986
AGsVTSDVPsSLASDR	B8A908	Putative uncharacterized protein OS=Oryza sativa subsp. indica GN=OsI_03616 PE=4 SV=1 - [B8A908_ORYSI]	S3(Phospho);S10(Phospho)	S(3):95.6;S(10):98.2	51.7425	87.45	2	1708.68	-2.83216
ADsDAEDGKDsDDEKHDEL	I1Q9E9	Uncharacterized protein OS=Oryza glaberrima PE=3 SV=1 - [I1Q9E9_ORYGL]	S3(Phospho);S11(Phospho)	S(3):100.0;S(11):100.0	139.013	36.49	3	2250.76	0.177992
ADsDAEDGKDsDDEK	I1Q9E9	Uncharacterized protein OS=Oryza glaberrima PE=3 SV=1 - [I1Q9E9_ORYGL]	S3(Phospho);S11(Phospho)	S(3):100.0;S(11):100.0	124.492	75	2	1756.55	-0.247555
GAsVSEEGDKsPR	B9F2Y2	Putative uncharacterized protein OS=Oryza sativa subsp. japonica GN=OsJ_08340 PE=4 SV=1 - [B9F2Y2_ORYSJ]	S3(Phospho);S11(Phospho)	S(3):96.8;S(11):99.7	102	31.37	2	1478.56	-0.168792
QQsIHPPPAFGsSTNLEALALEASK	Q7XXN2	Os09g0544300 protein OS=Oryza sativa subsp. japonica GN=P0705E11.7 PE=2 SV=1 - [Q7XXN2_ORYSJ]	S3(Phospho);S12(Phospho)	S(3):100.0;S(12):100.0	147.003	65.32	3	2753.26	-0.545599
STsFDQHSGVYsR	A3BDG3	Putative uncharacterized protein OS=Oryza sativa subsp. japonica GN=OsJ_21935 PE=4 SV=1 - [A3BDG3_ORYSJ]	S3(Phospho);S12(Phospho)	S(3):85.0;S(12):81.1	77	56.33	2	1630.59	0.336343
PDsDNDSGGPSNYAGGELSsPR	Q6YNK1	HAP3-like transcriptional-activator OS=Oryza sativa subsp. indica GN=HAP3a PE=2 SV=1 - [Q6YNK1_ORYSI]	S3(Phospho);S20(Phospho)	S(3):75.3;S(20):89.5	50.3158	23.16	3	2338.85	1.21895
RLsLDSFEDLDDAGAATTPDGsPPRR	A2YXE5	Putative uncharacterized protein OS=Oryza sativa subsp. indica GN=OsI_30010 PE=4 SV=1 - [A2YXE5_ORYSI]	S3(Phospho);S22(Phospho)	S(3):98.1;S(22):96.3	133.721	72.69	3	2919.26	1.33475
SVssLKSGAK	A2Z3W4	Putative uncharacterized protein OS=Oryza sativa subsp. indica GN=OsI_32329 PE=4 SV=1 - [A2Z3W4_ORYSI]	S3(Phospho);S4(Phospho)	S(3):98.4;S(4):98.4	50.8879	45.19	2	1123.48	0.125171
APssAGAAAGRPGLMVLR	Q75GE8	Calcium-dependent protein kinase, isoform AK1, putative, expressed OS=Oryza sativa subsp. japonica GN=OSJNBa0060M17.7 PE=2 SV=1 - [Q75GE8_ORYSJ]	S3(Phospho);S4(Phospho)	S(3):100.0;S(4):100.0	57	13.24	3	1841.85	0.920308
IKsEsSLKGLSASSENFTQSSSDK	Q75GA3	Putative uncharacterized protein OSJNBa0042F15.12 OS=Oryza sativa subsp. japonica GN=OSJNBa0042F15.12 PE=4 SV=1 - [Q75GA3_ORYSJ]	S3(Phospho);S5(Phospho)	S(3):100.0;S(5):100.0	158.76	73.6	3	2677.17	0.34492
RRsQsPPPAGEGPSEPK	B8AQE8	Putative uncharacterized protein OS=Oryza sativa subsp. indica GN=OsI_10430 PE=4 SV=1 - [B8AQE8_ORYSI]	S3(Phospho);S5(Phospho)	S(3):100.0;S(5):100.0	107.007	31.08	3	1936.83	0.232355
KQsKLsFSITSPK	A2Z3W4	Putative uncharacterized protein OS=Oryza sativa subsp. indica GN=OsI_32329 PE=4 SV=1 - [A2Z3W4_ORYSI]	S3(Phospho);S6(Phospho)	S(3):100.0;S(6):100.0	141.063	75.55	2	1610.76	0.276753
MNsMPsPLAR	A2XNK7	Putative uncharacterized protein OS=Oryza sativa subsp. indica GN=OsI_14151 PE=4 SV=1 - [A2XNK7_ORYSI]	S3(Phospho);S6(Phospho)	S(3):100.0;S(6):100.0	103.634	75.25	2	1263.47	0.106819
QNsFGsIGTPR	Q00RF9	H0303G06.13 protein OS=Oryza sativa GN=H0303G06.13 PE=4 SV=1 - [Q00RF9_ORYSA]	S3(Phospho);S6(Phospho)	S(3):100.0;S(6):100.0	71.2171	68.71	2	1323.51	-2.37097
VVsDQsNLDPSSNR	B8BPD0	Putative uncharacterized protein OS=Oryza sativa subsp. indica GN=OsI_38149 PE=4 SV=1 - [B8BPD0_ORYSI]	S3(Phospho);S6(Phospho)	S(3):100.0;S(6):100.0	66.3653	23.91	2	1677.65	1.61132
IFsPESsPK	Q10QF6	Expressed protein OS=Oryza sativa subsp. japonica GN=LOC_Os03g10180 PE=4 SV=1 - [Q10QF6_ORYSJ]	S3(Phospho);S6(Phospho)	S(3):100.0;S(6):99.2	57	32.03	2	1151.44	-0.00610484
SFsNAsSGSHGGGGGAK	Q0E0T0	Os02g0525600 protein OS=Oryza sativa subsp. japonica GN=Os02g0525600 PE=4 SV=1 - [Q0E0T0_ORYSJ]	S3(Phospho);S6(Phospho)	S(3):80.0;S(6):80.0	68	25.92	2	1624.58	-0.474401
ITsKGsFDATNAVK	B9F2F7	Putative uncharacterized protein OS=Oryza sativa subsp. japonica GN=OsJ_08191 PE=4 SV=1 - [B9F2F7_ORYSJ]	S3(Phospho);S6(Phospho)	S(3):95.4;S(6):84.7	102	47.3	2	1598.68	-1.62626
TGsPPPsPAPVAK	B9FWW9	Putative uncharacterized protein OS=Oryza sativa subsp. japonica GN=OsJ_24005 PE=4 SV=1 - [B9FWW9_ORYSJ]	S3(Phospho);S7(Phospho)	S(3):98.7;S(7):100.0	145.113	56.06	2	1365.58	-0.582253
DAsSLGsSSPIQEQNQK	A2XBB1	Putative uncharacterized protein OS=Oryza sativa subsp. indica GN=OsI_09557 PE=4 SV=1 - [A2XBB1_ORYSI]	S3(Phospho);S7(Phospho)	S(3):100.0;S(7):96.4	134.968	45.52	2	1935.77	0.829974
RLsHLDsIPHTPR	B8AIH9	Putative uncharacterized protein OS=Oryza sativa subsp. indica GN=OsI_06009 PE=4 SV=1 - [B8AIH9_ORYSI]	S3(Phospho);S7(Phospho)	S(3):100.0;S(7):100.0	84.1942	39.8	3	1688.77	1.22801
ASsPEGsSPRDPDSDEAEQPDTPSR	A2Y6E9	Putative uncharacterized protein OS=Oryza sativa subsp. indica GN=OsI_20582 PE=4 SV=1 - [A2Y6E9_ORYSI]	S3(Phospho);S7(Phospho)	S(3):80.0;S(7):80.0	61.4778	21.71	3	2774.04	-1.90824
AVsLPSsPHR	J3LB88	Uncharacterized protein OS=Oryza brachyantha GN=OB02G19050 PE=4 SV=1 - [J3LB88_ORYBR]	S3(Phospho);S7(Phospho)	S(3):99.2;S(7):75.4	69	58.1	2	1210.5	0.0870329
SFsHTLsLGR	B8AA59	Putative uncharacterized protein OS=Oryza sativa subsp. indica GN=OsI_03914 PE=4 SV=1 - [B8AA59_ORYSI]	S3(Phospho);S7(Phospho)	S(3):100.0;S(7):100.0	102	44.57	2	1264.51	0.420464
VFsDDDKsDHGGGGGR	A2WKG3	Putative uncharacterized protein OS=Oryza sativa subsp. indica GN=OsI_00313 PE=4 SV=1 - [A2WKG3_ORYSI]	S3(Phospho);S8(Phospho)	S(3):100.0;S(8):100.0	85.9214	52.68	2	1765.62	-0.233318
VGsAADWsNHF	Q7XXR0	Os03g0744600 protein OS=Oryza sativa subsp. japonica GN=Os03g0744600 PE=2 SV=1 - [Q7XXR0_ORYSJ]	S3(Phospho);S8(Phospho)	S(3):100.0;S(8):100.0	85.6808	60.21	2	1350.46	-0.162646
GQsPDRGsDASGPK	A2X544	Putative uncharacterized protein OS=Oryza sativa subsp. indica GN=OsI_07318 PE=4 SV=1 - [A2X544_ORYSI]	S3(Phospho);S8(Phospho)	S(3):100.0;S(8):100.0	60.5813	27.9	2	1518.56	-0.516498
DNsSAPRsPVASK	Q8S3S1	Os02g0708400 protein OS=Oryza sativa subsp. japonica GN=49D11.11 PE=2 SV=1 - [Q8S3S1_ORYSJ]	S3(Phospho);S8(Phospho)	S(3):95.8;S(4):98.7	113	17.7	3	1475.59	-0.0937237
KQsPEEVsGPESGQcEAEADGEDNMK	I1P6R4	Uncharacterized protein OS=Oryza glaberrima PE=4 SV=1 - [I1P6R4_ORYGL]	S3(Phospho);S8(Phospho);	S(3):86.7;S(8):98.1	155.219	65.93	3	2968.08	-1.87447
KQsPEEVsGPESGQcEAEADGEDNMKNEASK	I1P6R4	Uncharacterized protein OS=Oryza glaberrima PE=4 SV=1 - [I1P6R4_ORYGL]	S3(Phospho);S8(Phospho);	S(3):100.0;S(8):79.2	99.755	23.54	3	3497.34	0.568589
SDsTASGDsPKER	Q10KI0	SAP domain containing protein, expressed OS=Oryza sativa subsp. japonica GN=LOC_Os03g26630 PE=4 SV=1 - [Q10KI0_ORYSJ]	S3(Phospho);S9(Phospho)	S(3):80.0;S(9):80.0	125	67.53	2	1496.53	-0.362582
ENsLQVETsPR	I1PXK8	Uncharacterized protein OS=Oryza glaberrima PE=4 SV=1 - [I1PXK8_ORYGL]	S3(Phospho);S9(Phospho)	S(3):99.1;S(9):90.5	125	52.58	2	1419.55	-0.249417
HVstSSVPR	Q0D6U7	Os07g0438500 protein (Fragment) OS=Oryza sativa subsp. japonica GN=Os07g0438500 PE=4 SV=1 - [Q0D6U7_ORYSJ]	S3(Phospho);T4(Phospho)	S(3):100.0;T(4):100.0	83	24.52	2	1129.44	-0.0159769
GRsPtPVHGDDGAGSSSKPR	B9ESV1	Putative uncharacterized protein OS=Oryza sativa subsp. japonica GN=OsJ_00360 PE=4 SV=1 - [B9ESV1_ORYSJ]	S3(Phospho);T5(Phospho)	S(3):99.9;T(5):99.9	64.9434	22.07	4	2124.89	-0.194117
HMsPPtPPAAAEESK	Q2QW44	ZF-HD protein dimerisation region containing protein, expressed OS=Oryza sativa subsp. japonica GN=LOC_Os12g10630 PE=4 SV=2 - [Q2QW44_ORYSJ]	S3(Phospho);T6(Phospho)	S(3):100.0;T(6):100.0	126.521	34.87	3	1709.66	-0.168874
VAsEAtDVGR	A2WYI2	Putative uncharacterized protein OS=Oryza sativa subsp. indica GN=OsI_04983 PE=4 SV=1 - [A2WYI2_ORYSI]	S3(Phospho);T6(Phospho)	S(3):100.0;T(6):100.0	122.524	63.28	2	1164.43	-0.0309952
ELsPEtDDGDNKLPPETGNR	B9FFZ1	Putative uncharacterized protein OS=Oryza sativa subsp. japonica GN=OsJ_15354 PE=4 SV=1 - [B9FFZ1_ORYSJ]	S3(Phospho);T6(Phospho)	S(3):100.0;T(6):100.0	56.5725	14.66	3	2343.94	1.85609
THsLPVtPIATSDK	Q653U9	Os06g0677300 protein OS=Oryza sativa subsp. japonica GN=B1153E06.19 PE=2 SV=1 - [Q653U9_ORYSJ]	S3(Phospho);T7(Phospho)	S(3):99.0;T(7):100.0	99.4516	47.05	2	1626.72	2.87962
SQsFAAVtTPGGEAAAVAGEK	A2Z3W4	Putative uncharacterized protein OS=Oryza sativa subsp. indica GN=OsI_32329 PE=4 SV=1 - [A2Z3W4_ORYSI]	S3(Phospho);T8(Phospho)	T(8):98.5;T(9):98.5	84.5233	25.67	3	2108.89	-0.289569
AGsPGGGtGtTPAGAGSPGGGR	I1QMN8	Uncharacterized protein OS=Oryza glaberrima PE=4 SV=1 - [I1QMN8_ORYGL]	S3(Phospho);T8(Phospho);T10(Phospho)	S(3):99.1;T(8):99.1;T(10):99.1	54.768	29.24	2	1966.71	1.41429
VsSNAKPEtPK	B8BH02	Putative uncharacterized protein OS=Oryza sativa subsp. indica GN=OsI_33714 PE=3 SV=1 - [B8BH02_ORYSI]	S3(Phospho);T9(Phospho)	S(3):99.0;T(9):100.0	106.17	32.9	2	1317.55	-0.21539
KDSELTNEDEKPIAPKPNDQVPEVSPDLGsPIK	Q10KI0	SAP domain containing protein, expressed OS=Oryza sativa subsp. japonica GN=LOC_Os03g26630 PE=4 SV=1 - [Q10KI0_ORYSJ]	S30(Phospho)	S(30):100.0	244.483	52.77	4	3666.78	-0.489273
LDIVSGcMDPNSHmFDPLATVDDGScPMDsDSEE	A2XIZ1	Putative uncharacterized protein OS=Oryza sativa subsp. indica GN=OsI_12403 PE=4 SV=1 - [A2XIZ1_ORYSI]	S30(Phospho)	S(30):97.6	67.0946	13.79	3	3839.44	0.350251
LDIVSGcmDPNSHmFDPLATVDDGScPMDsDSEE	A2XIZ1	Putative uncharacterized protein OS=Oryza sativa subsp. indica GN=OsI_12403 PE=4 SV=1 - [A2XIZ1_ORYSI]	S30(Phospho)	S(30):97.6	67.0287	14.92	3	3855.44	0.939492
MVVIPPGMDFSSVVVPEDTSDGDDGKDFEIAsPR	I1NUQ3	Uncharacterized protein OS=Oryza glaberrima PE=4 SV=1 - [I1NUQ3_ORYGL]	S32(Phospho)	S(32):100.0	151.797	54.72	3	3688.65	1.05834
cKLDIVSGcMDPNSHMFDPLATVDDGScPMDsDSEE	A2XIZ1	Putative uncharacterized protein OS=Oryza sativa subsp. indica GN=OsI_12403 PE=4 SV=1 - [A2XIZ1_ORYSI]	S32(Phospho)	S(32):96.4	145.284	18.92	3	4111.57	-0.0520091
EGGASISHIDEQDGHQETNAQTSLDNSEGLPsPSGR	A2XXG5	Putative uncharacterized protein OS=Oryza sativa subsp. indica GN=OsI_17371 PE=4 SV=1 - [A2XXG5_ORYSI]	S32(Phospho)	S(32):97.4	90.502	40.93	3	3800.63	0.838748
mVVIPPGMDFSSVVVPEDTSDGDDGKDFEIAsPR	I1NUQ3	Uncharacterized protein OS=Oryza glaberrima PE=4 SV=1 - [I1NUQ3_ORYGL]	S32(Phospho)	S(32):94.4	74.2121	39.66	3	3704.64	1.56965
LDIVSGcmDPNSHLFDPLAtVDDGScPLESDsEE	J3LQI6	Uncharacterized protein OS=Oryza brachyantha GN=OB03G33120 PE=4 SV=1 - [J3LQI6_ORYBR]	S32(Phospho)	S(32):99.9	51.9499	5.06	4	3897.52	1.82179
VAEQEEEEEKKAEEAEEAAGGDEAAVIEGTGsFK	B8AYI6	Putative uncharacterized protein OS=Oryza sativa subsp. indica GN=OsI_20058 PE=4 SV=1 - [B8AYI6_ORYSI]	S32(Phospho)	S(32):100.0	51.9352	39.25	4	3646.57	-2.10489
GIDGVGGVGGGAAGLGGGEAGDGGGGVGGAAsR	A2Y0Q8	Putative uncharacterized protein OS=Oryza sativa subsp. indica GN=OsI_18583 PE=4 SV=1 - [A2Y0Q8_ORYSI]	S32(Phospho)	S(32):100.0	113	25.18	3	2606.17	2.76065
STHIDPSEAQEAAAPTPAPAAAIAPSQQEAGVAVAsSPHEAQK	B8APK9	Putative uncharacterized protein OS=Oryza sativa subsp. indica GN=OsI_13064 PE=4 SV=1 - [B8APK9_ORYSI]	S36(Phospho)	S(36):98.0	56.5468	17.01	4	4269.01	0.204573
GLWGVASFLAPPPAPAAEAAETATGAVGEGEGEDGARsPR	I1NRY2;A2WVF6	Uncharacterized protein OS=Oryza glaberrima PE=4 SV=1 - [I1NRY2_ORYGL]	S38(Phospho)	S(38):92.9	51.9499	28.6	4	3899.83	1.69821
LHGsETGEDDDDDDAVNVWNLR	B8ARW2	Putative uncharacterized protein OS=Oryza sativa subsp. indica GN=OsI_18044 PE=4 SV=1 - [B8ARW2_ORYSI]	S4(Phospho)	S(4):99.1	337.537	77.84	3	2552.02	0.0948608
REDsDDPEEEDPDER	Q33B10	RNA recognition motif family protein, expressed OS=Oryza sativa subsp. japonica GN=LOC_Os10g06130 PE=2 SV=1 - [Q33B10_ORYSJ]	S4(Phospho)	S(4):100.0	299.176	63.83	2	1912.67	-0.091972
GGDsWDEPFPSSAAAAAAAAGGGR	A2WKG3	Putative uncharacterized protein OS=Oryza sativa subsp. indica GN=OsI_00313 PE=4 SV=1 - [A2WKG3_ORYSI]	S4(Phospho)	S(4):100.0	296.84	79.57	3	2255.93	-0.222358
ASGsSGALSSLTSSTPLTR	B8AIW5	Putative uncharacterized protein OS=Oryza sativa subsp. indica GN=OsI_06092 PE=4 SV=1 - [B8AIW5_ORYSI]	S4(Phospho)	S(4):100.0	236.727	109.33	2	1859.87	-0.142511
IIVsDDENEDAEAPFLQK	I1PYJ5	Uncharacterized protein OS=Oryza glaberrima PE=4 SV=1 - [I1PYJ5_ORYGL]	S4(Phospho)	S(4):100.0	233.86	105.27	2	2112.94	1.22895
EEGsEEEDEEEEEER	A3BB72	Putative uncharacterized protein OS=Oryza sativa subsp. japonica GN=OsJ_21150 PE=4 SV=1 - [A3BB72_ORYSJ]	S4(Phospho)	S(4):100.0	200.594	80.89	2	1933.63	-1.14532
ISSsVDLPAEVDIFGQK	I1QW82	Uncharacterized protein OS=Oryza glaberrima PE=4 SV=1 - [I1QW82_ORYGL]	S4(Phospho)	S(4):100	194.959	59.56	2	1884.9	-0.0896175
GRDsDEEDFR	B8AUG4	Putative uncharacterized protein OS=Oryza sativa subsp. indica GN=OsI_17451 PE=4 SV=1 - [B8AUG4_ORYSI]	S4(Phospho)	S(4):100.0	186.403	45.69	2	1305.47	-0.537651
DMPsDGDDAEPTGITILR	A2YM46	Putative uncharacterized protein OS=Oryza sativa subsp. indica GN=OsI_26299 PE=4 SV=1 - [A2YM46_ORYSI]	S4(Phospho)	S(4):100.0	184.243	77.34	2	1982.85	2.01338
DALsPEAAASASGVADR	A2YXE5	Putative uncharacterized protein OS=Oryza sativa subsp. indica GN=OsI_30010 PE=4 SV=1 - [A2YXE5_ORYSI]	S4(Phospho)	S(4):100.0	183.002	94.24	2	1667.73	-0.945415
DIAsPTSSQSVVLSSGR	Q688J1	Putative uncharacterized protein OSJNBb0012G21.6 OS=Oryza sativa subsp. japonica GN=OSJNBb0012G21.6 PE=4 SV=1 - [Q688J1_ORYSJ]	S4(Phospho)	S(4):99.4	182.997	79.64	2	1770.83	1.13212
YVIsPDNQEIGEK	A2Y3B5	Guanine nucleotide-binding protein alpha-1 subunit OS=Oryza sativa subsp. indica GN=GPA1 PE=2 SV=2 - [GPA1_ORYSI]	S4(Phospho)	S(4):99.4	177.09	83.6	2	1571.7	-0.110856
EVNsPTASVSAQSISSVR	J3LTV9	Uncharacterized protein OS=Oryza brachyantha GN=OB03G44850 PE=4 SV=1 - [J3LTV9_ORYBR]	S4(Phospho)	S(4):100.0	175.685	71.56	2	1898.88	-0.544118
DANsPQVTGNNLLLAAR	B8B5T9	Putative uncharacterized protein OS=Oryza sativa subsp. indica GN=OsI_27275 PE=4 SV=1 - [B8B5T9_ORYSI]	S4(Phospho)	S(4):100.0	171.492	113.7	2	1833.89	0.196063
GRDsDDDDFR	B8AAT1;Q6L4R9;J3MAB9	Putative uncharacterized protein OS=Oryza sativa subsp. indica GN=OsI_02602 PE=4 SV=1 - [B8AAT1_ORYSI]	S4(Phospho)	S(4):100.0	166.901	55	2	1277.44	-0.319191
HTAsADPDQIHSR	Q6ZLP6	Os07g0150500 protein OS=Oryza sativa subsp. japonica GN=OJ1027_G06.28 PE=4 SV=1 - [Q6ZLP6_ORYSJ]	S4(Phospho)	S(4):99.3	157.106	49.66	3	1514.64	0.0125899
NEGsWSGSSHSSAAER	Q2QXA8	Protein kinase family protein, putative, expressed OS=Oryza sativa subsp. japonica GN=LOC_Os12g06670 PE=2 SV=1 - [Q2QXA8_ORYSJ]	S4(Phospho)	S(4):100.0	150.976	98.54	2	1728.66	-0.679522
GVGsDEEEELNMK	Q10RU7	DENN domain containing protein, expressed OS=Oryza sativa subsp. japonica GN=LOC_Os03g05200 PE=4 SV=1 - [Q10RU7_ORYSJ]	S4(Phospho)	S(4):100.0	150.19	68.5	2	1516.59	1.33244
DmTsYNDLNQLAEEAR	B8B893	Putative uncharacterized protein OS=Oryza sativa subsp. indica GN=OsI_25220 PE=3 SV=1 - [B8B893_ORYSI]	S4(Phospho)	S(4):100.0	148.414	81.86	2	1965.79	-0.0299727
FAQsPTAR	Q0DRS5	Os03g0359000 protein (Fragment) OS=Oryza sativa subsp. japonica GN=Os03g0359000 PE=4 SV=1 - [Q0DRS5_ORYSJ]	S4(Phospho)	S(4):100.0	147.182	48.25	2	957.419	0.234748
AAAsEADEEER	I1NR00	Uncharacterized protein OS=Oryza glaberrima PE=4 SV=1 - [I1NR00_ORYGL]	S4(Phospho)	S(4):100.0	144.66	69.79	2	1257.46	0.120985
DADsDDDALPDAAAAVAVPAPANGEVR	A2XH72	Putative uncharacterized protein OS=Oryza sativa subsp. indica GN=OsI_11746 PE=4 SV=1 - [A2XH72_ORYSI]	S4(Phospho)	S(4):100.0	143.932	33.03	3	2673.17	1.01079
HVEsMSELPSGAGR	B8AIR3	Putative uncharacterized protein OS=Oryza sativa subsp. indica GN=OsI_07465 PE=4 SV=1 - [B8AIR3_ORYSI]	S4(Phospho)	S(4):100.0	135.418	61.12	2	1536.65	-0.0921838
VSDsGELNSLMDDAK	A2X1E0	Putative uncharacterized protein OS=Oryza sativa subsp. indica GN=gcvH PE=3 SV=1 - [A2X1E0_ORYSI]	S4(Phospho)	S(4):99.3	134.91	67.43	2	1660.68	0.68046
DFGsAVWDMIR	Q75LD9	Os03g0843300 protein OS=Oryza sativa subsp. japonica GN=OSJNBa0032G11.5 PE=2 SV=1 - [Q75LD9_ORYSJ]	S4(Phospho)	S(4):100.0	132.521	64.12	2	1376.57	-1.72855
VISsVLFSSPEEAASGEEEDDDEEDETEDNHGAIVSYNESK	B8AVM1	Putative uncharacterized protein OS=Oryza sativa subsp. indica GN=OsI_17732 PE=4 SV=1 - [B8AVM1_ORYSI]	S4(Phospho)	S(4):93.0	125.075	31.77	4	4538.85	-1.00135
AAAsEADEEERK	I1NR00	Uncharacterized protein OS=Oryza glaberrima PE=4 SV=1 - [I1NR00_ORYGL]	S4(Phospho)	S(4):100.0	123.225	45.34	2	1385.56	-0.418304
VEPsTSDGNDAENPDDEDPSAQEDVESLLK	B8AJ73	Putative uncharacterized protein OS=Oryza sativa subsp. indica GN=OsI_09115 PE=4 SV=1 - [B8AJ73_ORYSI]	S4(Phospho)	S(4):100.0	120.759	45.44	3	3282.34	1.49391
AEAsSEEAKTEEPK	A2WXH7	Putative uncharacterized protein OS=Oryza sativa subsp. indica GN=OsI_04628 PE=4 SV=1 - [A2WXH7_ORYSI]	S4(Phospho)	S(4):99.2	119.421	53.37	2	1585.67	2.25092
DAYsDADDDDDDRPHAPPGPVDPSK	A2WJM1	Putative uncharacterized protein OS=Oryza sativa subsp. indica GN=OsI_00016 PE=4 SV=1 - [A2WJM1_ORYSI]	S4(Phospho)	S(4):96.4	114.38	36.63	3	2747.07	-0.00379779
EGDsDVDTSDESGTIEK	I1P025	Uncharacterized protein OS=Oryza glaberrima PE=4 SV=1 - [I1P025_ORYGL]	S4(Phospho)	S(4):100.0	113.061	45.54	2	1863.7	-0.150644
DGAsSPFAAALSEEER	Q10NX0	Phosphoenolpyruvate carboxykinase, putative, expressed OS=Oryza sativa subsp. japonica GN=LOC_Os03g15050 PE=3 SV=1 - [Q10NX0_ORYSJ]	S4(Phospho)	S(4):100.0	111.832	50.18	2	1716.71	-0.705823
VSEsENGDSLGGGFTR	Q6ZD98	Os08g0156700 protein OS=Oryza sativa subsp. japonica GN=P0438H08.18 PE=2 SV=1 - [Q6ZD98_ORYSJ]	S4(Phospho)	S(4):100.0	109.577	36.7	2	1691.69	1.60716
GEGsDLVNDNK	I1QCS5	Uncharacterized protein OS=Oryza glaberrima PE=4 SV=1 - [I1QCS5_ORYGL]	S4(Phospho)	S(4):100.0	109.25	47.36	2	1227.49	-0.615502
VVQsFSTDNSTADSAGTFR	A2YN39	Putative uncharacterized protein OS=Oryza sativa subsp. indica GN=OsI_26649 PE=4 SV=1 - [A2YN39_ORYSI]	S4(Phospho)	S(4):98.5	107.97	61.84	2	2069.88	0.187013
DGGsDYLGK	B9FRD6;Q42971	Enolase OS=Oryza sativa subsp. japonica GN=eno PE=3 SV=1 - [B9FRD6_ORYSJ]	S4(Phospho)	S(4):99.3	104.99	46.23	2	991.378	0.868333
LSLsPFR	A2Z3W4	Putative uncharacterized protein OS=Oryza sativa subsp. indica GN=OsI_32329 PE=4 SV=1 - [A2Z3W4_ORYSI]	S4(Phospho)	S(4):100.0	104.892	51.22	2	899.438	-0.243679
GDRsPSIKPEGAK	B8B1C0	Putative uncharacterized protein OS=Oryza sativa subsp. indica GN=OsI_22803 PE=4 SV=1 - [B8B1C0_ORYSI]	S4(Phospho)	S(4):100.0	104.616	37.33	3	1421.68	0.0778794
NMRsPDQQDEAESSAGNDFPALSMSEIQNAR	Q5N7Y5	Os01g0229200 protein OS=Oryza sativa subsp. japonica GN=P0452F10.31 PE=2 SV=1 - [Q5N7Y5_ORYSJ]	S4(Phospho)	S(4):99.9	103.206	49.81	3	3475.45	-1.3872
DIGsGNFGVAR	A2XMA1	Putative uncharacterized protein OS=Oryza sativa subsp. indica GN=OsI_13649 PE=4 SV=1 - [A2XMA1_ORYSI]	S4(Phospho)	S(4):100.0	103.167	40.33	2	1172.51	-1.31177
GSFsGPIVPR	B8BDC5	Putative uncharacterized protein OS=Oryza sativa subsp. indica GN=OsI_31987 PE=4 SV=1 - [B8BDC5_ORYSI]	S4(Phospho)	S(4):100.0	98.261	58.75	2	1096.52	0.540262
SSDsPDATQHDR	I1QI84	Uncharacterized protein (Fragment) OS=Oryza glaberrima PE=4 SV=1 - [I1QI84_ORYGL]	S4(Phospho)	S(4):98.9	95.6873	61.04	2	1395.52	-0.460861
LQGsTGTSSPTIHYVDTQDTAE	B9FUM6	Putative uncharacterized protein OS=Oryza sativa subsp. japonica GN=OsJ_25422 PE=4 SV=1 - [B9FUM6_ORYSJ]	S4(Phospho)	S(4):87.2	95.0082	24.1	2	2388.03	0.728662
FDLsDSEDATR	Q5VRK0	Os06g0127200 protein OS=Oryza sativa subsp. japonica GN=OSJNBa0038F22.14 PE=4 SV=1 - [Q5VRK0_ORYSJ]	S4(Phospho)	S(4):100.0	93.1527	79.37	2	1335.51	0.0652445
QYFsDTEEFEDVIYPK	B7EF23	cDNA clone:J013151G13, full insert sequence OS=Oryza sativa subsp. japonica PE=2 SV=1 - [B7EF23_ORYSJ]	S4(Phospho)	S(4):98.8	91.282	31.34	2	2089.87	2.03152
RQPsPPLQQPAAEEK	B8ASM1	Putative uncharacterized protein OS=Oryza sativa subsp. indica GN=OsI_16836 PE=4 SV=1 - [B8ASM1_ORYSI]	S4(Phospho)	S(4):100.0	85.9553	45.76	3	1755.84	0.626945
NKEsASDDENEDTGR	B8A7T6	Putative uncharacterized protein OS=Oryza sativa subsp. indica GN=OsI_04842 PE=4 SV=1 - [B8A7T6_ORYSI]	S4(Phospho)	S(4):75.0	85.1904	32.27	3	1746.65	0.601161
DGNsLNSSELR	B8ARC0	Putative uncharacterized protein OS=Oryza sativa subsp. indica GN=OsI_16541 PE=3 SV=1 - [B8ARC0_ORYSI]	S4(Phospho)	S(4):100.0	82.1327	31.57	2	1271.53	5.38596
SPFsPSSAPSFK	C7J5F2	Os08g0180400 protein OS=Oryza sativa subsp. japonica GN=Os08g0180400 PE=4 SV=1 - [C7J5F2_ORYSJ]	S4(Phospho)	S(4):98.9	82.1235	31.92	2	1318.57	-0.448857
TVQsPPAR	Q10AH9	Ankyrin repeat domain protein 2, putative, expressed OS=Oryza sativa subsp. japonica GN=LOC_Os03g63480 PE=4 SV=1 - [Q10AH9_ORYSJ]	S4(Phospho)	S(4):98.2	80.2279	51.7	2	935.435	0.0830433
LSTsFNVR	Q109B6	Os10g0536400 protein OS=Oryza sativa subsp. japonica GN=Os10g0536400 PE=2 SV=1 - [Q109B6_ORYSJ]	S4(Phospho)	S(4):98.0	78.7768	48.1	2	1003.46	0.234059
NDDsPIER	B8B0A6	Putative uncharacterized protein OS=Oryza sativa subsp. indica GN=OsI_22408 PE=4 SV=1 - [B8B0A6_ORYSI]	S4(Phospho)	S(4):100.0	78.024	37.12	2	1025.39	0.366881
SDVsDVVAADEFEYKDPVDGSVSK	Q9AUQ4	Os03g0712700 protein OS=Oryza sativa subsp. japonica GN=OSJNBb0033N16.5 PE=2 SV=1 - [Q9AUQ4_ORYSJ]	S4(Phospho)	S(4):95.2	76.9739	20.1	3	2638.15	1.34265
NIEsVSSSDSELAVQDQGSMPSK	Q6Z7B3	Heat shock factor protein hsf8-like OS=Oryza sativa subsp. japonica GN=P0036E06.26 PE=2 SV=1 - [Q6Z7B3_ORYSJ]	S4(Phospho)	S(4):85.0	76.5888	54.89	3	2475.06	-1.14324
EGEsEAEGGDGSSR	B8AHC9	Putative uncharacterized protein OS=Oryza sativa subsp. indica GN=OsI_05761 PE=4 SV=1 - [B8AHC9_ORYSI]	S4(Phospho)	S(4):100.0	73.358	32.48	2	1446.5	-2.26175
KGEsPSENADDPISR	A2ZZV6	Putative uncharacterized protein OS=Oryza sativa subsp. japonica GN=OsJ_04179 PE=4 SV=1 - [A2ZZV6_ORYSJ]	S4(Phospho)	S(4):99.2	72.0014	26.43	2	1681.71	1.52924
QRLsETDSKPEDR	Q84TA8	Ethylene-responsive small GTP-binding protein OS=Oryza sativa subsp. japonica GN=OJ1754_E06.16 PE=2 SV=1 - [Q84TA8_ORYSJ]	S4(Phospho)	S(4):100.0	69.8648	39.6	3	1640.73	-0.637308
NSDsLVLR	B8BD82	Putative uncharacterized protein OS=Oryza sativa subsp. indica GN=OsI_30520 PE=4 SV=1 - [B8BD82_ORYSI]	S4(Phospho)	S(4):75.0	57.4279	54.4	2	983.454	-1.73285
GQLsFSSR	I1QJZ7	Uncharacterized protein OS=Oryza glaberrima PE=4 SV=1 - [I1QJZ7_ORYGL]	S4(Phospho)	S(4):100.0	55.4298	34.24	2	961.413	-0.566482
EAPsEDAPK	B9GEC0	Putative uncharacterized protein OS=Oryza sativa subsp. japonica GN=OsJ_36903 PE=4 SV=1 - [B9GEC0_ORYSJ]	S4(Phospho)	S(4):100.0	54.9673	27.38	2	1023.4	-0.0982992
HLSsVDGSDLAR	Q6ZIR2	DegP protease-like OS=Oryza sativa subsp. japonica GN=OJ1038_A06.28 PE=4 SV=1 - [Q6ZIR2_ORYSJ]	S4(Phospho)	S(4):100.0	51.8097	41.65	2	1336.59	-0.228525
DGDsDDEDATQVTPAPVPVNTSPNGEVK	B9FUF4	Putative uncharacterized protein OS=Oryza sativa subsp. japonica GN=OsJ_25276 PE=4 SV=1 - [B9FUF4_ORYSJ]	S4(Phospho)	S(4):100.0	50.0233	24.71	3	2934.26	1.90151
NQPsPPPQEEEEGNHGSAR	A3CAR1	Putative uncharacterized protein OS=Oryza sativa subsp. japonica GN=OsJ_33723 PE=4 SV=1 - [A3CAR1_ORYSJ]	S4(Phospho)	S(4):99.9	125	21.24	3	2139.88	1.97489
GRDsDDDDFRDR	B8AAT1;Q6L4R9;J3MAB9	Putative uncharacterized protein OS=Oryza sativa subsp. indica GN=OsI_02602 PE=4 SV=1 - [B8AAT1_ORYSI]	S4(Phospho)	S(4):100.0	97	29.95	3	1548.57	-0.047286
GSEsDGDELGGGAAAEGTSPNDGGASPPPLAAAPAVcFIR	A2XDH8	Putative uncharacterized protein OS=Oryza sativa subsp. indica GN=OsI_10367 PE=4 SV=1 - [A2XDH8_ORYSI]	S4(Phospho)	S(4):86.8	86.3163	27.08	3	3805.66	-1.10535
AVTsPGNAcR	Q5JNI4	Ankyrin-kinase-like OS=Oryza sativa subsp. japonica GN=P0481E12.28-2 PE=4 SV=1 - [Q5JNI4_ORYSJ]	S4(Phospho)	S(4):100.0	73.1989	38.54	2	1112.46	0.224526
PSLscHNLLDLVAAADDAAPSPASLR	H6ST17	Trehalose-6-phosphate synthase 5 OS=Oryza sativa subsp. indica GN=TPS5 PE=2 SV=1 - [H6ST17_ORYSI]	S4(Phospho)	S(4):98.6	158.672	52.62	3	2741.3	0.758463
LSIsLEHEILDcLSK	I1PQK5	Uncharacterized protein OS=Oryza glaberrima PE=4 SV=1 - [I1PQK5_ORYGL]	S4(Phospho)	S(4):99.2	153.702	59.08	2	1836.89	3.00624
GGDsDSDFDEFGSmDVTK	I1Q238	Uncharacterized protein OS=Oryza glaberrima PE=4 SV=1 - [I1Q238_ORYGL]	S4(Phospho)	S(4):100.0	143.528	90.96	2	2004.71	-0.0496362
STDsEFLESDSSQNQcGSTASTAVLVGDR	Q8S3P1	Putative uncharacterized protein 24K23.16 OS=Oryza sativa subsp. japonica GN=24K23.16 PE=3 SV=1 - [Q8S3P1_ORYSJ]	S4(Phospho)	S(4):86.0	62.7202	31.94	3	3128.32	4.98945
HVEsmSELPSGAGR	B8AIR3	Putative uncharacterized protein OS=Oryza sativa subsp. indica GN=OsI_07465 PE=4 SV=1 - [B8AIR3_ORYSI]	S4(Phospho)	S(4):98.5	51.9499	33.05	2	1552.65	-0.0396337
FGAsmDAIEAANGmAGPDPITTGK	B8A9D5	Putative uncharacterized protein OS=Oryza sativa subsp. indica GN=OsI_03683 PE=3 SV=1 - [B8A9D5_ORYSI]	S4(Phospho)	S(4):99.2	77	19.74	3	2434.03	-1.23022
AESsPSPVQVPsTPK	Q5ZCC7	Os01g0155400 protein OS=Oryza sativa subsp. japonica GN=P0011G08.18 PE=4 SV=1 - [Q5ZCC7_ORYSJ]	S4(Phospho);S12(Phospho)	S(4):99.9;S(12):85.5	85.1904	30.48	2	1670.71	-0.0288742
AAVsGQQQDWNsPAR	A2YX97	Putative uncharacterized protein OS=Oryza sativa subsp. indica GN=OsI_29965 PE=4 SV=1 - [A2YX97_ORYSI]	S4(Phospho);S12(Phospho)	S(4):100.0;S(12):100.0	53.8017	22.56	2	1774.7	0.610251
SAPsSPSSPPDPEPHsPAR	B8BF24	Putative uncharacterized protein OS=Oryza sativa subsp. indica GN=OsI_31222 PE=4 SV=1 - [B8BF24_ORYSI]	S4(Phospho);S16(Phospho)	S(4):85.9;S(16):99.9	50.3099	20.66	3	2059.82	1.03602
AEAssEEAKTEEPK	A2WXH7	Putative uncharacterized protein OS=Oryza sativa subsp. indica GN=OsI_04628 PE=4 SV=1 - [A2WXH7_ORYSI]	S4(Phospho);S5(Phospho)	S(4):100.0;S(5):100.0	182.231	63.7	2	1665.63	-0.362381
AEAssEEAKTEEPKAEAAADEPAK	A2WXH7	Putative uncharacterized protein OS=Oryza sativa subsp. indica GN=OsI_04628 PE=4 SV=1 - [A2WXH7_ORYSI]	S4(Phospho);S5(Phospho)	S(4):86.7;S(5):86.7	73.8756	30.76	3	2619.07	-0.955881
SSSssSPAPPHVVEDcLGIVQLLSDGTVTR	A2YIF4	Putative uncharacterized protein OS=Oryza sativa subsp. indica GN=OsI_24996 PE=4 SV=1 - [A2YIF4_ORYSI]	S4(Phospho);S5(Phospho)	S(4):95.1;S(5):98.7	154.166	45.32	3	3255.46	-2.08779
SNPssPAtSTAAGEQQLHDQDHR	A3A2E9	Putative uncharacterized protein OS=Oryza sativa subsp. japonica GN=OsJ_05108 PE=4 SV=1 - [A3A2E9_ORYSJ]	S4(Phospho);S5(Phospho);T8(Phospho)	S(4):75.0;S(5):75.0;T(8):75.0	58.5396	26.59	3	2673.99	-3.10576
EMEsPRsPEAEIGHR	I1PKK4	Uncharacterized protein OS=Oryza glaberrima PE=4 SV=1 - [I1PKK4_ORYGL]	S4(Phospho);S7(Phospho)	S(4):100.0;S(7):100.0	93.1401	36.97	3	1884.73	0.0770234
VHEsPVLsPQR	I1NUA4	Uncharacterized protein OS=Oryza glaberrima PE=4 SV=1 - [I1NUA4_ORYGL]	S4(Phospho);S8(Phospho)	S(4):100.0;S(8):100.0	119.566	48.55	3	1408.6	0.270078
ASIsPSIsPVHQK	C7J4C8	Os06g0558700 protein OS=Oryza sativa subsp. japonica GN=Os06g0558700 PE=4 SV=1 - [C7J4C8_ORYSJ]	S4(Phospho);S8(Phospho)	S(4):99.0;S(8):99.0	112.722	53.07	2	1510.67	-0.38259
VHEsPVLsPQRK	I1NUA4	Uncharacterized protein OS=Oryza glaberrima PE=4 SV=1 - [I1NUA4_ORYGL]	S4(Phospho);S8(Phospho)	S(4):100.0;S(8):100.0	92.135	31.99	3	1536.7	0.267882
ALLsPLPsPR	A2Y5J3	Putative uncharacterized protein OS=Oryza sativa subsp. indica GN=OsI_20262 PE=4 SV=1 - [A2Y5J3_ORYSI]	S4(Phospho);S8(Phospho)	S(4):100.0;S(8):100.0	64.8256	48.86	2	1210.56	0.871786
SEVsLLLAsETGDGK	Q2QX49	CBS domain-containing protein, putative, expressed OS=Oryza sativa subsp. japonica GN=LOC_Os12g07190 PE=4 SV=1 - [Q2QX49_ORYSJ]	S4(Phospho);S9(Phospho)	S(4):100.0;S(9):100.0	188.037	79.06	2	1665.7	0.140966
ASGsEAEKsPEVVLEWPK	Q948T6	Lactoylglutathione lyase OS=Oryza sativa subsp. japonica GN=GLX-I PE=1 SV=2 - [LGUL_ORYSJ]	S4(Phospho);S9(Phospho)	S(4):98.2;S(9):98.2	84.1999	22.07	3	2102.9	-3.39247
LNTsPVNNAtYSSPLSESER	I1Q5A7	Uncharacterized protein OS=Oryza glaberrima PE=4 SV=1 - [I1Q5A7_ORYGL]	S4(Phospho);T10(Phospho)	S(4):100.0;T(10):98.2	122.806	59.78	2	2325.97	1.36768
GGPstPMLVSSPSLNPVYSPPPSVR	B8B548	Putative uncharacterized protein OS=Oryza sativa subsp. indica GN=OsI_27084 PE=4 SV=1 - [B8B548_ORYSI]	S4(Phospho);T5(Phospho)	S(4):80.0;T(5):90.1	99.2372	36.15	3	2683.23	0.70845
EPSstSQSTNGSLHKEDADENTR	A2YR98	Putative uncharacterized protein OS=Oryza sativa subsp. indica GN=OsI_27827 PE=4 SV=1 - [A2YR98_ORYSI]	S4(Phospho);T5(Phospho)	S(4):78.6;T(5):78.6	56.9092	32.61	3	2650.03	0.431286
LQGstGTSSPTIHYVDTQDTAE	B9FUM6	Putative uncharacterized protein OS=Oryza sativa subsp. japonica GN=OsJ_25422 PE=4 SV=1 - [B9FUM6_ORYSJ]	S4(Phospho);T5(Phospho)	S(4):96.4;T(5):96.4	49.8114	16.89	2	2467.99	0.399206
LTPEEPELPQGTPPRPQLPPAFAGAGAVLAGSGSGGGGGLEMAsDDER	B8A7N3	Putative uncharacterized protein OS=Oryza sativa subsp. indica GN=OsI_03311 PE=4 SV=1 - [B8A7N3_ORYSI]	S44(Phospho)	S(44):99.9	97.4126	81.43	4	4721.21	-2.02848
IDDSsDAEDNANDPYTQSGGK	Q10BC9	DnaJ domain containing protein, expressed OS=Oryza sativa subsp. japonica GN=LOC_Os03g60790 PE=2 SV=1 - [Q10BC9_ORYSJ]	S5(Phospho)	S(5):99.3	301.318	121.87	2	2278.86	0.885955
DDDPsGSGDDDEDDDGVEDLRPFK	B8B8C2	Putative uncharacterized protein OS=Oryza sativa subsp. indica GN=OsI_26814 PE=4 SV=1 - [B8B8C2_ORYSI]	S5(Phospho)	S(5):100.0	241.056	78.01	3	2689.99	0.0982
HHADsDVEMDDVKPLDDSGR	Q7Y0Y8	Histone deacetylase OS=Oryza sativa subsp. japonica GN=P0498C03.28-1 PE=2 SV=1 - [Q7Y0Y8_ORYSJ]	S5(Phospho)	S(5):100.0	236.402	64.51	3	2317.94	-1.01363
ASEVsDNDGYEEFNDR	B7EBV9	cDNA clone:J013058P10, full insert sequence OS=Oryza sativa subsp. japonica PE=2 SV=1 - [B7EBV9_ORYSJ]	S5(Phospho)	S(5):100.0	231.18	113.03	2	1926.7	-0.21605
TINEsMDELSSQSK	I1PXN2	Uncharacterized protein OS=Oryza glaberrima PE=3 SV=1 - [I1PXN2_ORYGL]	S5(Phospho)	S(5):100.0	226.157	78.54	2	1648.68	-0.709242
EDAWsDGATSTLIDAWGER	A2X667	Putative uncharacterized protein OS=Oryza sativa subsp. indica GN=OsI_07702 PE=4 SV=1 - [A2X667_ORYSI]	S5(Phospho)	S(5):100.0	219.181	88.92	2	2159.89	-0.65459
DTKEsPEQSGSNSAVQK	Q75GA3	Putative uncharacterized protein OSJNBa0042F15.12 OS=Oryza sativa subsp. japonica GN=OSJNBa0042F15.12 PE=4 SV=1 - [Q75GA3_ORYSJ]	S5(Phospho)	S(5):100.0	211.575	86.76	2	1871.8	0.193072
VVAIsEGDGEDIAAAEAAR	B9FXD4	Putative uncharacterized protein OS=Oryza sativa subsp. japonica GN=OsJ_24339 PE=4 SV=1 - [B9FXD4_ORYSJ]	S5(Phospho)	S(5):100.0	200.998	78.78	2	1923.87	-0.56367
VKDLsQADFGR	Q84VE1	Adenosylhomocysteinase OS=Oryza sativa subsp. japonica GN=OsJ_33804 PE=2 SV=1 - [Q84VE1_ORYSJ]	S5(Phospho)	S(5):100.0	188.561	70.35	2	1315.6	-0.167828
LVNEsPDSGAAGGNILGQLAAAMPQALTVTPEER	I1Q1D7	Uncharacterized protein OS=Oryza glaberrima PE=4 SV=1 - [I1Q1D7_ORYGL]	S5(Phospho)	S(5):100.0	177.014	98.18	3	3457.67	0.813465
DGEAsDDEEEYDTK	J3N526	Uncharacterized protein OS=Oryza brachyantha GN=OB10G26240 PE=4 SV=1 - [J3N526_ORYBR]	S5(Phospho)	S(5):100.0	175.883	67.12	2	1682.55	-2.65747
DDDEsGDEYADEEEEER	A2Y4R8	PHD finger protein ALFIN-LIKE 5 OS=Oryza sativa subsp. indica GN=OsI_19996 PE=3 SV=1 - [ALFL5_ORYSI]	S5(Phospho)	S(5):99.5	155.832	90.3	2	2111.67	1.26439
GLAAsQEDLDR	A2XQK5	Putative uncharacterized protein OS=Oryza sativa subsp. indica GN=OsI_14918 PE=4 SV=1 - [A2XQK5_ORYSI]	S5(Phospho)	S(5):100.0	155.426	69.39	2	1254.54	-0.0573031
GQVTsADGLLDVQR	I1NN21	Uncharacterized protein OS=Oryza glaberrima PE=4 SV=1 - [I1NN21_ORYGL]	S5(Phospho)	S(5):100.0	154.119	77.47	2	1538.72	-0.70448
SEYGsTLDDDQR	B8A7N3	Putative uncharacterized protein OS=Oryza sativa subsp. indica GN=OsI_03311 PE=4 SV=1 - [B8A7N3_ORYSI]	S5(Phospho)	S(5):98.2	145.347	55.49	2	1465.55	0.150798
AEEVsSQSNVAFAEDAVQDK	B9F2A1	Putative uncharacterized protein OS=Oryza sativa subsp. japonica GN=OsJ_05250 PE=4 SV=1 - [B9F2A1_ORYSJ]	S5(Phospho)	S(5):99.8	142.546	73.17	2	2203.94	0.919901
YTPEsPADATR	A2Y8X8;Q0DEU8	Putative uncharacterized protein OS=Oryza sativa subsp. indica GN=OsI_21507 PE=4 SV=1 - [A2Y8X8_ORYSI]	S5(Phospho)	S(5):100.0	140.898	58.45	2	1287.53	0.177079
DNAGsDEEPDEPPAK	Q762A2	BRI1-KD interacting protein 112 (Fragment) OS=Oryza sativa subsp. japonica GN=bip112 PE=2 SV=1 - [Q762A2_ORYSJ]	S5(Phospho)	S(5):100.0	139.484	59.29	2	1650.62	-0.38521
SGSQsAPLFPEK	B8BDC5	Putative uncharacterized protein OS=Oryza sativa subsp. indica GN=OsI_31987 PE=4 SV=1 - [B8BDC5_ORYSI]	S5(Phospho)	S(5):100.0	136.724	63.25	2	1327.59	-0.34303
DGGGsAGEEEEEHDVGTK	A2XNV2	Putative uncharacterized protein OS=Oryza sativa subsp. indica GN=OsI_14251 PE=3 SV=1 - [A2XNV2_ORYSI]	S5(Phospho)	S(5):100.0	131.996	62.52	2	1882.7	1.49396
AELPsDDNQAK	B9FFZ1	Putative uncharacterized protein OS=Oryza sativa subsp. japonica GN=OsJ_15354 PE=4 SV=1 - [B9FFZ1_ORYSJ]	S5(Phospho)	S(5):100.0	129.677	40.83	2	1267.52	0.134941
LSEDsDDEFYDVDK	A2Y5J3	Putative uncharacterized protein OS=Oryza sativa subsp. indica GN=OsI_20262 PE=4 SV=1 - [A2Y5J3_ORYSI]	S5(Phospho)	S(5):99.4	128.65	50.32	2	1756.65	-0.2061
SSGNsFGSGSLIPK	B8BD82	Putative uncharacterized protein OS=Oryza sativa subsp. indica GN=OsI_30520 PE=4 SV=1 - [B8BD82_ORYSI]	S5(Phospho)	S(5):100.0	124.867	36.99	2	1417.64	0.308851
SAPVsGAGAAASDADSSGADSGAAAAAAAK	A2YN39	Putative uncharacterized protein OS=Oryza sativa subsp. indica GN=OsI_26649 PE=4 SV=1 - [A2YN39_ORYSI]	S5(Phospho)	S(5):85.7	123.478	71.09	3	2513.08	-0.206522
DHASsSNADSVMAEAELASNAADDKK	A2XEF8	Putative uncharacterized protein OS=Oryza sativa subsp. indica GN=OsI_10714 PE=4 SV=1 - [A2XEF8_ORYSI]	S5(Phospho)	S(5):100.0	120.193	57.83	3	2714.12	-3.48979
IEILsEDEDIR	A3BNX1	Putative uncharacterized protein OS=Oryza sativa subsp. japonica GN=OsJ_25769 PE=4 SV=1 - [A3BNX1_ORYSJ]	S5(Phospho)	S(5):100.0	119.16	59.37	2	1411.63	-3.37308
YHGHsMSDPGSTYR	J3LGX4	Uncharacterized protein OS=Oryza brachyantha GN=OB02G38910 PE=4 SV=1 - [J3LGX4_ORYBR]	S5(Phospho)	S(5):96.2	105.436	35.01	3	1674.64	-0.249415
EAEGsDEVVSR	I1QLD8	Uncharacterized protein (Fragment) OS=Oryza glaberrima PE=4 SV=1 - [I1QLD8_ORYGL]	S5(Phospho)	S(5):100.0	103.974	50.92	2	1257.5	-1.72585
DIAAsPTSSR	I1PG95	Uncharacterized protein OS=Oryza glaberrima PE=4 SV=1 - [I1PG95_ORYGL]	S5(Phospho)	S(5):99.9	103.811	54.65	2	1084.47	0.446851
SIVLsPGSK	B8AA59	Putative uncharacterized protein OS=Oryza sativa subsp. indica GN=OsI_03914 PE=4 SV=1 - [B8AA59_ORYSI]	S5(Phospho)	S(5):100.0	101.94	53.16	2	967.487	0.733483
PLAEsPQWR	A2YLD6	Putative uncharacterized protein OS=Oryza sativa subsp. indica GN=OsI_26031 PE=4 SV=1 - [A2YLD6_ORYSI]	S5(Phospho)	S(5):100.0	99.213	62.95	2	1163.52	0.236843
SEEAsGSEDGLDQTLQGSASVPTIVLDK	Q0JFL8	Os01g0973300 protein (Fragment) OS=Oryza sativa subsp. japonica GN=Os01g0973300 PE=4 SV=1 - [Q0JFL8_ORYSJ]	S5(Phospho)	S(5):99.3	98.6212	44.52	3	2913.33	0.559832
DDLLsTVTNNR	B8B9L6	Putative uncharacterized protein OS=Oryza sativa subsp. indica GN=OsI_30294 PE=4 SV=1 - [B8B9L6_ORYSI]	S5(Phospho)	S(5):99.5	97.4904	37.9	2	1327.59	0.669671
QGSLsDAEELFDR	A3AWT3	Putative uncharacterized protein OS=Oryza sativa subsp. japonica GN=OsJ_15924 PE=4 SV=1 - [A3AWT3_ORYSJ]	S5(Phospho)	S(5):84.2	93.1343	46.91	2	1546.64	-3.26498
HVDAsDDDVDK	I1PE56	Uncharacterized protein OS=Oryza glaberrima PE=4 SV=1 - [I1PE56_ORYGL]	S5(Phospho)	S(5):100.0	89.2154	29.25	2	1295.48	0.38854
KKEDsEGVSGGGTEDGGGAK	I1QXW1	Uncharacterized protein OS=Oryza glaberrima PE=3 SV=1 - [I1QXW1_ORYGL]	S5(Phospho)	S(5):99.6	86.9058	34.88	3	1944.82	-0.606471
VKPSsPSELDALLDPAK	A2Z9B8	Glycine cleavage system H protein, mitochondrial OS=Oryza sativa subsp. indica GN=GDCSH PE=2 SV=1 - [GCSH_ORYSI]	S5(Phospho)	S(5):89.8	85.4233	59.48	2	1846.92	0.906421
TPsFSELNEILLGQEQLK	B8AJH1	Putative uncharacterized protein OS=Oryza sativa subsp. indica GN=OsI_09150 PE=4 SV=1 - [B8AJH1_ORYSI]	S5(Phospho)	S(5):99.1	82.7645	22.75	2	2126.05	2.67086
ESQVsDFEDLEEDKFLNAVVK	Q6ASR0	Putative DegP2 protease OS=Oryza sativa subsp. japonica GN=OSJNBa0077J22.12 PE=4 SV=1 - [Q6ASR0_ORYSJ]	S5(Phospho)	S(5):97.3	80.6866	25.16	3	2521.13	-3.97571
MNVDsPNSSAK	A2XD20	Putative uncharacterized protein OS=Oryza sativa subsp. indica GN=OsI_10206 PE=4 SV=1 - [A2XD20_ORYSI]	S5(Phospho)	S(5):100.0	75.0712	43.42	2	1229.49	-0.0897654
AEIDsVSGK	A2X9P2	Putative uncharacterized protein OS=Oryza sativa subsp. indica GN=OsI_08963 PE=4 SV=1 - [A2X9P2_ORYSI]	S5(Phospho)	S(5):100.0	73.9301	51.05	2	985.424	-0.203686
GAFYsSPLQPSTNVGDLR	B8BDC5	Putative uncharacterized protein OS=Oryza sativa subsp. indica GN=OsI_31987 PE=4 SV=1 - [B8BDC5_ORYSI]	S5(Phospho)	S(5):99.9	72.1619	20.55	2	1988.91	0.492135
GQSSsPTPLFSFK	I1PUN9	Uncharacterized protein OS=Oryza glaberrima PE=4 SV=1 - [I1PUN9_ORYGL]	S5(Phospho)	S(5):100.0	69.6505	38.25	2	1462.66	-0.930169
ASQQsMTGER	C7IWB6	Os01g0923300 protein OS=Oryza sativa subsp. japonica GN=Os01g0923300 PE=4 SV=1 - [C7IWB6_ORYSJ]	S5(Phospho)	S(5):98.2	69.3468	39.29	2	1174.46	-0.228442
DPPPsPPNPSEEAGAGEEMEAEGEGEEEVK	Q6Z4S6	Os07g0122400 protein OS=Oryza sativa subsp. japonica GN=OSJNBa0057M23.124 PE=4 SV=1 - [Q6Z4S6_ORYSJ]	S5(Phospho)	S(5):97.7	67.1416	23.5	3	3174.27	1.71529
EKAAsDAADAEVESSR	A2YN39	Putative uncharacterized protein OS=Oryza sativa subsp. indica GN=OsI_26649 PE=4 SV=1 - [A2YN39_ORYSI]	S5(Phospho)	S(5):100.0	66.4132	34.39	2	1715.72	1.78537
EDDVsDDEDR	Q0E3D7	Os02g0179900 protein OS=Oryza sativa subsp. japonica GN=Os02g0179900 PE=4 SV=1 - [Q0E3D7_ORYSJ]	S5(Phospho)	S(5):100.0	64.3899	68.18	2	1274.41	0.858109
GSALsMR	I1NYQ3	Uncharacterized protein OS=Oryza glaberrima PE=3 SV=1 - [I1NYQ3_ORYGL]	S5(Phospho)	S(5):99.3	57.6035	53.8	2	801.333	0.449259
REEHsGGDEEGSQNDFR	A2XBB2	Putative uncharacterized protein OS=Oryza sativa subsp. indica GN=OsI_09558 PE=4 SV=1 - [A2XBB2_ORYSI]	S5(Phospho)	S(5):99.2	56.393	22.7	3	2028.77	-1.04448
LASAsYQAFR	B8AAT1;Q6L4R9;J3MAB9	Putative uncharacterized protein OS=Oryza sativa subsp. indica GN=OsI_02602 PE=4 SV=1 - [B8AAT1_ORYSI]	S5(Phospho)	S(5):100.0	55.2025	34.95	2	1193.54	0.391911
AHGLsSSFQDGSSPYSTPK	B9EVX0	Putative uncharacterized protein OS=Oryza sativa subsp. japonica GN=OsJ_04571 PE=3 SV=1 - [B9EVX0_ORYSJ]	S5(Phospho)	S(5):85.6	53.0931	13.78	3	2032.86	-1.68678
ALSASAADDPDQDDDLHRPsSPAQASR	A2WJM1	Putative uncharacterized protein OS=Oryza sativa subsp. indica GN=OsI_00016 PE=4 SV=1 - [A2WJM1_ORYSI]	S5(Phospho)	S(5):92.5	50.5991	43.71	3	2873.23	0.443077
DDQGsGHLVDK	Q9LI00	6-phosphogluconate dehydrogenase, decarboxylating OS=Oryza sativa subsp. japonica GN=P0029D06.14-1 PE=2 SV=1 - [Q9LI00_ORYSJ]	S5(Phospho)	S(5):100.0	50.0233	22.25	2	1250.5	-0.399975
ELLSsYEYDGDEVPIVAGSALK	Q6ZI53	Elongation factor Tu OS=Oryza sativa subsp. japonica GN=OJ1126_D09.31-1 PE=2 SV=1 - [Q6ZI53_ORYSJ]	S5(Phospho)	S(5):100.0	49.8114	27.08	2	2435.13	2.16728
VESLsPR	B8AAP3	Putative uncharacterized protein OS=Oryza sativa subsp. indica GN=OsI_02530 PE=4 SV=1 - [B8AAP3_ORYSI]	S5(Phospho)	S(5):100.0	74	54.31	2	867.397	0.130426
APDLsNVISK	Q8RUI4	NAC transcription factor OS=Oryza sativa subsp. japonica GN=P0504E02.33 PE=2 SV=1 - [Q8RUI4_ORYSJ]	S5(Phospho)	S(5):100.0	83	31	2	1123.54	0.384758
FAEEsDDHDR	A2WKJ8	Putative uncharacterized protein OS=Oryza sativa subsp. indica GN=OsI_00351 PE=4 SV=1 - [A2WKJ8_ORYSI]	S5(Phospho)	S(5):100.0	57	20	2	1300.45	-0.48533
FRPSsSFDTK	A3REN3	Catalase OS=Oryza sativa subsp. indica GN=CatA PE=2 SV=2 - [A3REN3_ORYSI]	S5(Phospho)	S(5):98.4	57	33.97	2	1251.54	-1.08677
TDGSsFPSFSIGASNNGSSSPALATSAEAPK	I1PUN9	Uncharacterized protein OS=Oryza glaberrima PE=4 SV=1 - [I1PUN9_ORYGL]	S5(Phospho)	S(5):77.7	97	23.22	3	3022.33	1.04111
TINEsmDELSSQSK	I1PXN2	Uncharacterized protein OS=Oryza glaberrima PE=3 SV=1 - [I1PXN2_ORYGL]	S5(Phospho)	S(5):100.0	206.556	95.13	2	1664.67	-0.434309
GRPGsPESNVEcQEK	Q6L4Z4	Os05g0462400 protein OS=Oryza sativa subsp. japonica GN=OJ1281_H05.20 PE=4 SV=1 - [Q6L4Z4_ORYSJ]	S5(Phospho)	S(5):100.0	133.999	39.53	2	1753.72	-0.10916
HHADsDVEmDDVKPLDDSGR	Q7Y0Y8	Histone deacetylase OS=Oryza sativa subsp. japonica GN=P0498C03.28-1 PE=2 SV=1 - [Q7Y0Y8_ORYSJ]	S5(Phospho)	S(5):100.0	119.975	35.39	4	2333.93	-0.167431
LEHGsSSDNLcASTSGNQPWFWFPSPDR	Q5ZDE4	BWF1-like protein OS=Oryza sativa subsp. japonica GN=P0537A05.24-1 PE=2 SV=1 - [Q5ZDE4_ORYSJ]	S5(Phospho)	S(5):82.9	100.689	44.21	3	3259.36	2.20748
DEEGsGDDEGEEEEDDHDNTLcGTcGTNDGK	J3L6K2	Uncharacterized protein OS=Oryza brachyantha GN=OB01G48580 PE=4 SV=1 - [J3L6K2_ORYBR]	S5(Phospho)	S(5):95.6	83.488	37.71	3	3466.16	0.239888
HVDAsDDDVDKAcVSDSR	I1PE56	Uncharacterized protein OS=Oryza glaberrima PE=4 SV=1 - [I1PE56_ORYGL]	S5(Phospho)	S(5):100.0	75.921	28.83	3	2070.81	2.99945
DPPPsPPNPSEEAGAGEEmEAEGEGEEEVK	Q6Z4S6	Os07g0122400 protein OS=Oryza sativa subsp. japonica GN=OSJNBa0057M23.124 PE=4 SV=1 - [Q6Z4S6_ORYSJ]	S5(Phospho)	S(5):98.5	62.1016	21.44	3	3190.25	-1.25274
EALEsWAAANGISGDLEALcENPK	B8A6V4	Putative uncharacterized protein OS=Oryza sativa subsp. indica GN=OsI_03121 PE=4 SV=1 - [B8A6V4_ORYSI]	S5(Phospho)	S(5):100.0	51.9352	22.84	3	2625.15	-1.19013
NSHDsPKDQsPPSEQTIDNGIPLVATER	A3AGN3	Putative uncharacterized protein OS=Oryza sativa subsp. japonica GN=OsJ_10362 PE=4 SV=1 - [A3AGN3_ORYSJ]	S5(Phospho);S10(Phospho)	S(5):98.6;S(10):98.6	116.137	50.62	3	3192.41	6.13293
AAAGsDEDHsNSPTR	Q6K2P8	Putative eukaryotic translation initiation factor 5 OS=Oryza sativa subsp. japonica GN=P0706E03.4-2 PE=4 SV=1 - [Q6K2P8_ORYSJ]	S5(Phospho);S10(Phospho)	S(5):86.1;S(10):82.1	69	26.73	2	1674.58	-0.401546
SEPLsPPEYsPR	I1QQF6	Uncharacterized protein OS=Oryza glaberrima PE=4 SV=1 - [I1QQF6_ORYGL]	S5(Phospho);S10(Phospho)	S(5):100.0;S(10):100.0	74	67.02	2	1518.59	-0.741306
LAPPsPAAVGsPR	A2YVV6	Putative uncharacterized protein OS=Oryza sativa subsp. indica GN=OsI_29462 PE=4 SV=1 - [A2YVV6_ORYSI]	S5(Phospho);S11(Phospho)	S(5):100.0;S(11):100.0	78.8083	54.42	2	1379.61	0.283454
ELEGssGAGDDPSGADDTHSPTTTAAAHHQHR	Q10DD6	Homeodomain protein JUBEL1, putative, expressed OS=Oryza sativa subsp. japonica GN=LOC_Os03g52239 PE=3 SV=1 - [Q10DD6_ORYSJ]	S5(Phospho);S6(Phospho)	S(5):76.8	52.2558	24.76	4	3372.31	-3.77259
ESSHssVTSSTAPER	Q7XIM0	Os07g0161600 protein OS=Oryza sativa subsp. japonica GN=OJ1714_H10.135 PE=4 SV=1 - [Q7XIM0_ORYSJ]	S5(Phospho);S6(Phospho)	S(5):100.0;S(6):100.0	125	37.53	2	1721.64	-0.316262
EHEHsGsLDDTDR	I1P922	Uncharacterized protein OS=Oryza glaberrima PE=4 SV=1 - [I1P922_ORYGL]	S5(Phospho);S7(Phospho)	S(5):100.0;S(7):100.0	96.5475	38.49	3	1657.55	0.181233
SASSsGsGQLFSPSGFR	B8A8J5	Putative uncharacterized protein OS=Oryza sativa subsp. indica GN=OsI_02040 PE=3 SV=1 - [B8A8J5_ORYSI]	S5(Phospho);S7(Phospho)	S(5):98.8;S(7):91.5	93.7266	40.48	2	1818.71	-0.0566583
VSSPsPsSPFPAAAVSDAR	B8AK25	Putative uncharacterized protein OS=Oryza sativa subsp. indica GN=OsI_10759 PE=4 SV=1 - [B8AK25_ORYSI]	S5(Phospho);S7(Phospho)	S(5):80.0;S(7):80.0	55.6902	29.44	2	1989.83	-2.00154
TVQSsAsPAANSPGAmSESAVDKPPVIR	A2YN39	Putative uncharacterized protein OS=Oryza sativa subsp. indica GN=OsI_26649 PE=4 SV=1 - [A2YN39_ORYSI]	S5(Phospho);S7(Phospho)	S(5):79.6;S(7):84.3	97.1458	49.76	3	2930.31	2.65923
DLVTsAPLsPTTAVDR	Q108Z7	Transcriptional regulator, putative, expressed OS=Oryza sativa subsp. japonica GN=LOC_Os10g40780 PE=4 SV=1 - [Q108Z7_ORYSJ]	S5(Phospho);S9(Phospho)	S(5):98.3;S(9):98.3	147.601	70.92	2	1802.8	-0.255548
KKEDsEGVsGGGTEDGGGAK	I1QXW1	Uncharacterized protein OS=Oryza glaberrima PE=3 SV=1 - [I1QXW1_ORYGL]	S5(Phospho);S9(Phospho)	S(5):100.0;S(9):100.0	97.7664	32.72	3	2024.78	-0.653874
SEYGstLDDDQR	B8A7N3	Putative uncharacterized protein OS=Oryza sativa subsp. indica GN=OsI_03311 PE=4 SV=1 - [B8A7N3_ORYSI]	S5(Phospho);T6(Phospho)	S(5):86.5;T(6):99.1	95.6873	58.63	2	1545.51	-1.53016
ATPPstPPPVR	Q60EJ0	Os05g0501700 protein OS=Oryza sativa subsp. japonica GN=OSJNBa0017K09.8 PE=2 SV=1 - [Q60EJ0_ORYSJ]	S5(Phospho);T6(Phospho)	S(5):93.3;T(6):98.2	50.5108	48.08	3	1279.55	-0.0706023
DEDDDsTEEWANFR	I1Q238	Uncharacterized protein OS=Oryza glaberrima PE=4 SV=1 - [I1Q238_ORYGL]	S6(Phospho)	S(6):99.6	291.436	127.14	2	1808.63	-0.229463
GGDSDsDFDEFGSMDVTK	I1Q238	Uncharacterized protein OS=Oryza glaberrima PE=4 SV=1 - [I1Q238_ORYGL]	S6(Phospho)	S(6):100.0	226.453	132.13	2	1988.71	0.646258
LPISSsPDAAEDNDNFR	E0ZS48	Urease OS=Oryza sativa subsp. indica PE=2 SV=1 - [E0ZS48_ORYSI]	S6(Phospho)	S(6):99.2	219.232	80.75	2	1927.81	0.64469
GAYDEsDNEDIDR	Q2QMP4	LIM domain-containing protein, putative, expressed OS=Oryza sativa subsp. japonica GN=LOC_Os12g40490 PE=2 SV=2 - [Q2QMP4_ORYSJ]	S6(Phospho)	S(6):100.0	209.993	77.18	2	1578.56	-0.993004
AEDFDsEEEDLLR	Q10EF2	HEAT repeat family protein, expressed OS=Oryza sativa subsp. japonica GN=LOC_Os03g49420 PE=4 SV=1 - [Q10EF2_ORYSJ]	S6(Phospho)	S(6):100.0	208.982	78.31	2	1647.64	-0.143798
NLVGcsPSEDLNEDNSAQLADGDDLVGSK	B8B0A6	Putative uncharacterized protein OS=Oryza sativa subsp. indica GN=OsI_22408 PE=4 SV=1 - [B8B0A6_ORYSI]	S6(Phospho)	S(6):100.0	206.76	78.71	3	3099.32	2.48497
VTDDGsQGIQGLMIR	I1PIJ5	Uncharacterized protein OS=Oryza glaberrima PE=4 SV=1 - [I1PIJ5_ORYGL]	S6(Phospho)	S(6):100.0	196.993	113.06	2	1669.76	-0.194179
INSSSsSSSLFAR	A2Z3W4	Putative uncharacterized protein OS=Oryza sativa subsp. indica GN=OsI_32329 PE=4 SV=1 - [A2Z3W4_ORYSI]	S6(Phospho)	S(6):97.3	184.696	77.76	2	1422.63	-0.147761
IAATSsGGGSSR	A2WKG3	Putative uncharacterized protein OS=Oryza sativa subsp. indica GN=OsI_00313 PE=4 SV=1 - [A2WKG3_ORYSI]	S6(Phospho)	S(6):98.9	182.972	67.96	2	1130.48	-0.108027
ELEHDsETDDYPDDENEEDFDNR	Q5ZB85	Peptidyl prolyl cis trans isomerase-like OS=Oryza sativa subsp. japonica GN=B1097D05.29 PE=4 SV=1 - [Q5ZB85_ORYSJ]	S6(Phospho)	S(6):100.0	176.219	52.24	3	2908.02	0.00511006
QQQPAsPELQKPAENK	B9FZN6	Putative uncharacterized protein OS=Oryza sativa subsp. japonica GN=OsJ_26460 PE=4 SV=1 - [B9FZN6_ORYSJ]	S6(Phospho)	S(6):100.0	175.775	57.17	3	1872.89	0.138217
GNIPGsPEADLYMR	Q6ZC56	Os08g0110500 protein OS=Oryza sativa subsp. japonica GN=P0007D08.34 PE=4 SV=1 - [Q6ZC56_ORYSJ]	S6(Phospho)	S(6):100.0	172.37	80.44	2	1599.69	0.344761
SRGGDsWDEPFPSSAAAAAAAAGGGR	A2WKG3	Putative uncharacterized protein OS=Oryza sativa subsp. indica GN=OsI_00313 PE=4 SV=1 - [A2WKG3_ORYSI]	S6(Phospho)	S(6):100.0	170.096	73.43	3	2499.07	2.2775
SAEVEsPKDK	A1XFD1	AF-4 domain containing protein-like protein OS=Oryza sativa subsp. indica GN=Pi2_C101A51.3 PE=4 SV=1 - [A1XFD1_ORYSI]	S6(Phospho)	S(6):100.0	153.053	46.79	2	1169.51	-0.138391
MSLQGsPPAQQPEPK	A2XTE9	Putative uncharacterized protein OS=Oryza sativa subsp. indica GN=OsI_15882 PE=4 SV=1 - [A2XTE9_ORYSI]	S6(Phospho)	S(6):100.0	150.611	52.2	2	1674.75	-0.508665
FAESVsAPLSAPSGVAAAR	I1R0R3	Uncharacterized protein OS=Oryza glaberrima PE=4 SV=1 - [I1R0R3_ORYGL]	S6(Phospho)	S(6):100.0	148.499	58.61	2	1867.9	1.95778
DGAPDsFHFVEDWVR	B7E5F1	Carbonic anhydrase OS=Oryza sativa subsp. japonica PE=2 SV=1 - [B7E5F1_ORYSJ]	S6(Phospho)	S(6):100.0	145.865	55.34	2	1856.76	0.28634
TAFSDsDTEDLDLSKEDLTK	I1QHV6	GrpE protein homolog OS=Oryza glaberrima PE=3 SV=1 - [I1QHV6_ORYGL]	S6(Phospho)	S(6):100.0	137.554	73.92	2	2310.01	8.80332
DFEIAsPR	I1NUQ3	Uncharacterized protein OS=Oryza glaberrima PE=4 SV=1 - [I1NUQ3_ORYGL]	S6(Phospho)	S(6):100.0	136.986	44.06	2	1014.43	0.175096
AAEQGsALAAAVEGVER	Q2QX49	CBS domain-containing protein, putative, expressed OS=Oryza sativa subsp. japonica GN=LOC_Os12g07190 PE=4 SV=1 - [Q2QX49_ORYSJ]	S6(Phospho)	S(6):100.0	131.889	45.26	3	1708.79	-3.04542
GAEFSsPGQLGLTAR	I1P3Y5	Uncharacterized protein OS=Oryza glaberrima PE=4 SV=1 - [I1P3Y5_ORYGL]	S6(Phospho)	S(6):100.0	130.986	67.27	2	1570.73	0.65457
VTIADsDLSSSTPNK	Q7XIM0	Os07g0161600 protein OS=Oryza sativa subsp. japonica GN=OJ1714_H10.135 PE=4 SV=1 - [Q7XIM0_ORYSJ]	S6(Phospho)	S(6):100.0	128.354	96.89	2	1614.73	-0.0908473
FGLGDsDDEFHDDDVEEEEGEVNGK	B9F7G5	Putative uncharacterized protein OS=Oryza sativa subsp. japonica GN=OsJ_13262 PE=4 SV=1 - [B9F7G5_ORYSJ]	S6(Phospho)	S(6):100.0	124.711	38.64	3	2863.07	-1.74619
QLEDNsDNSSIAISR	B9EVV4	Putative uncharacterized protein OS=Oryza sativa subsp. japonica GN=OsJ_04544 PE=4 SV=1 - [B9EVV4_ORYSJ]	S6(Phospho)	S(6):100.0	122.486	71.28	2	1728.75	0.85755
RGGEGsPGAAAGK	O80384	Ovp1 OS=Oryza sativa GN=OVP1 PE=3 SV=1 - [O80384_ORYSA]	S6(Phospho)	S(6):100.0	120.619	46.87	2	1194.53	-0.168815
TLLNTsSDSDDIIDASGASDAPDR	Q338I5	Colon cancer-associated protein Mic1-like containing protein, expressed OS=Oryza sativa subsp. japonica GN=LOC_Os10g26140 PE=4 SV=2 - [Q338I5_ORYSJ]	S6(Phospho)	S(6):100.0	120.61	64.2	3	2516.07	2.07928
TVEELsDNEGEDLGEDLVPSNDR	Q10H44	PfkB-type carbohydrate kinase family protein, putative, expressed OS=Oryza sativa subsp. japonica GN=LOC_Os03g40550 PE=4 SV=1 - [Q10H44_ORYSJ]	S6(Phospho)	S(6):99.9	118.733	19.88	3	2612.09	-0.762749
NESIPsPSPSPPVKPTDPEMFR	A2YRR3	Putative uncharacterized protein OS=Oryza sativa subsp. indica GN=OsI_28007 PE=4 SV=1 - [A2YRR3_ORYSI]	S6(Phospho)	S(6):100.0	117.118	30.88	3	2489.14	0.220119
GLNVVsPK	B9F2A1	Putative uncharacterized protein OS=Oryza sativa subsp. japonica GN=OsJ_05250 PE=4 SV=1 - [B9F2A1_ORYSJ]	S6(Phospho)	S(6):100.0	116.035	41.38	2	893.449	-0.462475
FSISNsEVDDNVR	Q10QF6	Expressed protein OS=Oryza sativa subsp. japonica GN=LOC_Os03g10180 PE=4 SV=1 - [Q10QF6_ORYSJ]	S6(Phospho)	S(6):98.8	113.253	86.57	2	1561.65	0.892799
ALPNGsDPENEESR	Q2R2Z1	Histone-like transcription factor and archaeal histone family protein, expressed OS=Oryza sativa subsp. japonica GN=LOC_Os11g34200 PE=4 SV=1 - [Q2R2Z1_ORYSJ]	S6(Phospho)	S(6):100.0	106.678	36.37	2	1594.64	-1.25816
LHGWAsSPPLAPRPQEK	Q93WI6	P0560B06.15 protein OS=Oryza sativa subsp. japonica GN=P0560B06.15 PE=4 SV=1 - [Q93WI6_ORYSJ]	S6(Phospho)	S(6):100.0	104.63	28.45	3	1950.96	-0.255395
HESQPsDAEADSLVSEA	Q8L4W8	P0696G06.27 protein OS=Oryza sativa subsp. japonica GN=P0696G06.27 PE=4 SV=1 - [Q8L4W8_ORYSJ]	S6(Phospho)	S(6):100.0	102.965	68.41	2	1851.73	0.182993
APFGHsPVDPR	A2XBB1	Putative uncharacterized protein OS=Oryza sativa subsp. indica GN=OsI_09557 PE=4 SV=1 - [A2XBB1_ORYSI]	S6(Phospho)	S(6):100.0	99.5274	21.9	2	1259.56	-0.573502
TTTEEsEEGVR	B8ABJ9	Putative uncharacterized protein OS=Oryza sativa subsp. indica GN=OsI_02797 PE=4 SV=1 - [B8ABJ9_ORYSI]	S6(Phospho)	S(6):98.4	98.2859	61.06	2	1317.52	-1.27801
GEIVAsESR	Q6ENH7	ATP synthase subunit alpha, chloroplastic OS=Oryza nivara GN=atpA PE=3 SV=1 - [ATPA_ORYNI]	S6(Phospho)	S(6):99.9	96.7489	24.42	2	1027.45	0.447927
LIPVVsDAAPELER	B8AH96	Putative uncharacterized protein OS=Oryza sativa subsp. indica GN=OsI_08621 PE=4 SV=1 - [B8AH96_ORYSI]	S6(Phospho)	S(6):100.0	93.7132	55.81	2	1588.8	1.12923
DAQEAsTSVEDEGFK	A3AQX4	Putative uncharacterized protein OS=Oryza sativa subsp. japonica GN=OsJ_13776 PE=4 SV=1 - [A3AQX4_ORYSJ]	S6(Phospho)	S(6):86.6	91.3957	34.82	2	1692.66	-0.269808
GQGQLsFGLR	Q7XIM0	Os07g0161600 protein OS=Oryza sativa subsp. japonica GN=OJ1714_H10.135 PE=4 SV=1 - [Q7XIM0_ORYSJ]	S6(Phospho)	S(6):100.0	90.9474	48.53	2	1142.54	-0.217456
SVAADsWSVR	B8A7N3	Putative uncharacterized protein OS=Oryza sativa subsp. indica GN=OsI_03311 PE=4 SV=1 - [B8A7N3_ORYSI]	S6(Phospho)	S(6):98.6	90.0473	49.19	2	1157.5	0.292645
AANGTsTGLQSPVWIRPSDSEDDQVQSAIFEISK	A6N0M8	Atpase family aaa domain-containing protein 1 (Fragment) OS=Oryza sativa subsp. indica PE=2 SV=1 - [A6N0M8_ORYSI]	S6(Phospho)	S(6):84.8	89.5347	42.66	3	3713.74	2.01238
GLTPPsTASGELGEVTSSTSK	B9FLV4	Putative uncharacterized protein OS=Oryza sativa subsp. japonica GN=OsJ_19728 PE=4 SV=1 - [B9FLV4_ORYSJ]	S6(Phospho)	S(6):98.1	89.4026	39.15	2	2085.97	3.251
VVVDGsEIR	A2XEK9	Putative uncharacterized protein OS=Oryza sativa subsp. indica GN=OsI_10767 PE=4 SV=1 - [A2XEK9_ORYSI]	S6(Phospho)	S(6):100.0	83.6536	50.56	2	1053.5	0.748349
MDGDSsPTSDKS	A2Y814	Putative uncharacterized protein OS=Oryza sativa subsp. indica GN=OsI_21182 PE=3 SV=1 - [A2Y814_ORYSI]	S6(Phospho)	S(6):89.3	69.4418	50.7	2	1306.45	-0.875565
LLEDGsLDENVESFLSQDDMDPR	Q5ZBP6	LEUNIG-like OS=Oryza sativa subsp. japonica GN=P0704D04.24-2 PE=4 SV=1 - [Q5ZBP6_ORYSJ]	S6(Phospho)	S(6):99.4	67.3126	19.63	3	2704.13	-0.236214
EFDDVsEQYVAVTK	I1PYV9	Uncharacterized protein OS=Oryza glaberrima PE=4 SV=1 - [I1PYV9_ORYGL]	S6(Phospho)	S(6):98.9	66.3653	34.45	2	1709.73	1.63402
LMEDLsLER	B8B9Y1	Putative uncharacterized protein OS=Oryza sativa subsp. indica GN=OsI_27488 PE=4 SV=1 - [B8B9Y1_ORYSI]	S6(Phospho)	S(6):100.0	63.5745	43.22	2	1185.52	0.687053
SVAADsWSIKSDYGSTLDDEQR	I1NJT8	Uncharacterized protein OS=Oryza glaberrima PE=4 SV=1 - [I1NJT8_ORYGL]	S6(Phospho)	S(6):86.6	60.02	37.48	3	2510.07	-0.651634
WNYDGsSTGQAPGEDSEVILYPQAIFK	P14656;P14655	Glutamine synthetase cytosolic isozyme 1-1 OS=Oryza sativa subsp. japonica GN=GLN1-1 PE=1 SV=1 - [GLN11_ORYSJ]	S6(Phospho)	S(6):80.0	57.0785	22.84	3	3052.36	-0.820185
LEHPDsIEQDKESEDEIDAK	I1PGD0	Uncharacterized protein OS=Oryza glaberrima PE=4 SV=1 - [I1PGD0_ORYGL]	S6(Phospho)	S(6):97.1	57.0188	16.73	3	2407.01	-2.57541
IEAADsDSDAEMK	I1PF97	Uncharacterized protein OS=Oryza glaberrima PE=4 SV=1 - [I1PF97_ORYGL]	S6(Phospho)	S(6):100.0	53.8829	53.01	2	1461.55	1.27425
LSLAGsETR	Q6ZC56	Os08g0110500 protein OS=Oryza sativa subsp. japonica GN=P0007D08.34 PE=4 SV=1 - [Q6ZC56_ORYSJ]	S6(Phospho)	S(6):98.4	52.0572	43.68	2	1013.47	0.897335
VLEQLsGQSPVFSK	A2Y1G9	Putative uncharacterized protein OS=Oryza sativa subsp. indica GN=OsI_18847 PE=3 SV=1 - [A2Y1G9_ORYSI]	S6(Phospho)	S(6):100.0	51.5713	23.4	2	1598.78	-0.911176
SPEDDsEGEDGSASGR	B8AVM1	Putative uncharacterized protein OS=Oryza sativa subsp. indica GN=OsI_17732 PE=4 SV=1 - [B8AVM1_ORYSI]	S6(Phospho)	S(6):98.8	51.3176	37.05	2	1674.58	-0.085291
LTPAGsGGR	A2Y0P2	Putative uncharacterized protein OS=Oryza sativa subsp. indica GN=OsI_18566 PE=4 SV=1 - [A2Y0P2_ORYSI]	S6(Phospho)	S(6):100.0	50.3099	40.62	2	895.403	-0.482057
VEPETsSPLANDSQQDAAVGDVDDSR	B8BPD0	Putative uncharacterized protein OS=Oryza sativa subsp. indica GN=OsI_38149 PE=4 SV=1 - [B8BPD0_ORYSI]	S6(Phospho)	S(6):100.0	107.345	17.37	3	2782.18	2.79514
DLEIGsPR	B8B6B7	Putative uncharacterized protein OS=Oryza sativa subsp. indica GN=OsI_27455 PE=4 SV=1 - [B8B6B7_ORYSI]	S6(Phospho)	S(6):100.0	107.007	30.7	2	966.429	-0.510916
ADPAEsPVAASEAGAGTNHHQETPSSELKPR	I1PPQ0	Uncharacterized protein OS=Oryza glaberrima PE=4 SV=1 - [I1PPQ0_ORYGL]	S6(Phospho)	S(6):97.6	74	33.01	4	3221.45	0.137096
QSESIsPR	A2YRX5	Putative uncharacterized protein OS=Oryza sativa subsp. indica GN=OsI_28072 PE=4 SV=1 - [A2YRX5_ORYSI]	S6(Phospho)	S(6):100.0	83	55.96	2	983.42	0.266415
HLQPTsPTAFK	Q2QS13	UDP-glucose 6-dehydrogenase OS=Oryza sativa subsp. japonica GN=LOC_Os12g25700 PE=2 SV=1 - [Q2QS13_ORYSJ]	S6(Phospho)	S(6):98.4	83	41.77	2	1306.62	0.385885
IPPPSsPPH	B8AP95	Putative uncharacterized protein OS=Oryza sativa subsp. indica GN=OsI_14432 PE=4 SV=1 - [B8AP95_ORYSI]	S6(Phospho)	S(6):100.0	57	43.77	2	1008.46	0.607602
VTDDGsQGIQGLmIR	I1PIJ5	Uncharacterized protein OS=Oryza glaberrima PE=4 SV=1 - [I1PIJ5_ORYGL]	S6(Phospho)	S(6):98.7	120.709	26.75	2	1685.76	0.217253
VLDEGsSPQESSEVTcDENAILK	Q8S6K9	Putative uncharacterized protein OSJNBa0019N10.17 OS=Oryza sativa subsp. japonica GN=OSJNBa0019N10.17 PE=4 SV=1 - [Q8S6K9_ORYSJ]	S6(Phospho)	S(6):100.0	118.871	53.37	3	2587.11	-0.293454
AAGDIsPFAAsPGR	A2XNK7	Putative uncharacterized protein OS=Oryza sativa subsp. indica GN=OsI_14151 PE=4 SV=1 - [A2XNK7_ORYSI]	S6(Phospho);S11(Phospho)	S(6):100.0;S(11):100.0	146.561	97.91	2	1476.59	-0.244412
SALLGsGGPPsRPSSLMASPTHTPAQTAPSPKPVSAAPAVVPVTDK	B8ARA0	Putative uncharacterized protein OS=Oryza sativa subsp. indica GN=OsI_16505 PE=4 SV=1 - [B8ARA0_ORYSI]	S6(Phospho);S11(Phospho)	S(6):79.2;S(11):88.8	93.0324	19.87	4	4577.25	-1.21362
RSEPLsPPEYsPR	I1QQF6	Uncharacterized protein OS=Oryza glaberrima PE=4 SV=1 - [I1QQF6_ORYGL]	S6(Phospho);S11(Phospho)	S(6):86.2;S(11):92.1	52.0572	48.69	2	1674.69	-0.335088
LDHHHssGSLQSLQADADR	B8AW09	Putative uncharacterized protein OS=Oryza sativa subsp. indica GN=OsI_17770 PE=4 SV=1 - [B8AW09_ORYSI]	S6(Phospho);S7(Phospho)	S(6):100.0;S(7):100.0	123.114	76.79	3	2233.9	-0.39388
AAHVDsPKsPMKPEQHLNPDNELANLGAELGSEDR	B9FML9	Putative uncharacterized protein OS=Oryza sativa subsp. japonica GN=OsJ_17222 PE=4 SV=1 - [B9FML9_ORYSJ]	S6(Phospho);S9(Phospho)	S(6):100.0;S(9):100.0	238.915	48.3	4	3926.73	-2.66108
AETVVsPKsPAKPDQPLDLDSELAK	Q5ZCC7	Os01g0155400 protein OS=Oryza sativa subsp. japonica GN=P0011G08.18 PE=4 SV=1 - [Q5ZCC7_ORYSJ]	S6(Phospho);S9(Phospho)	S(6):100.0;S(9):100.0	206.444	80.43	3	2795.31	-0.248256
NEGSWsGSsHSSAAER	Q2QXA8	Protein kinase family protein, putative, expressed OS=Oryza sativa subsp. japonica GN=LOC_Os12g06670 PE=2 SV=1 - [Q2QXA8_ORYSJ]	S6(Phospho);S9(Phospho)	S(6):80.0;S(9):99.8	85.6443	59.46	2	1808.63	0.283041
APVSQsQPAtPVASVAR	I1Q1D7	Uncharacterized protein OS=Oryza glaberrima PE=4 SV=1 - [I1Q1D7_ORYGL]	S6(Phospho);T10(Phospho)	S(6):100.0;T(10):100.0	154.197	85.49	2	1825.83	0.550886
FHGHHstNTTPTGAAASSPR	Q0E0T0	Os02g0525600 protein OS=Oryza sativa subsp. japonica GN=Os02g0525600 PE=4 SV=1 - [Q0E0T0_ORYSJ]	S6(Phospho);T7(Phospho)	S(6):100.0;T(7):100.0	104.262	30.12	3	2193.89	-0.318627
EDGYEsAtGSFDKEDTEEDSNGSLHNGDADENTK	A2YR98	Putative uncharacterized protein OS=Oryza sativa subsp. indica GN=OsI_27827 PE=4 SV=1 - [A2YR98_ORYSI]	S6(Phospho);T8(Phospho)	S(6):78.6;T(8):85.3	125.964	35.41	3	3823.39	0.621883
AINLIsNYMMFVVVERPymVPGLALR	A3AQM2	Putative uncharacterized protein OS=Oryza sativa subsp. japonica GN=OsJ_13683 PE=4 SV=1 - [A3AQM2_ORYSJ]	S6(Phospho);Y18(Phospho)	S(6):87.2;Y(8):92.1	107.108	8.89	3	3172.52	-0.0755841
NDPNYDsDEEPYELVEAPVSTPVEDYKK	Q6YPF2	Os08g0120500 protein OS=Oryza sativa subsp. japonica GN=B1203H11.9 PE=4 SV=1 - [Q6YPF2_ORYSJ]	S7(Phospho)	S(7):100.0	372.889	64.67	3	3322.42	1.36387
SANLLQsPGSSNLAMNGNK	B8ADU0	Putative uncharacterized protein OS=Oryza sativa subsp. indica GN=OsI_06283 PE=4 SV=1 - [B8ADU0_ORYSI]	S7(Phospho)	S(7):100.0	285.36	106.85	2	1982.9	0.170454
NDPNYDsDEEPYELVEAPVSTPLDDYKK			S7(Phospho)	S(7):98.2	278.065	55.33	3	3322.42	0.922977
EGEDYGsDHGGDDIEDSLQSPLISR	B8BI20	Putative uncharacterized protein OS=Oryza sativa subsp. indica GN=OsI_34495 PE=3 SV=1 - [B8BI20_ORYSI]	S7(Phospho)	S(7):98.0	270.588	58.59	3	2771.13	-0.996669
NDPNYDsDEEPYELVEAPVSTPVEDYK	Q6YPF2	Os08g0120500 protein OS=Oryza sativa subsp. japonica GN=B1203H11.9 PE=4 SV=1 - [Q6YPF2_ORYSJ]	S7(Phospho)	S(7):99.9	249.517	50.89	3	3194.33	1.26549
AILEGGsDDEGASTEAHGR	B8AQQ4;B9FB88	Putative uncharacterized protein OS=Oryza sativa subsp. indica GN=OsI_13323 PE=4 SV=1 - [B8AQQ4_ORYSI]	S7(Phospho)	S(7):100.0	248.48	158.8	2	1951.8	0.627377
GLAYDIsDDQQDITR	H2KW98	Ribulose bisphosphate carboxylase/oxygenase activase, chloroplast, putative, expressed OS=Oryza sativa subsp. japonica GN=LOC_Os11g47970 PE=4 SV=1 - [H2KW98_ORYSJ]	S7(Phospho)	S(7):100.0	247.259	119.99	2	1789.77	0.820347
SIAAAEsPQAPTTPSAWLAR	Q01IY1	OSIGBa0106G07.16 protein OS=Oryza sativa GN=OSIGBa0106G07.16 PE=4 SV=1 - [Q01IY1_ORYSA]	S7(Phospho)	S(7):100.0	238.01	111.82	2	2105.01	1.15171
LTSLHGsLENLISDPEQNDEHIGHLDDR	Q10LP5	Sucrose synthase 4 OS=Oryza sativa subsp. japonica GN=SUS4 PE=2 SV=1 - [SUS4_ORYSJ]	S7(Phospho)	S(7):98.4	229.518	61.81	4	3234.47	-1.25808
TTEKEIsDDEDEEEK	A2YWQ1;Q07078;A2Z2G1;J3MU66	Heat shock protein 81-1 OS=Oryza sativa subsp. indica GN=HSP81-1 PE=2 SV=1 - [HSP81_ORYSI]	S7(Phospho)	S(7):100.0	227.436	71.95	2	1876.72	0.23307
ISVDAAsPDLSAGDSAAAILDALR	B8BJU1	Putative uncharacterized protein OS=Oryza sativa subsp. indica GN=OsI_35637 PE=4 SV=1 - [B8BJU1_ORYSI]	S7(Phospho)	S(7):98.6	223.457	95.34	3	2379.14	-1.60999
DVDDADsDLEEEIQDVPR	B9FV43	Putative uncharacterized protein OS=Oryza sativa subsp. japonica GN=OsJ_22785 PE=4 SV=1 - [B9FV43_ORYSJ]	S7(Phospho)	S(7):100.0	202.471	84.65	2	2139.86	0.515652
ANLHITsDDDDKEVEDWLK	I1NRY2	Uncharacterized protein OS=Oryza glaberrima PE=4 SV=1 - [I1NRY2_ORYGL]	S7(Phospho)	S(7):98.2	199.787	41.34	3	2323.01	-0.452631
TTEKEIsDDEDEEEKK	A2YWQ1;Q07078;A2Z2G1;J3MU66	Heat shock protein 81-1 OS=Oryza sativa subsp. indica GN=HSP81-1 PE=2 SV=1 - [HSP81_ORYSI]	S7(Phospho)	S(7):100.0	193.373	68.61	3	2004.81	-1.37128
LAIRPSsPESLQQLIEIAR	Q108Z7	Transcriptional regulator, putative, expressed OS=Oryza sativa subsp. japonica GN=LOC_Os10g40780 PE=4 SV=1 - [Q108Z7_ORYSJ]	S7(Phospho)	S(7):98.5	189.899	55.55	3	2201.17	0.156467
EEPEEEsDGDLGMSLFD	P41095	60S acidic ribosomal protein P0 OS=Oryza sativa subsp. japonica GN=Os08g0130500 PE=1 SV=3 - [RLA0_ORYSJ]	S7(Phospho)	S(7):100.0	189.378	19.65	2	1978.71	-1.09072
KRDDDPsGSGDDDEDDDGVEDLRPFK	B8B8C2	Putative uncharacterized protein OS=Oryza sativa subsp. indica GN=OsI_26814 PE=4 SV=1 - [B8B8C2_ORYSI]	S7(Phospho)	S(7):87.6	182.174	58.93	4	2974.19	-0.0129475
KADPAEsPVAASEAGAGTNHHQETPSSELKPR	I1PPQ0	Uncharacterized protein OS=Oryza glaberrima PE=4 SV=1 - [I1PPQ0_ORYGL]	S7(Phospho)	S(7):96.8	179.618	41.64	5	3349.54	-0.855936
LAHFSLsDDDDDDDEDLLLPPR	A3BXR8	Putative uncharacterized protein OS=Oryza sativa subsp. japonica GN=OsJ_28978 PE=4 SV=1 - [A3BXR8_ORYSJ]	S7(Phospho)	S(7):100.0	173.554	51.25	3	2593.09	-1.56073
DDEEYAsDGAGGDYEDNVHSPLLSR	I1NYQ3	Uncharacterized protein OS=Oryza glaberrima PE=3 SV=1 - [I1NYQ3_ORYGL]	S7(Phospho)	S(7):99.2	172.041	58.86	3	2791.1	1.06566
ASSKPTsPGQLTGER	Q2QX49	CBS domain-containing protein, putative, expressed OS=Oryza sativa subsp. japonica GN=LOC_Os12g07190 PE=4 SV=1 - [Q2QX49_ORYSJ]	S7(Phospho)	S(7):98.6	167.558	36.09	2	1595.74	-0.664032
VPPSPSsSSAASAAAGGGGAAASSEPLSDSLR	B8BJU1	Putative uncharacterized protein OS=Oryza sativa subsp. indica GN=OsI_35637 PE=4 SV=1 - [B8BJU1_ORYSI]	S7(Phospho)	S(7):82.5	162.962	84.13	3	2879.3	-1.01233
ALVEKDsDGEDSVAPVVTK	J3KV33	Uncharacterized protein OS=Oryza brachyantha GN=OB0107G10010 PE=4 SV=1 - [J3KV33_ORYBR]	S7(Phospho)	S(7):99.3	160.699	53.97	2	2038.96	0.381373
VFVAGDsAGGNIVHEMLLR	Q67J07	Os09g0460500 protein OS=Oryza sativa subsp. japonica GN=OSJNBa0054F02.28 PE=4 SV=1 - [Q67J07_ORYSJ]	S7(Phospho)	S(7):100.0	156.154	48.87	3	2064.99	-0.0318664
LKENPPsPR	B8AK12	Putative uncharacterized protein OS=Oryza sativa subsp. indica GN=OsI_10738 PE=4 SV=1 - [B8AK12_ORYSI]	S7(Phospho)	S(7):100.0	152.541	62.55	2	1117.54	0.00575511
EVLLQSsPTK	I1NRY2	Uncharacterized protein OS=Oryza glaberrima PE=4 SV=1 - [I1NRY2_ORYGL]	S7(Phospho)	S(7):99.0	149.799	56.31	2	1181.58	0.37442
DDSGVLsPYNFSR	Q6ERW9;Q6ERW7	Probable cinnamyl alcohol dehydrogenase 8B OS=Oryza sativa subsp. japonica GN=CAD8B PE=3 SV=2 - [CAD8B_ORYSJ]	S7(Phospho)	S(7):100.0	145.523	64.13	2	1536.63	-2.32851
DQERGDsPDAPSTAAAWLPGR	Q9XHY3	Putative WRKY DNA binding protein OS=Oryza sativa subsp. japonica GN=OSJNBa0049B20.9 PE=4 SV=1 - [Q9XHY3_ORYSJ]	S7(Phospho)	S(7):100.0	143.599	56.4	3	2276.99	-1.57361
LFIAGDsAGGNIVHDMLLR	Q67J09	Os09g0460400 protein OS=Oryza sativa subsp. japonica GN=OSJNBa0054F02.26 PE=2 SV=1 - [Q67J09_ORYSJ]	S7(Phospho)	S(7):100.0	143.555	49.58	3	2079.01	-0.924412
NVILPNsPK	A2WXM2	Putative uncharacterized protein OS=Oryza sativa subsp. indica GN=OsI_04673 PE=4 SV=1 - [A2WXM2_ORYSI]	S7(Phospho)	S(7):100.0	140.673	73.91	2	1061.54	0.43906
LSFSITsPK	A2Z3W4	Putative uncharacterized protein OS=Oryza sativa subsp. indica GN=OsI_32329 PE=4 SV=1 - [A2Z3W4_ORYSI]	S7(Phospho)	S(7):99.1	140.563	41.07	2	1059.51	0.702919
VEEKEEsDDDMGFSLFD	A6MZN1	60S acidic ribosomal protein p2b (Fragment) OS=Oryza sativa subsp. indica PE=2 SV=1 - [A6MZN1_ORYSI]	S7(Phospho)	S(7):100.0	136.534	58.53	2	2071.77	-0.329209
YNASSSsSYESDEEEEEGFGGGGGWGR	B8AE40	Putative uncharacterized protein OS=Oryza sativa subsp. indica GN=OsI_09264 PE=4 SV=1 - [B8AE40_ORYSI]	S7(Phospho)	S(7):100.0	136.529	74.45	2	2910.06	-2.1804
QFLIGMsPAR	B7EDS4	cDNA clone:J013114M11, full insert sequence OS=Oryza sativa subsp. japonica PE=2 SV=1 - [B7EDS4_ORYSJ]	S7(Phospho)	S(7):100.0	134.268	56.9	2	1199.56	0.14874
DPDEENsAAPADR	I1P3L4	Uncharacterized protein (Fragment) OS=Oryza glaberrima PE=4 SV=1 - [I1P3L4_ORYGL]	S7(Phospho)	S(7):100.0	131.552	58.51	2	1466.54	-0.0435589
DNGFQVsDEEQYLER	I1NU11	Uncharacterized protein OS=Oryza glaberrima PE=4 SV=1 - [I1NU11_ORYGL]	S7(Phospho)	S(7):100.0	128.354	72.13	2	1908.76	-1.33996
HADFPGsNNGTGLFQTIVGLK	Q6Z8F4	Phosphoribulokinase OS=Oryza sativa subsp. japonica GN=P0459B01.11 PE=2 SV=1 - [Q6Z8F4_ORYSJ]	S7(Phospho)	S(7):100.0	120.026	49.64	3	2253.06	-2.34341
GRLPISsSPDAAEDNDNFR	E0ZS48	Urease OS=Oryza sativa subsp. indica PE=2 SV=1 - [E0ZS48_ORYSI]	S7(Phospho)	S(7):98.5	119.933	41.63	3	2140.93	0.217458
SNEPAAsSDER	B8BPD0	Putative uncharacterized protein OS=Oryza sativa subsp. indica GN=OsI_38149 PE=4 SV=1 - [B8BPD0_ORYSI]	S7(Phospho)	S(7):99.0	113.103	63.23	2	1242.46	-0.331604
EGGAVPsPAAAASDHAPVAPDGSPGGGALPAGGEAGKEDEGVASTGSR	Q9AUK2	Putative uncharacterized protein OSJNBb0072E24.5 OS=Oryza sativa subsp. japonica GN=OSJNBb0072E24.5 PE=4 SV=1 - [Q9AUK2_ORYSJ]	S7(Phospho)	S(7):92.2	111.526	17.76	4	4318.95	0.0418956
VVDVGGsGSGGEVLRPK	I1QVB0	Uncharacterized protein OS=Oryza glaberrima PE=4 SV=1 - [I1QVB0_ORYGL]	S7(Phospho)	S(7):98.8	110.215	35.26	3	1692.83	-0.277851
SMEELEsGDADADAK	A2YDT0	Putative uncharacterized protein OS=Oryza sativa subsp. indica GN=OsI_23268 PE=4 SV=1 - [A2YDT0_ORYSI]	S7(Phospho)	S(7):100.0	109.071	65.63	2	1647.61	-1.37843
VADDDDsDGEPSTEDK	B8Q897	SKIP interacting protein 11 (Fragment) OS=Oryza sativa subsp. indica GN=SIP11 PE=2 SV=1 - [B8Q897_ORYSI]	S7(Phospho)	S(7):100.0	104.381	38.75	2	1774.62	0.70985
IFVAGDsAGANIAHNVTMR	B9G1E0	Putative uncharacterized protein OS=Oryza sativa subsp. japonica GN=OsJ_27657 PE=4 SV=1 - [B9G1E0_ORYSJ]	S7(Phospho)	S(7):100.0	103.98	32.83	3	2023.95	2.50717
RQQQPAsPELQKPAENK	B9FZN6	Putative uncharacterized protein OS=Oryza sativa subsp. japonica GN=OsJ_26460 PE=4 SV=1 - [B9FZN6_ORYSJ]	S7(Phospho)	S(7):100.0	103.644	35.91	3	2028.99	0.465998
KPPSDGsDDEEEEQEDWR	B8BBK0	Putative uncharacterized protein OS=Oryza sativa subsp. indica GN=OsI_29540 PE=4 SV=1 - [B8BBK0_ORYSI]	S7(Phospho)	S(4):99.3	103.584	42.91	3	2227.83	-0.375051
QQVQELsHDDGNNNAGQDQPVEQMR	B8BDE1	Putative uncharacterized protein OS=Oryza sativa subsp. indica GN=OsI_30556 PE=4 SV=1 - [B8BDE1_ORYSI]	S7(Phospho)	S(7):100.0	103.026	46.42	3	2917.22	0.348034
EAAGGSsDEDDDETR	A2XP71	Putative uncharacterized protein OS=Oryza sativa subsp. indica GN=OsI_14375 PE=4 SV=1 - [A2XP71_ORYSI]	S7(Phospho)	S(7):75.0	91.3957	47.61	2	1633.55	-0.124976
SFSHTLsLGR	B8AA59	Putative uncharacterized protein OS=Oryza sativa subsp. indica GN=OsI_03914 PE=4 SV=1 - [B8AA59_ORYSI]	S7(Phospho)	S(7):97.6	87.0867	39.98	2	1184.55	0.261659
GPLLVPsAEEEDAR	A2WUS0	Putative uncharacterized protein OS=Oryza sativa subsp. indica GN=OsI_03627 PE=4 SV=1 - [A2WUS0_ORYSI]	S7(Phospho)	S(7):100.0	85.044	21.69	2	1562.71	0.549467
NKEESIsEEEEEPENA	Q8LQM2	Drought-inducible protein 1OS OS=Oryza sativa subsp. japonica GN=B1070A12.29 PE=2 SV=1 - [Q8LQM2_ORYSJ]	S7(Phospho)	S(7):100.0	83.5912	56.4	2	1942.75	0.691025
ALSAAGsFGK	B9EWV4	Putative uncharacterized protein OS=Oryza sativa subsp. japonica GN=OsJ_01845 PE=4 SV=1 - [B9EWV4_ORYSJ]	S7(Phospho)	S(7):100.0	82.1463	65.73	2	988.45	0.00654623
ANMEGEsLSPGcELASQGSGQDFLSR	Q10F24	GATA transcription factor 27, putative, expressed OS=Oryza sativa subsp. japonica GN=LOC_Os03g47970 PE=4 SV=1 - [Q10F24_ORYSJ]	S7(Phospho)	S(7):97.4	80.7094	37.41	3	2807.18	5.04243
QFLIGmsPAR	B7EDS4	cDNA clone:J013114M11, full insert sequence OS=Oryza sativa subsp. japonica PE=2 SV=1 - [B7EDS4_ORYSJ]	S7(Phospho)	S(7):100.0	79.4519	32.7	2	1215.56	-0.992386
VFVAGDsAGGNIVHDVLLR	A3BJL6	Putative uncharacterized protein OS=Oryza sativa subsp. japonica GN=OsJ_24193 PE=4 SV=1 - [A3BJL6_ORYSJ]	S7(Phospho)	S(7):100.0	79.4096	23.9	3	2019	-1.72645
DNVALPsDSFK	A2Y0Q8	Putative uncharacterized protein OS=Oryza sativa subsp. indica GN=OsI_18583 PE=4 SV=1 - [A2Y0Q8_ORYSI]	S7(Phospho)	S(7):91.5	77.5709	22.53	2	1272.55	0.956544
AAEAGKsQESDAK	J3MSI5	Uncharacterized protein OS=Oryza brachyantha GN=OB08G20640 PE=4 SV=1 - [J3MSI5_ORYBR]	S7(Phospho)	S(7):98.5	74.988	34.33	2	1371.58	-0.406562
AAGLNEsDADEDDEDDDQEDESSPVLAPK	B9G7U1	Putative uncharacterized protein OS=Oryza sativa subsp. japonica GN=OsJ_30924 PE=4 SV=1 - [B9G7U1_ORYSJ]	S7(Phospho)	S(7):98.6	74.6612	26.93	3	3156.22	1.65928
EDDFAEsEDDFDNPSSEPLVR	I1PAT6	Uncharacterized protein OS=Oryza glaberrima PE=4 SV=1 - [I1PAT6_ORYGL]	S7(Phospho)	S(7):100.0	70.5161	33.18	2	2492.97	1.86916
SDNDSWsDDDFGGGR	B7EBF8	cDNA clone:J013043E01, full insert sequence OS=Oryza sativa subsp. japonica PE=2 SV=1 - [B7EBF8_ORYSJ]	S7(Phospho)	S(7):100.0	69.9692	52.03	2	1709.57	2.07205
VLSPSEsFIHELDEK	I1R962	Uncharacterized protein (Fragment) OS=Oryza glaberrima PE=4 SV=1 - [I1R962_ORYGL]	S7(Phospho)	S(7):100.0	69.5326	42.33	3	1809.83	0.10688
EALEEAsEDGSLAK	I1PFT9	Uncharacterized protein OS=Oryza glaberrima PE=4 SV=1 - [I1PFT9_ORYGL]	S7(Phospho)	S(7):99.0	67.8641	69.03	2	1528.64	-1.67383
LGANKFsER	Q7XSQ9	Probable aquaporin PIP1-2 OS=Oryza sativa subsp. japonica GN=PIP1-2 PE=2 SV=3 - [PIP12_ORYSJ]	S7(Phospho)	S(7):100.0	63.5281	64.76	2	1101.51	0.383694
EmSDDEsTDKLLVEPQK	I1PR17	Uncharacterized protein OS=Oryza glaberrima PE=4 SV=1 - [I1PR17_ORYGL]	S7(Phospho)	S(7):100.0	62.5951	21.48	3	2059.88	1.81448
GVDEGGsGHGTGFDGLPLVSPSSK	Q6J2K5	Respiratory burst oxidase homolog protein B OS=Oryza sativa subsp. indica GN=RBOHB PE=2 SV=1 - [RBOHB_ORYSI]	S7(Phospho)	S(7):100.0	61.5763	21.79	3	2337.04	0.915201
VFVSGEsAGGNFAHHLAVR	A2YIF3	Putative uncharacterized protein OS=Oryza sativa subsp. indica GN=OsI_24995 PE=4 SV=1 - [A2YIF3_ORYSI]	S7(Phospho)	S(7):75.0	60.4796	23.27	3	2034.95	-0.968784
NETDLIsLDQYVENMPENQK	B8BCQ3	Putative uncharacterized protein OS=Oryza sativa subsp. indica GN=OsI_31743 PE=3 SV=1 - [B8BCQ3_ORYSI]	S7(Phospho)	S(7):100.0	59.5135	13.78	3	2460.07	2.29578
LSFLDAsGSDPHNFMALLEEPLTSNK	B8AD94	Putative uncharacterized protein OS=Oryza sativa subsp. indica GN=OsI_00390 PE=4 SV=1 - [B8AD94_ORYSI]	S7(Phospho)	S(7):100.0	59.1393	25.18	3	2913.34	1.90282
NDPNYDsDEEPYELVEAPVSTPLDDYK			S7(Phospho)	S(7):89.4	55.3317	37.34	3	3194.34	5.27801
KQDTENsSIDDK	B9FZN6	Putative uncharacterized protein OS=Oryza sativa subsp. japonica GN=OsJ_26460 PE=4 SV=1 - [B9FZN6_ORYSJ]	S7(Phospho)	S(7):81.5	55.0615	25.87	2	1459.6	0.0931778
DIQDLGsGLR	A2WND0	Putative uncharacterized protein OS=Oryza sativa subsp. indica GN=OsI_01355 PE=4 SV=1 - [A2WND0_ORYSI]	S7(Phospho)	S(7):100.0	53.688	42.02	2	1153.52	-0.00204374
AADDLSsPAR	I1QNV7	Uncharacterized protein OS=Oryza glaberrima PE=4 SV=1 - [I1QNV7_ORYGL]	S7(Phospho)	S(7):100.0	53.6775	35.72	2	1082.45	0.235997
KQDTENsSIDDKNEK	B9FZN6	Putative uncharacterized protein OS=Oryza sativa subsp. japonica GN=OsJ_26460 PE=4 SV=1 - [B9FZN6_ORYSJ]	S7(Phospho)	S(7):100.0	52.0572	28.77	3	1830.78	1.12337
KQENSDsFSR	I1PAT6	Uncharacterized protein OS=Oryza glaberrima PE=4 SV=1 - [I1PAT6_ORYGL]	S7(Phospho)	S(7):100.0	51.9499	63.96	2	1277.52	-0.507221
VVHADDsDAER	C7J0B7	Os03g0356638 protein OS=Oryza sativa subsp. japonica GN=Os03g0356638 PE=4 SV=1 - [C7J0B7_ORYSJ]	S7(Phospho)	S(7):100.0	51.7425	42.63	2	1293.51	-0.356236
QLLESGsSSGR	A2YXE5	Putative uncharacterized protein OS=Oryza sativa subsp. indica GN=OsI_30010 PE=4 SV=1 - [A2YXE5_ORYSI]	S7(Phospho)	S(7):100.0	50.5108	74.58	2	1200.53	0.211745
NLEEGGsTADKPLNR	Q6ZLP6	Os07g0150500 protein OS=Oryza sativa subsp. japonica GN=OJ1027_G06.28 PE=4 SV=1 - [Q6ZLP6_ORYSJ]	S7(Phospho)	S(7):100.0	50.3158	27.59	3	1680.76	-1.96514
ENIVALsDTEVPEQEAAAENK	A2XE00	Putative uncharacterized protein OS=Oryza sativa subsp. indica GN=OsI_10545 PE=4 SV=1 - [A2XE00_ORYSI]	S7(Phospho)	S(7):100.0	50.1729	34.4	3	2337.05	-1.82801
VGDISGsFR	I1PKK4;J3LX69	Uncharacterized protein OS=Oryza glaberrima PE=4 SV=1 - [I1PKK4_ORYGL]	S7(Phospho)	S(7):100.0	83	53.85	2	1017.44	-0.880364
LADEYGsGELR	Q0JMV6;B8A7W8	Os01g0357100 protein OS=Oryza sativa subsp. japonica GN=Os01g0357100 PE=4 SV=1 - [Q0JMV6_ORYSJ]	S7(Phospho)	S(7):100.0	83	49.6	2	1289.54	0.149661
AIDVNNsSPGIEPFNAISK	A2XZA0	Putative uncharacterized protein OS=Oryza sativa subsp. indica GN=OsI_18041 PE=4 SV=1 - [A2XZA0_ORYSI]	S7(Phospho)	S(7):98.2	57	5.3	3	2052.96	-0.461539
LLLPGDsPQESVLEQVK	Q0IZQ4	Os09g0556200 protein OS=Oryza sativa subsp. japonica GN=Os09g0556200 PE=4 SV=2 - [Q0IZQ4_ORYSJ]	S7(Phospho)	S(7):98.4	69	14.54	2	1931.97	0.600516
GHTITLsPNK	I1NTU5	Uncharacterized protein OS=Oryza glaberrima PE=4 SV=1 - [I1NTU5_ORYGL]	S7(Phospho)	S(7):100.0	69	51.83	2	1147.55	0.0667062
LGSFLYsPGR	Q8RZK9	Putative ARF GAP-like zinc finger-containing protein ZiGA4 OS=Oryza sativa subsp. japonica GN=P0432B10.20 PE=4 SV=1 - [Q8RZK9_ORYSJ]	S7(Phospho)	S(7):99.8	69	42.42	2	1176.54	-0.703177
TSMIDAsPGR	A2Y5J3	Putative uncharacterized protein OS=Oryza sativa subsp. indica GN=OsI_20262 PE=4 SV=1 - [A2Y5J3_ORYSI]	S7(Phospho)	S(7):96.7	69	53.94	2	1114.46	-0.461314
LGSSGSsPDASK	B8AVM1	Putative uncharacterized protein OS=Oryza sativa subsp. indica GN=OsI_17732 PE=4 SV=1 - [B8AVM1_ORYSI]	S7(Phospho)	S(7):99.6	125	25.14	2	1172.48	-0.67796
EDNSKAsDIEDK	I1PUN9	Uncharacterized protein OS=Oryza glaberrima PE=4 SV=1 - [I1PUN9_ORYGL]	S7(Phospho)	S(7):100.0	74	43.6	2	1430.57	-0.893422
VSLEAGsTLGWQK	A2Y8X8;Q0DEU8	Putative uncharacterized protein OS=Oryza sativa subsp. indica GN=OsI_21507 PE=4 SV=1 - [A2Y8X8_ORYSI]	S7(Phospho)	S(7):98.1	102	29.35	2	1455.69	3.8805
NALVDGsGMSR	B9EZM9	Putative uncharacterized protein OS=Oryza sativa subsp. japonica GN=OsJ_03432 PE=4 SV=1 - [B9EZM9_ORYSJ]	S7(Phospho)	S(7):100	77	23.31	2	1186.49	-0.554199
SLSFSSsFSK	A2XZA0	Putative uncharacterized protein OS=Oryza sativa subsp. indica GN=OsI_18041 PE=4 SV=1 - [A2XZA0_ORYSI]	S7(Phospho)	S(7):85.2	216	31.64	2	1156.49	0.424629
LPNEADsVQSPPcTEQEESIESSYVEVR	B9F2A1	Putative uncharacterized protein OS=Oryza sativa subsp. japonica GN=OsJ_05250 PE=4 SV=1 - [B9F2A1_ORYSJ]	S7(Phospho)	S(7):100.0	214.961	96.38	3	3259.41	2.68621
VEEKEEsDDDmGFSLFD	A6MZN1	60S acidic ribosomal protein p2b (Fragment) OS=Oryza sativa subsp. indica PE=2 SV=1 - [A6MZN1_ORYSI]	S7(Phospho)	S(7):100.0	148.346	60.02	2	2087.77	0.939543
GDIDEDsDDDGYADEETTcPGQNFTK	Q5ZC69	Os01g0590200 protein OS=Oryza sativa subsp. japonica GN=P0415C01.21 PE=2 SV=1 - [Q5ZC69_ORYSJ]	S7(Phospho)	S(7):99.4	109.26	50.07	3	2974.07	0.196424
VAELIGscSPGNQFNDADSSDVR	J3M0N6	Uncharacterized protein OS=Oryza brachyantha GN=OB04G29610 PE=4 SV=1 - [J3M0N6_ORYBR]	S7(Phospho)	S(7):75.0	93.7337	37.9	3	2518.05	-2.14707
EEPEEEsDGDLGmSLFD	P41095	60S acidic ribosomal protein P0 OS=Oryza sativa subsp. japonica GN=Os08g0130500 PE=1 SV=3 - [RLA0_ORYSJ]	S7(Phospho)	S(7):99.3	90.8433	21.16	2	1994.71	-0.246244
EAAADLsELsEGEK	B8BJU1	Putative uncharacterized protein OS=Oryza sativa subsp. indica GN=OsI_35637 PE=4 SV=1 - [B8BJU1_ORYSI]	S7(Phospho);S10(Phospho)	S(7):100.0;S(10):100.0	173.282	77.78	2	1608.61	-0.162722
AAAAAKsPAsVK	I1QXW1	Uncharacterized protein OS=Oryza glaberrima PE=3 SV=1 - [I1QXW1_ORYGL]	S7(Phospho);S10(Phospho)	S(7):100.0;S(10):100.0	62.4607	26.41	2	1231.55	-0.714832
AAANVVsPLAsPR	A2XNK7	Putative uncharacterized protein OS=Oryza sativa subsp. indica GN=OsI_14151 PE=4 SV=1 - [A2XNK7_ORYSI]	S7(Phospho);S11(Phospho)	S(7):100.0;S(11):100.0	211.556	69.64	2	1412.63	-0.0515701
HPHDVQsVPDsPMIDK	A2WKG3	Putative uncharacterized protein OS=Oryza sativa subsp. indica GN=OsI_00313 PE=4 SV=1 - [A2WKG3_ORYSI]	S7(Phospho);S11(Phospho)	S(7):100.0;S(11):100.0	122.536	41.23	3	1961.79	-0.202555
PPRWAAsSPTsVPVsPR	Q75H56	Putative uncharacterized protein OSJNBb0007E22.32 OS=Oryza sativa subsp. japonica GN=OSJNBb0007E22.32 PE=4 SV=1 - [Q75H56_ORYSJ]	S7(Phospho);S11(Phospho);S15(Phospho)	S(7):80.2;S(11):85.3;S(15):99.1	57	22.41	2	2031.85	0.862946
TVQSSAsPAANsPGAMSESAVDKPPVIR	A2YN39	Putative uncharacterized protein OS=Oryza sativa subsp. indica GN=OsI_26649 PE=4 SV=1 - [A2YN39_ORYSI]	S7(Phospho);S12(Phospho)	S(7):100.0;S(12):100.0	187.419	78.42	3	2914.31	0.949931
VSEPTGsPAKDsPVGK	I1PU55	Uncharacterized protein (Fragment) OS=Oryza glaberrima PE=4 SV=1 - [I1PU55_ORYGL]	S7(Phospho);S12(Phospho)	S(7):98.2;S(12):100.0	163.681	47.18	2	1715.73	-0.381306
EAAAAAsGAIVsVGTAGSTASSSRPSSKPNtPGK	Q53JH1	At5g64090 OS=Oryza sativa subsp. japonica GN=Os11g0169600 PE=2 SV=1 - [Q53JH1_ORYSJ]	S7(Phospho);S12(Phospho);T31(Phospho)	S(7):81.6;S(12):90.5;T(31):87.1	49.8114	27.56	4	3312.45	-0.525491
ADEKADsDAEDGKDsDDEK	I1Q9E9	Uncharacterized protein OS=Oryza glaberrima PE=3 SV=1 - [I1Q9E9_ORYGL]	S7(Phospho);S15(Phospho)	S(7):100.0;S(15):100.0	76.7216	32.49	3	2199.75	-0.277867
DDEEYAsDGAGGDYEDNVHsPLLSR	I1NYQ3	Uncharacterized protein OS=Oryza glaberrima PE=3 SV=1 - [I1NYQ3_ORYGL]	S7(Phospho);S20(Phospho)	S(7):99.8;S(20):99.8	70.523	36.66	3	2871.06	-2.96847
KQDTENssIDDKNEK	B9FZN6	Putative uncharacterized protein OS=Oryza sativa subsp. japonica GN=OsJ_26460 PE=4 SV=1 - [B9FZN6_ORYSJ]	S7(Phospho);S8(Phospho)	S(7):99.0;S(8):99.0	114.161	34.36	3	1910.74	-0.053382
SIAAAEsPQAPTtPSAWLAR	Q01IY1	OSIGBa0106G07.16 protein OS=Oryza sativa GN=OSIGBa0106G07.16 PE=4 SV=1 - [Q01IY1_ORYSA]	S7(Phospho);T13(Phospho)	S(7):100.0;T13(Phospho):100.0	161.012	58.3	2	2184.98	1.88146
SHYGGVsESPPSNSIGYFyGSTPENHSYR	B9EV42	Putative uncharacterized protein OS=Oryza sativa subsp. japonica GN=OsJ_01217 PE=4 SV=1 - [B9EV42_ORYSJ]	S7(Phospho);Y19(Phospho)	S(7):89.1;Y(19):77.0	89.6456	29.99	3	3336.34	3.36921
KVEPETSsPLANDSQQDAAVGDVDDSR	B8BPD0	Putative uncharacterized protein OS=Oryza sativa subsp. indica GN=OsI_38149 PE=4 SV=1 - [B8BPD0_ORYSI]	S8(Phospho)	S(8):97.4	347.394	106.19	3	2910.26	-0.0540528
NDKDDVFsDSEAEDGSSK	I1R5U3	Uncharacterized protein OS=Oryza glaberrima PE=4 SV=1 - [I1R5U3_ORYGL]	S8(Phospho)	S(8):100.0	322.193	120.95	2	2024.76	-0.299792
VAGDAAGsEADGEAELSSSR	B9F0L7	Putative uncharacterized protein OS=Oryza sativa subsp. japonica GN=OsJ_07170 PE=4 SV=1 - [B9F0L7_ORYSJ]	S8(Phospho)	S(8):100.0	256.327	121.44	2	1958.8	0.395723
NQNPQPEsPSNQSR	Q8LN31	Expressed protein OS=Oryza sativa subsp. japonica GN=OSJNBa0053C23.5 PE=2 SV=1 - [Q8LN31_ORYSJ]	S8(Phospho)	S(8):100.0	253.01	70.71	2	1662.69	-0.518207
KEEPEEEsDGDLGMSLFD	P41095	60S acidic ribosomal protein P0 OS=Oryza sativa subsp. japonica GN=Os08g0130500 PE=1 SV=3 - [RLA0_ORYSJ]	S8(Phospho)	S(8):100.0	251.567	72.59	2	2106.81	0.366513
ATDNPSSsNDGLTQVR	I1PU55	Uncharacterized protein (Fragment) OS=Oryza glaberrima PE=4 SV=1 - [I1PU55_ORYGL]	S8(Phospho)	S(7):98.5	245.625	91.91	2	1741.74	-0.27638
GEVADQLsNDEDVGGR	B9G7P1	Putative uncharacterized protein OS=Oryza sativa subsp. japonica GN=OsJ_30830 PE=4 SV=1 - [B9G7P1_ORYSJ]	S8(Phospho)	S(8):100.0	209.82	101.79	2	1740.71	-0.911254
AIEALPDsDDEDVLTSR	J3MGV2	Uncharacterized protein OS=Oryza brachyantha GN=OB06G32460 PE=3 SV=1 - [J3MGV2_ORYBR]	S8(Phospho)	S(8):100.0	206.626	77.71	2	1925.83	-2.01703
AKAEDFDsEEEDLLR	Q10EF2	HEAT repeat family protein, expressed OS=Oryza sativa subsp. japonica GN=LOC_Os03g49420 PE=4 SV=1 - [Q10EF2_ORYSJ]	S8(Phospho)	S(8):100.0	202.862	76.29	2	1846.77	-0.00146692
IPVPVPPsPSGKDDEILTEPQELSK	Q6ASW3	3,4-dihydroxy-2-butanone kinase, putative, expressed OS=Oryza sativa subsp. japonica GN=B1377B10.5 PE=2 SV=1 - [Q6ASW3_ORYSJ]	S8(Phospho)	S(8):99.4	201.804	47.31	3	2752.37	-0.648328
NNEEGNNsDKGEEDEEEEAAR	B9G7U1	Putative uncharacterized protein OS=Oryza sativa subsp. japonica GN=OsJ_30924 PE=4 SV=1 - [B9G7U1_ORYSJ]	S8(Phospho)	S(8):100.0	177.12	67.51	3	2444.89	-1.39151
LVENDNDsGNDEK	B8B5R0	Putative uncharacterized protein OS=Oryza sativa subsp. indica GN=OsI_25869 PE=4 SV=1 - [B8B5R0_ORYSI]	S8(Phospho)	S(8):100.0	175.375	78.03	2	1528.58	-0.698217
QVGGGDAsAGEEAQEYK	A6MZT1	Plastid-specific 30S ribosomal protein (Fragment) OS=Oryza sativa subsp. indica PE=2 SV=1 - [A6MZT1_ORYSI]	S8(Phospho)	S(8):100.0	173.216	88.34	2	1775.71	0.0808137
SPAAGAAsPR	I1NUQ3	Uncharacterized protein OS=Oryza glaberrima PE=4 SV=1 - [I1NUQ3_ORYGL]	S8(Phospho)	S(8):100.0	169.317	54.74	2	964.425	0.0103546
LIDDISGsPSSHLPAALK	B8B0A6	Putative uncharacterized protein OS=Oryza sativa subsp. indica GN=OsI_22408 PE=4 SV=1 - [B8B0A6_ORYSI]	S8(Phospho)	S(8):94.4	162.813	50.06	2	1900.94	-0.307565
DEDPLIDsDDERPESFEDEFR	I1QWW6	Uncharacterized protein (Fragment) OS=Oryza glaberrima PE=4 SV=1 - [I1QWW6_ORYGL]	S8(Phospho)	S(8):100.0	145.342	48.44	3	2635.04	1.6394
SELFEHEsDEEKNEVDTSNEIK	I1PG95	Uncharacterized protein OS=Oryza glaberrima PE=4 SV=1 - [I1PG95_ORYGL]	S8(Phospho)	S(8):100.0	140.779	43.67	3	2688.12	-0.0711693
DTGLFNEsGNDDNESGYK	A2XTG9	Putative uncharacterized protein OS=Oryza sativa subsp. indica GN=OsI_15902 PE=4 SV=1 - [A2XTG9_ORYSI]	S8(Phospho)	S(8):99.3	139.687	73.19	2	2041.77	0.585347
KEEEKEEsEDDLGFSLFD	I1Q4Z4	Uncharacterized protein OS=Oryza glaberrima PE=4 SV=1 - [I1Q4Z4_ORYGL]	S8(Phospho)	S(8):100.0	136.803	41.93	3	2225.9	0.751072
NNGSSIGsPGPGR	A3BLL6	Putative uncharacterized protein OS=Oryza sativa subsp. japonica GN=OsJ_24907 PE=4 SV=1 - [A3BLL6_ORYSJ]	S8(Phospho)	S(8):98.9	123.898	66.69	2	1279.54	-0.445818
ITLGDALsLNR	A2XXG5	Putative uncharacterized protein OS=Oryza sativa subsp. indica GN=OsI_17371 PE=4 SV=1 - [A2XXG5_ORYSI]	S8(Phospho)	S(8):100.0	117.122	74	2	1252.63	0.824348
NNEEGNNsDKGEEDEEEEAARK	B9G7U1	Putative uncharacterized protein OS=Oryza sativa subsp. japonica GN=OsJ_30924 PE=4 SV=1 - [B9G7U1_ORYSJ]	S8(Phospho)	S(8):100.0	116.921	28.65	3	2572.99	-0.135885
EVLDQMPsPK	B8B5H4	Putative uncharacterized protein OS=Oryza sativa subsp. indica GN=OsI_25714 PE=4 SV=1 - [B8B5H4_ORYSI]	S8(Phospho)	S(8):100.0	111.775	28.62	2	1223.54	-0.851251
ADAADGDsVENGTR	B8AVM1	Putative uncharacterized protein OS=Oryza sativa subsp. indica GN=OsI_17732 PE=4 SV=1 - [B8AVM1_ORYSI]	S8(Phospho)	S(8):100.0	107.345	69.14	2	1457.55	0.350401
VDVVDDVsPAR	A2Z9T2	Putative uncharacterized protein OS=Oryza sativa subsp. indica GN=OsI_34494 PE=4 SV=1 - [A2Z9T2_ORYSI]	S8(Phospho)	S(8):100.0	101.247	52.95	2	1251.56	-0.624512
QQEAPESsSTPEVPTLSLTEIQNAR	B8B1C0	Putative uncharacterized protein OS=Oryza sativa subsp. indica GN=OsI_22803 PE=4 SV=1 - [B8B1C0_ORYSI]	S8(Phospho)	S(8):79.7	100.848	30.13	3	2792.29	-1.71324
ALLSPLPsPR	A2Y5J3	Putative uncharacterized protein OS=Oryza sativa subsp. indica GN=OsI_20262 PE=4 SV=1 - [A2Y5J3_ORYSI]	S8(Phospho)	S(8):100.0	94.3387	49.21	2	1130.6	1.70905
VHESPVLsPQR	I1NUA4	Uncharacterized protein OS=Oryza glaberrima PE=4 SV=1 - [I1NUA4_ORYGL]	S8(Phospho)	S(8):100.0	92.9123	37.83	2	1328.64	-0.169034
VLVPGGGsDDLLSSAEPDVETQEQPEESQIPDDNK	D0TZK6	Starch branching enzyme 4 OS=Oryza sativa subsp. japonica GN=SBE4 PE=4 SV=1 - [D0TZK6_ORYSJ]	S8(Phospho)	S(8):75.0	89.9663	30.51	3	3774.68	1.48706
LAQLPGTsIEGVEK	A2Y8X8;Q0DEU8	Putative uncharacterized protein OS=Oryza sativa subsp. indica GN=OsI_21507 PE=4 SV=1 - [A2Y8X8_ORYSI]	S8(Phospho)	S(8):100.0	88.9754	29.85	2	1521.76	-0.282218
GGFDGMYsPGGGLR	Q69T31	Os02g0550600 protein OS=Oryza sativa subsp. japonica GN=P0451A10.27 PE=2 SV=1 - [Q69T31_ORYSJ]	S8(Phospho)	S(8):99.1	86.9196	54.17	2	1450.58	-0.232729
SAETENNsAESEAVQPK	B9F2A1	Putative uncharacterized protein OS=Oryza sativa subsp. japonica GN=OsJ_05250 PE=4 SV=1 - [B9F2A1_ORYSJ]	S8(Phospho)	S(8):98.2	86.9103	75.62	2	1870.77	2.22334
DADNKGQsSSPTPLFSFK	I1PUN9	Uncharacterized protein OS=Oryza glaberrima PE=4 SV=1 - [I1PUN9_ORYGL]	S8(Phospho)	S(8):99.9	83.2483	30.28	3	2005.89	-0.0041495
SLEVEIGsVEGHDDGDR	B8BPD0	Putative uncharacterized protein OS=Oryza sativa subsp. indica GN=OsI_38149 PE=4 SV=1 - [B8BPD0_ORYSI]	S8(Phospho)	S(8):100.0	82.1039	34.47	3	1893.78	-1.58624
GSGWNIEsQVSDLINIYR	B8BPD0	Putative uncharacterized protein OS=Oryza sativa subsp. indica GN=OsI_38149 PE=4 SV=1 - [B8BPD0_ORYSI]	S8(Phospho)	S(8):97.6	76.4102	38.47	2	2130.98	-0.806192
GILAADEsTGTIGK	C0JA86;Q5N726	Fructose-bisphosphate aldolase OS=Oryza alta PE=3 SV=1 - [C0JA86_9ORYZ]	S8(Phospho)	S(8):94.6	72.1613	31.55	2	1412.67	2.66134
KGPDPPLsPDTVHAQWDSR	I1NW66	Uncharacterized protein (Fragment) OS=Oryza glaberrima PE=4 SV=1 - [I1NW66_ORYGL]	S8(Phospho)	S(8):75.0	67.4491	28.84	3	2182.99	-0.683804
SYVVDHPsPGR	D4N2J5	Eukaryotic translation initiation factor 4g (Fragment) OS=Oryza sativa subsp. indica PE=4 SV=1 - [D4N2J5_ORYSI]	S8(Phospho)	S(8):100.0	64.8785	38.7	2	1293.56	0.410888
KEEAKEEsDDDMGFSLFD	A6MZQ4	60S acidic ribosomal protein p1 (Fragment) OS=Oryza sativa subsp. indica PE=2 SV=1 - [A6MZQ4_ORYSI]	S8(Phospho)	S(8):75.0	62.5452	65.61	2	2171.84	0.608601
STQEGYQsPDDR	B9FRT5	Putative uncharacterized protein OS=Oryza sativa subsp. japonica GN=OsJ_20316 PE=4 SV=1 - [B9FRT5_ORYSJ]	S8(Phospho)	S(8):95.9	62.4607	61.27	2	1462.55	-0.575311
IPVVDLAsPDR	Q109B6	Os10g0536400 protein OS=Oryza sativa subsp. japonica GN=Os10g0536400 PE=2 SV=1 - [Q109B6_ORYSJ]	S8(Phospho)	S(8):100.0	58.5251	49.78	2	1261.62	-0.0319329
cVLVESSsPR	B8B475	Putative uncharacterized protein OS=Oryza sativa subsp. indica GN=OsI_23569 PE=4 SV=1 - [B8B475_ORYSI]	S8(Phospho)	S(8):100.0	51.9499	56.47	2	1213.53	-0.460426
IEVEPLPsPVAVSLKPPPK	B8BGL9	Putative uncharacterized protein OS=Oryza sativa subsp. indica GN=OsI_33412 PE=4 SV=1 - [B8BGL9_ORYSI]	S8(Phospho)	S(8):98.3	51.9499	15.05	3	2077.13	-0.482986
YGPGDFDsGELAIPPPK	I1Q5A7	Uncharacterized protein OS=Oryza glaberrima PE=4 SV=1 - [I1Q5A7_ORYGL]	S8(Phospho)	S(8):100.0	51.8097	17.56	2	1839.82	-2.48011
FSGANGLsHSFNR	B8BDF7	Putative uncharacterized protein OS=Oryza sativa subsp. indica GN=OsI_30580 PE=4 SV=1 - [B8BDF7_ORYSI]	S8(Phospho)	S(8):93.2	51.6561	50.86	3	1473.63	-0.00878943
KPATSIGsAYR	A2Y8U6	SPX domain-containing membrane protein OsI_21475 OS=Oryza sativa subsp. indica GN=OsI_21475 PE=3 SV=1 - [SPXM3_ORYSI]	S8(Phospho)	S(8):99.6	50.5108	45.96	2	1230.59	-0.0456258
KAGGGAAsAAFAFDPRPR	B8ARJ6	Putative uncharacterized protein OS=Oryza sativa subsp. indica GN=OsI_15121 PE=4 SV=1 - [B8ARJ6_ORYSI]	S8(Phospho)	S(8):100.0	74	19.37	2	1826.87	1.02875
ELAGSSSsPSLK	B8BDE1	Putative uncharacterized protein OS=Oryza sativa subsp. indica GN=OsI_30556 PE=4 SV=1 - [B8BDE1_ORYSI]	S8(Phospho)	S(8):100.0	74	63.92	2	1242.56	-0.249119
AVEEASSsSGGGR	A3AYL8	Putative uncharacterized protein OS=Oryza sativa subsp. japonica GN=OsJ_16618 PE=4 SV=1 - [A3AYL8_ORYSJ]	S8(Phospho)	S(8):100.0	86	52.13	2	1273.51	-0.302847
AEWLETGsFNGR	B9G4K3	Putative uncharacterized protein OS=Oryza sativa subsp. japonica GN=OsJ_30014 PE=4 SV=1 - [B9G4K3_ORYSJ]	S8(Phospho)	S(8):100.0	102	26.16	2	1446.6	-0.150956
ISADGIGsISGR	B8B9M8	Putative uncharacterized protein OS=Oryza sativa subsp. indica GN=OsI_30325 PE=3 SV=1 - [B8B9M8_ORYSI]	S8(Phospho)	S(8):99.9	102	35.23	2	1212.56	-0.312721
ILEADSAsGPLIIPERPLPVVANLAEIER	B8A8J5	Putative uncharacterized protein OS=Oryza sativa subsp. indica GN=OsI_02040 PE=3 SV=1 - [B8A8J5_ORYSI]	S8(Phospho)	S(8):90.2	112	51.97	3	3162.68	1.02415
SVTSSISsASGK	B9F2F7	Putative uncharacterized protein OS=Oryza sativa subsp. japonica GN=OsJ_08191 PE=4 SV=1 - [B9F2F7_ORYSJ]	S8(Phospho)	S(8):85.8	216	37.46	2	1190.53	0.0979949
KEEPEEEsDGDLGmSLFD	P41095	60S acidic ribosomal protein P0 OS=Oryza sativa subsp. japonica GN=Os08g0130500 PE=1 SV=3 - [RLA0_ORYSJ]	S8(Phospho)	S(8):100.0	210.236	87.23	2	2122.81	0.804022
GILAMDEsNATcGK	Q2RA00	Fructose-bisphosphate aldolase OS=Oryza sativa subsp. japonica GN=LOC_Os11g07020 PE=3 SV=1 - [Q2RA00_ORYSJ]	S8(Phospho)	S(8):100.0	172.795	112.93	2	1546.63	-0.994421
DSHDHVGsSSVNGSLPNSGQLDAEcDNGPSER	Q6ZC56	Os08g0110500 protein OS=Oryza sativa subsp. japonica GN=P0007D08.34 PE=4 SV=1 - [Q6ZC56_ORYSJ]	S8(Phospho)	S(8):83.5	101.243	45.15	4	3404.37	-1.7627
IPELSRPsPEEcEISDMPEQAFPLK	B8BNI5	Putative uncharacterized protein OS=Oryza sativa subsp. indica GN=OsI_37725 PE=4 SV=1 - [B8BNI5_ORYSI]	S8(Phospho)	S(8):97.4	93.4236	24.48	3	2979.36	2.83124
LTSYHPTsPTFc	I1Q5A7	Uncharacterized protein OS=Oryza glaberrima PE=4 SV=1 - [I1Q5A7_ORYGL]	S8(Phospho)	S(8):100.0	51.5725	17.62	2	1490.6	-0.0589829
AVEEAAEscGsHAAASAAGR	Q7XXN2	Os09g0544300 protein OS=Oryza sativa subsp. japonica GN=P0705E11.7 PE=2 SV=1 - [Q7XXN2_ORYSJ]	S8(Phospho);S11(Phospho)	S(8):99.9;S(11):99.9	50.3394	14.85	3	2061.77	-0.25997
ELGEGSAsVsPVSGLSSSR	Q0DKN6	Os05g0151400 protein OS=Oryza sativa subsp. japonica GN=Os05g0151400 PE=4 SV=1 - [Q0DKN6_ORYSJ]	S8(Phospho);S10(Phospho)	S(6):98.5;S(10):98.5	158.922	91.5	2	1965.82	0.458481
SVAADSWsIKsDYGSTLDDEQR	I1NJT8	Uncharacterized protein OS=Oryza glaberrima PE=4 SV=1 - [I1NJT8_ORYGL]	S8(Phospho);S11(Phospho)	S(8):96.8;S(11):96.8;	174.302	61.76	3	2590.04	2.42332
NDKDDVFsDSEAEDGsSK	I1R5U3	Uncharacterized protein OS=Oryza glaberrima PE=4 SV=1 - [I1R5U3_ORYGL]	S8(Phospho);S16(Phospho)	S(8):78.7;S(16):100.0	85	88.63	2	2104.73	1.03491
LVEVHVPsPAPSPSSSSAPAPAsPR	Q0JJ16	Os01g0765200 protein (Fragment) OS=Oryza sativa subsp. japonica GN=Os01g0765200 PE=4 SV=1 - [Q0JJ16_ORYSJ]	S8(Phospho);S23(Phospho)	S(8):87.3;S(23):96.0	60.2946	18.41	3	2584.19	0.259856
LPLDVENsSPSTENNTDSITAEKPSPsK	I1P8G8	Uncharacterized protein OS=Oryza glaberrima PE=4 SV=1 - [I1P8G8_ORYGL]	S8(Phospho);S27(Phospho)	S(8):98.5;S(27):76.0	73.8757	35.87	3	3117.36	1.36101
NSSFGSTssAPSLSNLPPIR	A2WKG3	Putative uncharacterized protein OS=Oryza sativa subsp. indica GN=OsI_00313 PE=4 SV=1 - [A2WKG3_ORYSI]	S8(Phospho);S9(Phospho)	S(8):100.0;S(9):95.4	183.372	105.55	2	2178.95	1.53267
DSHDHVGssSVNGSLPNSGQLDAEcDNGPSER	Q6ZC56	Os08g0110500 protein OS=Oryza sativa subsp. japonica GN=P0007D08.34 PE=4 SV=1 - [Q6ZC56_ORYSJ]	S8(Phospho);S9(Phospho)	S(8):99.9;S(9):99.9	50.9935	23.78	3	3484.34	0.920255
VFSDDESsDGtPTSPAGR	Q7XRJ5	OSJNBa0042D13.15 protein OS=Oryza sativa subsp. japonica GN=OSJNBa0042D13.15 PE=4 SV=1 - [Q7XRJ5_ORYSJ]	S8(Phospho);T11(Phospho)	S(8):95.1;T(11):75.0	112	17.9	2	1984.72	-0.429747
FLPAVTMsLMAtAGADAGAVGVAAAVEEEEAPEEIK	J3LKM5	Uncharacterized protein OS=Oryza brachyantha GN=OB03G16010 PE=4 SV=1 - [J3LKM5_ORYBR]	S8(Phospho);T12(Phospho)	S(8):86.2;T(12):75.6	77	0.58	4	3705.67	-0.516848
VHSNLSSstPPR	I1QK70	Uncharacterized protein OS=Oryza glaberrima PE=4 SV=1 - [I1QK70_ORYGL]	S8(Phospho);T9(Phospho)	S(8):80.0;T(9):95.6	74	44.77	2	1441.59	0.278015
DRDVDDADsDLEEEIQDVPR	B9FV43	Putative uncharacterized protein OS=Oryza sativa subsp. japonica GN=OsJ_22785 PE=4 SV=1 - [B9FV43_ORYSJ]	S9(Phospho)	S(9):100.0	328.099	83.81	3	2410.99	0.596413
GQEEENGDsDKDDDEMVGDEDDSDLDQAWK	Q6Z4S6;I1Q7Q4	Os07g0122400 protein OS=Oryza sativa subsp. japonica GN=OSJNBa0057M23.124 PE=4 SV=1 - [Q6Z4S6_ORYSJ]	S9(Phospho)	S(9):100.0	295.719	82.94	3	3466.26	0.847939
GLLASPDGsTVYETSR	Q6H6D2	Porphobilinogen deaminase, chloroplastic OS=Oryza sativa subsp. japonica GN=HEMC PE=2 SV=1 - [HEM3_ORYSJ]	S9(Phospho)	S(9):99.3	284.297	107.52	2	1732.78	-0.366111
ELVFTMFGsGAPDFGAASDGDGDR	I1QT43	Uncharacterized protein OS=Oryza glaberrima PE=4 SV=1 - [I1QT43_ORYGL]	S9(Phospho)	S(9):100.0	274.413	133.6	2	2499.02	0.869304
GQEEENGDsDKDDDEmVGDEDDSDLDQAWK	Q6Z4S6;I1Q7Q4	Os07g0122400 protein OS=Oryza sativa subsp. japonica GN=OSJNBa0057M23.124 PE=4 SV=1 - [Q6Z4S6_ORYSJ]	S9(Phospho)	S(9):100.0	270.461	93.42	3	3482.25	0.446392
LWSGGAYEsDTEDPDNMK	B9G2J7	Histone deacetylase OS=Oryza sativa subsp. japonica GN=OsJ_28666 PE=3 SV=1 - [B9G2J7_ORYSJ]	S9(Phospho)	S(9):98.8	257.246	88.32	2	2094.82	7.55156
DLVTSAPLsPTTAVDR	Q108Z7	Transcriptional regulator, putative, expressed OS=Oryza sativa subsp. japonica GN=LOC_Os10g40780 PE=4 SV=1 - [Q108Z7_ORYSJ]	S9(Phospho)	S(9):100.0	251.738	93.3	2	1722.83	0.524995
LGLGGLGGsPR	A2ZAA6	Putative uncharacterized protein OS=Oryza sativa subsp. indica GN=OsI_34669 PE=3 SV=1 - [A2ZAA6_ORYSI]	S9(Phospho)	S(9):100.0	236.833	83.97	2	1063.53	0.284454
MISAFQSSsPQDLTR	Q75GA3	Putative uncharacterized protein OSJNBa0042F15.12 OS=Oryza sativa subsp. japonica GN=OSJNBa0042F15.12 PE=4 SV=1 - [Q75GA3_ORYSJ]	S9(Phospho)	S(9):99.0	235.427	96.07	2	1747.77	-0.285081
IDDSDDDAsDDEDEADDDKADVVAEQTK	I1PH23	Uncharacterized protein OS=Oryza glaberrima PE=3 SV=1 - [I1PH23_ORYGL]	S9(Phospho)	S(9):98.6	227.92	72.13	3	3121.17	1.13096
NLDMIDEEsEEDDDYQVPEANLEEAPTR	B9FR79	Putative uncharacterized protein OS=Oryza sativa subsp. japonica GN=OsJ_19910 PE=4 SV=1 - [B9FR79_ORYSJ]	S9(Phospho)	S(9):100.0	221.883	64.24	3	3346.35	0.957561
FLGQDDADsDADEEDEEEWR	I1PU48	Uncharacterized protein OS=Oryza glaberrima PE=4 SV=1 - [I1PU48_ORYGL]	S9(Phospho)	S(9):100.0	218.158	116.02	2	2450.88	1.43503
GFVPFVPGsPVER	B8AY74	Putative uncharacterized protein OS=Oryza sativa subsp. indica GN=OsI_18459 PE=4 SV=1 - [B8AY74_ORYSI]	S9(Phospho)	S(9):100.0	210.163	77.46	2	1467.7	0.0152409
AAAEEAPTsAAGDEVVK	A2Z3W4	Putative uncharacterized protein OS=Oryza sativa subsp. indica GN=OsI_32329 PE=4 SV=1 - [A2Z3W4_ORYSI]	S9(Phospho)	S(9):98.7	207.872	59.94	2	1695.75	-0.311679
SQSVWGQLsDGGDTSGR	I1PG95	Uncharacterized protein OS=Oryza glaberrima PE=4 SV=1 - [I1PG95_ORYGL]	S9(Phospho)	S(9):100.0	206.439	98.71	2	1816.75	-0.290146
GGEVVLEVsDMDEEDGEDDTDVK	A2YDT0	Putative uncharacterized protein OS=Oryza sativa subsp. indica GN=OsI_23268 PE=4 SV=1 - [A2YDT0_ORYSI]	S9(Phospho)	S(9):100.0	206.242	56.87	2	2562.02	7.50041
GFVPFVPGsPTER	B9G2Y0	Putative uncharacterized protein OS=Oryza sativa subsp. japonica GN=OsJ_28900 PE=4 SV=1 - [B9G2Y0_ORYSJ]	S9(Phospho)	S(9):99.5	202.033	53.54	2	1469.68	-0.574326
IEENDDHIsTEDTEETSNNTNLVK	B9F2A1	Putative uncharacterized protein OS=Oryza sativa subsp. japonica GN=OsJ_05250 PE=4 SV=1 - [B9F2A1_ORYSJ]	S9(Phospho)	S(9):89.2	195.914	83.57	3	2827.18	-0.662896
DASSLGSSsPIQEQNQK	A2XBB1	Putative uncharacterized protein OS=Oryza sativa subsp. indica GN=OsI_09557 PE=4 SV=1 - [A2XBB1_ORYSI]	S9(Phospho)	S(9):98.6	193.999	45.69	2	1855.8	-2.54262
DVEMDGFDsDSLEDWDQHLSAQSR	C7J5F2	Os08g0180400 protein OS=Oryza sativa subsp. japonica GN=Os08g0180400 PE=4 SV=1 - [C7J5F2_ORYSJ]	S9(Phospho)	S(9):100.0	177.056	77.54	3	2862.12	-0.592622
QPEQLHSTsAENIANIDLDDVLSAAQTAAETAER	A2YRR3	Putative uncharacterized protein OS=Oryza sativa subsp. indica GN=OsI_28007 PE=4 SV=1 - [A2YRR3_ORYSI]	S9(Phospho)	S(9):100.0	177.014	81.4	3	3688.7	1.23601
STLFPNFGsMFSVAEQQQAK	B8BI20	Putative uncharacterized protein OS=Oryza sativa subsp. indica GN=OsI_34495 PE=3 SV=1 - [B8BI20_ORYSI]	S9(Phospho)	S(9):100.0	169.191	43.19	2	2297.02	-3.2334
DGEEESAQsPR	A2Y6E9	Putative uncharacterized protein OS=Oryza sativa subsp. indica GN=OsI_20582 PE=4 SV=1 - [A2Y6E9_ORYSI]	S9(Phospho)	S(9):100.0	148.634	49.95	2	1284.47	-0.661882
RPQEPAFPsEDEDDFAGGEVAAPAPTEGISKPLAEVLR	I1NTW4	Uncharacterized protein OS=Oryza glaberrima PE=4 SV=1 - [I1NTW4_ORYGL]	S9(Phospho)	S(9):100.0	145.301	32.34	4	4072.91	-1.65996
DIDEDDEGsSGDNHSGFSGPPR	B8AW09	Putative uncharacterized protein OS=Oryza sativa subsp. indica GN=OsI_17770 PE=4 SV=1 - [B8AW09_ORYSI]	S9(Phospho)	S(9):99.2	140.067	110.82	2	2369.88	0.551248
LPLDLDNGsDK	A2YN39	Putative uncharacterized protein OS=Oryza sativa subsp. indica GN=OsI_26649 PE=4 SV=1 - [A2YN39_ORYSI]	S9(Phospho)	S(9):100.0	129.179	92.59	2	1266.56	-0.0595347
LADDDGEDsLDENDLT	Q25AQ6	H0313F03.14 protein OS=Oryza sativa GN=H0313F03.14 PE=4 SV=1 - [Q25AQ6_ORYSA]	S9(Phospho)	S(9):100.0	128.128	52.08	2	1816.67	0.584941
YIHPEEQEsEDDEDSEE	Q656E2	Endoribonuclease E-like protein OS=Oryza sativa subsp. japonica GN=OSJNBb0022N24.14-1 PE=4 SV=1 - [Q656E2_ORYSJ]	S9(Phospho)	S(9):99.9	125.893	48.78	2	2159.75	0.898934
SEVSLLLAsETGDGK	Q2QX49	CBS domain-containing protein, putative, expressed OS=Oryza sativa subsp. japonica GN=LOC_Os12g07190 PE=4 SV=1 - [Q2QX49_ORYSJ]	S9(Phospho)	S(9):100.0	106.342	76.53	2	1585.74	0.932006
GIEDELQFsPLENKR	A2YRX5	Putative uncharacterized protein OS=Oryza sativa subsp. indica GN=OsI_28072 PE=4 SV=1 - [A2YRX5_ORYSI]	S9(Phospho)	S(9):100.0	100.198	50.82	3	1854.86	-0.35378
VTTTIGFGsPNK	A2Y8X8;Q0DEU8	Putative uncharacterized protein OS=Oryza sativa subsp. indica GN=OsI_21507 PE=4 SV=1 - [A2Y8X8_ORYSI]	S9(Phospho)	S(9):100.0	96.4858	34.79	2	1301.61	0.0421246
DNVALPSDsFKK	A2Y0Q8	Putative uncharacterized protein OS=Oryza sativa subsp. indica GN=OsI_18583 PE=4 SV=1 - [A2Y0Q8_ORYSI]	S9(Phospho)	S(9):100.0	90.8664	48.48	2	1400.64	-0.612033
ELSGQDAVsAEGDDEK	Q6K700	Os02g0821900 protein OS=Oryza sativa subsp. japonica GN=P0474F11.26 PE=2 SV=1 - [Q6K700_ORYSJ]	S9(Phospho)	S(9):98.4	87.6938	60.18	2	1729.68	-0.424016
AAAADIADsPK	B9G5J3	Putative uncharacterized protein OS=Oryza sativa subsp. japonica GN=OsJ_31373 PE=4 SV=1 - [B9G5J3_ORYSJ]	S9(Phospho)	S(9):100.0	83.6188	77.06	2	1109.49	-0.914392
DEQRDPPPsPPNPSEEAGAGEEMEAEGEGEEEVK	Q6Z4S6	Os07g0122400 protein OS=Oryza sativa subsp. japonica GN=OSJNBa0057M23.124 PE=4 SV=1 - [Q6Z4S6_ORYSJ]	S9(Phospho)	S(9):75.0	81.8713	31.06	3	3702.49	0.0853197
LWSGGAYEsDTEDPDNmK	B9G2J7	Histone deacetylase OS=Oryza sativa subsp. japonica GN=OsJ_28666 PE=3 SV=1 - [B9G2J7_ORYSJ]	S9(Phospho)	S(9):96.5	80.714	61.57	2	2110.79	-0.853211
LTPVGEPPsPR	B9FTT3	Serine/threonine-protein phosphatase OS=Oryza sativa subsp. japonica GN=OsJ_21718 PE=3 SV=1 - [B9FTT3_ORYSJ]	S9(Phospho)	S(9):100.0	79.5978	24.3	2	1229.59	0.741024
VLSHGVSGsDESVHSTFASR	Q6ASV4	Glutamate decarboxylase, putative, expressed OS=Oryza sativa subsp. japonica GN=B1377B10.13 PE=3 SV=1 - [Q6ASV4_ORYSJ]	S9(Phospho)	S(9):99.6	78.1808	32.19	3	2138.95	-2.47357
VMSAASPAsPTSPSTPAPAR	H6ST17	Trehalose-6-phosphate synthase 5 OS=Oryza sativa subsp. indica GN=TPS5 PE=2 SV=1 - [H6ST17_ORYSI]	S9(Phospho)	S(9):96.1	78.1808	44.39	2	1962.9	0.147415
SALQASIIsP	Q0J077	Os09g0526200 protein (Fragment) OS=Oryza sativa subsp. japonica GN=Os09g0526200 PE=4 SV=1 - [Q0J077_ORYSJ]	S9(Phospho)	S(9):99.9	77.7615	46.53	2	1066.52	-0.180434
VASPANLFsLR	B9F7G5	Putative uncharacterized protein OS=Oryza sativa subsp. japonica GN=OsJ_13262 PE=4 SV=1 - [B9F7G5_ORYSJ]	S9(Phospho)	S(9):98.7	77.1613	67.91	2	1254.62	-1.03609
KLQGSTGTsSPTIHYVDTQDTAE	B9FUM6	Putative uncharacterized protein OS=Oryza sativa subsp. japonica GN=OsJ_25422 PE=4 SV=1 - [B9FUM6_ORYSJ]	S9(Phospho)	S(9):97.4	76.4615	30.27	3	2516.12	0.346895
GPPARPQQsYTDDDEEEDDQDEEEGSFGGGTR	Q7XK98	OSJNBb0020J19.12 protein OS=Oryza sativa subsp. japonica GN=OSJNBb0020J19.12 PE=4 SV=2 - [Q7XK98_ORYSJ]	S9(Phospho)	S(9):100.0	73.1744	27.27	3	3593.36	-2.65144
FEQSDPEVsSPTR	B8BEA3	Putative uncharacterized protein OS=Oryza sativa subsp. indica GN=OsI_30787 PE=4 SV=1 - [B8BEA3_ORYSI]	S9(Phospho)	S(9):99.8	69.6505	24.43	2	1558.64	-0.883867
cLVDTVYGsDLGFR	I1QW82	Uncharacterized protein OS=Oryza glaberrima PE=4 SV=1 - [I1QW82_ORYGL]	S9(Phospho)	S(9):95.3	67.744	75.93	2	1681.73	2.15218
DDDGEGLGsPR	Q6K4N6	Amino acid transporter-like OS=Oryza sativa subsp. japonica GN=OSJNBa0054K20.28-1 PE=4 SV=1 - [Q6K4N6_ORYSJ]	S9(Phospho)	S(9):100.0	65.7267	44.78	2	1197.44	-0.372779
QSVDDSDDsVK	A2XX00;Q01HI6	Putative uncharacterized protein OS=Oryza sativa subsp. indica GN=OsI_17193 PE=4 SV=1 - [A2XX00_ORYSI]	S9(Phospho)	S(9):97.9	62.4173	60.93	2	1274.48	-0.00874598
NLGNNILSsPTLSLSDVHNLGR	A2WWX7	Putative uncharacterized protein OS=Oryza sativa subsp. indica GN=OsI_04410 PE=4 SV=1 - [A2WWX7_ORYSI]	S9(Phospho)	S(9):99.6	61.1713	28.88	3	2401.18	-1.21732
GESFEDEDsDDDDDMIPK	I1QIZ6	Uncharacterized protein OS=Oryza glaberrima PE=4 SV=1 - [I1QIZ6_ORYGL]	S9(Phospho)	S(9):99.3	57.5801	24.67	2	2138.73	-0.0131202
MTAGMSSMsFK	J3LG38	Uncharacterized protein OS=Oryza brachyantha GN=OB02G36050 PE=4 SV=1 - [J3LG38_ORYBR]	S9(Phospho)	S(9):96.2	56.8926	66.1	2	1257.47	-1.60191
DVVDDGKLsER	B8AFE4	Putative uncharacterized protein OS=Oryza sativa subsp. indica GN=OsI_08046 PE=4 SV=1 - [B8AFE4_ORYSI]	S9(Phospho)	S(9):100.0	54.1517	72.13	2	1312.58	-1.35669
NVVLDEYGsPK	Q2QU06	60 kDa chaperonin alpha subunit OS=Oryza sativa subsp. japonica GN=LOC_Os12g17910 PE=2 SV=1 - [Q2QU06_ORYSJ]	S9(Phospho)	S(9):98.9	51.7425	54.47	2	1300.58	1.46832
GTLTSEQNsEDENPDSSR	Q949C3	Putative uncharacterized protein C875ERIPDS OS=Oryza sativa GN=C875ERIPDS PE=4 SV=1 - [Q949C3_ORYSA]	S9(Phospho)	S(9):75.0	50.3394	35.6	2	2045.79	0.43635
GPVLVMSGsGNR	A2XF88	Putative uncharacterized protein OS=Oryza sativa subsp. indica GN=OsI_11031 PE=4 SV=1 - [A2XF88_ORYSI]	S9(Phospho)	S(9):100.0	49.8114	48.62	2	1253.57	-1.18762
ASGAGDKDsESQRGGGNDPMDES	Q5TKG0	Putative adhesion regulating molecule family OS=Oryza sativa subsp. japonica GN=OSJNBa0030I14.6 PE=2 SV=1 - [Q5TKG0_ORYSJ]	S9(Phospho)	S(9):98.8	106.857	22.84	3	2346.87	-1.62633
DYEEVGAEsDENEDGDDGDEY	Q10DN0	Tubulin alpha-1 chain, putative, expressed OS=Oryza sativa subsp. japonica GN=LOC_Os03g51600 PE=2 SV=1 - [Q10DN0_ORYSJ]	S9(Phospho)	S(9):100.0	69	15.02	2	2431.77	-0.211271
FADDEDLQsEWR	Q9ATK9	Phosphorylase (Fragment) OS=Oryza sativa PE=2 SV=1 - [Q9ATK9_ORYSA]	S9(Phospho)	S(9):100.0	69	25.73	2	1590.61	0.386954
LSIDDELVsSPK	Q8S3R9	Putative uridine kinase OS=Oryza sativa subsp. japonica GN=49D11.13 PE=4 SV=1 - [Q8S3R9_ORYSJ]	S9(Phospho)	S(9):100.0	125	17.39	2	1382.65	0.659165
LITDASVSsPVSR	Q01JZ7	H0525E10.11 protein OS=Oryza sativa GN=H0525E10.11 PE=4 SV=1 - [Q01JZ7_ORYSA]	S9(Phospho)	S(9):85.7	86	44.53	2	1411.68	-0.175332
LFGDTAAAsESDEPAK	A2YN19	Putative uncharacterized protein OS=Oryza sativa subsp. indica GN=OsI_26629 PE=3 SV=1 - [A2YN19_ORYSI]	S9(Phospho)	S(9):98.6	85	81.51	2	1688.7	-0.400856
QSTMLDEEsDEDEDQIPESEQETSTHGHDAPVK	B8BH86	Putative uncharacterized protein OS=Oryza sativa subsp. indica GN=OsI_33873 PE=4 SV=1 - [B8BH86_ORYSI]	S9(Phospho)	S(19):87.6	97	13.73	4	3793.52	0.350069
SKSPDELPsPR	I1Q010	Uncharacterized protein OS=Oryza glaberrima PE=3 SV=1 - [I1Q010_ORYGL]	S9(Phospho)	S(9):99.9	102	32.32	2	1292.59	-1.11614
GGMEAVGGsGGR	B8AXT8	Putative uncharacterized protein OS=Oryza sativa subsp. indica GN=OsI_19720 PE=4 SV=1 - [B8AXT8_ORYSI]	S9(Phospho)	S(9):100.0	113	26.66	2	1114.44	0.838311
LVEPTASVsATEAESK	Q2QP54	Elongation factor Ts OS=Oryza sativa subsp. japonica GN=LOC_Os12g35630 PE=3 SV=1 - [Q2QP54_ORYSJ]	S9(Phospho)	S(9):84.7	113	75.37	2	1698.78	-0.250601
IISVTSEEsE	B8AIL1	Putative uncharacterized protein OS=Oryza sativa subsp. indica GN=OsI_06067 PE=4 SV=1 - [B8AIL1_ORYSI]	S9(Phospho)	S(9):85.0	77	50.33	2	1173.49	0.0467571
VVEFISAGsPA	Q67J09	Os09g0460400 protein OS=Oryza sativa subsp. japonica GN=OSJNBa0054F02.26 PE=2 SV=1 - [Q67J09_ORYSJ]	S9(Phospho)	S(9):100.0	77	57.96	2	1156.53	-0.0261542
NSSDWETLsEAR	Q6K9T1	Oligopeptidase A-like OS=Oryza sativa subsp. japonica GN=OJ1124_D06.18 PE=2 SV=1 - [Q6K9T1_ORYSJ]	S9(Phospho)	S(9):85.0	216	36.73	2	1474.58	-0.503462
WPGVAAQGsGDPLEDFcKDNPETDEcK			S9(Phospho)	S(9):100.0	212.255	39.57	3	3102.25	1.27674
WPGAAVQGsGDPLEDFcKDNPETDEcK	Q9SNK3	EST C74302(E30840) corresponds to a region of the predicted gene OS=Oryza sativa subsp. japonica GN=Os03g0129300 PE=3 SV=1 - [Q9SNK3_ORYSJ]	S9(Phospho)	S(9):100.0	217.519	51.6	3	3102.26	2.81135
HIIEEVINsmSDDEEGEEDNAEDDKDK	Q762A2	BRI1-KD interacting protein 112 (Fragment) OS=Oryza sativa subsp. japonica GN=bip112 PE=2 SV=1 - [Q762A2_ORYSJ]	S9(Phospho)	S(9):100.0	101.312	18.09	3	3201.27	2.61302
WPGAAVQGsGDPLEDFcK	Q9SNK3	EST C74302(E30840) corresponds to a region of the predicted gene OS=Oryza sativa subsp. japonica GN=Os03g0129300 PE=3 SV=1 - [Q9SNK3_ORYSJ]	S9(Phospho)	S(9):100.0	99.1418	21.95	2	2013.85	2.07577
DEQRDPPPsPPNPSEEAGAGEEmEAEGEGEEEVK	Q6Z4S6	Os07g0122400 protein OS=Oryza sativa subsp. japonica GN=OSJNBa0057M23.124 PE=4 SV=1 - [Q6Z4S6_ORYSJ]	S9(Phospho)	S(9):85.3	74.5354	30.63	3	3718.49	0.992852
VPDLGGADscGDDR	Q2R2Z1	Histone-like transcription factor and archaeal histone family protein, expressed OS=Oryza sativa subsp. japonica GN=LOC_Os11g34200 PE=4 SV=1 - [Q2R2Z1_ORYSJ]	S9(Phospho)	S(9):100.0	67.9744	64.82	2	1513.56	1.43936
MDLSAVPSsYcSGQLDPNK	C7J170	Os04g0603000 protein (Fragment) OS=Oryza sativa subsp. japonica GN=Os04g0603000 PE=4 SV=1 - [C7J170_ORYSJ]	S9(Phospho)	S(9):86.2	62.9359	23.87	2	2148.9	1.43804
GESFEDEDsDDDDDmIPK	I1QIZ6	Uncharacterized protein OS=Oryza glaberrima PE=4 SV=1 - [I1QIZ6_ORYGL]	S9(Phospho)	S(9):97.0	49.6714	11.28	2	2154.72	0.760641
YQAAPQSPssPAGSAVMHAATK	B9EYP3	Putative uncharacterized protein OS=Oryza sativa subsp. japonica GN=OsJ_03059 PE=4 SV=1 - [B9EYP3_ORYSJ]	S9(Phospho);S10(Phospho)	S(9):86.7;S(10):78.2	95.0082	35.64	3	2316.97	-0.00140236
VLSHGVSGsDEsVHSTFASR	Q6ASV4	Glutamate decarboxylase, putative, expressed OS=Oryza sativa subsp. japonica GN=B1377B10.13 PE=3 SV=1 - [Q6ASV4_ORYSJ]	S9(Phospho);S12(Phospho)	S(9):96.2;S(12):96.2	71.4367	20.76	3	2218.91	-1.78937
YGEMDSPWsPAYIsPGHYGVHDPR	B9F3M8	Putative uncharacterized protein OS=Oryza sativa subsp. japonica GN=OsJ_08651 PE=4 SV=1 - [B9F3M8_ORYSJ]	S9(Phospho);S14(Phospho)	S(9):99.4;S(14):99.4	75.9183	15.9	3	2878.13	-0.776751
HADHLAPGsPSPAAsPSELGDDESWSR	A2XK32	Putative uncharacterized protein OS=Oryza sativa subsp. indica GN=OsI_12800 PE=4 SV=1 - [A2XK32_ORYSI]	S9(Phospho);S15(Phospho)	S(11):99.1;S(15):99.1	128.842	50.32	3	2933.19	3.06333
QVNGEAEHsPDREQsPDATPSVK	B9FTT3	Serine/threonine-protein phosphatase OS=Oryza sativa subsp. japonica GN=OsJ_21718 PE=3 SV=1 - [B9FTT3_ORYSJ]	S9(Phospho);S15(Phospho)	S(9):98.4;S(15):98.4	51.9352	21.16	3	2638.08	0.285228
tSSTNPYSQILQVTEDGNR	Q8H808	Putative uncharacterized protein OJ1743A09.20 OS=Oryza sativa subsp. japonica GN=OJ1743A09.20 PE=4 SV=1 - [Q8H808_ORYSJ]	T1(Phospho)	T(1):87.3	212.369	84.58	2	2189.96	-3.50955
tPSTAGEFELVER	Q01IY1	OSIGBa0106G07.16 protein OS=Oryza sativa GN=OSIGBa0106G07.16 PE=4 SV=1 - [Q01IY1_ORYSA]	T1(Phospho)	T(1):100.0	191.645	81.59	2	1515.67	-0.789031
tPSSPVSVEQLFGIGGNESGIPDIAGLR	B9F3M8	Putative uncharacterized protein OS=Oryza sativa subsp. japonica GN=OsJ_08651 PE=4 SV=1 - [B9F3M8_ORYSJ]	T1(Phospho)	T(1):99.6	116.93	28.99	3	2877.4	-0.117172
tLHGLQPPEVASNTLFNDK	Q7XPY2	Plasma membrane ATPase OS=Oryza sativa subsp. japonica GN=Os04g0656100 PE=2 SV=1 - [PMA1_ORYSJ]	T1(Phospho)	T(1):100.0	111.734	28.36	3	2161.03	-2.7611
tMTTPGTLAELDEER	B8A908	Putative uncharacterized protein OS=Oryza sativa subsp. indica GN=OsI_03616 PE=4 SV=1 - [B8A908_ORYSI]	T1(Phospho)	T(1):99.9	108.261	53.48	2	1743.76	3.02034
tDVSDGSEGVEAQHAR			T1(Phospho)	T(1):99.7	74.2087	30.24	2	1737.71	1.01046
tSSVGGSSFDGPDDDSSIDMHESDGGR	B9G094	Putative uncharacterized protein OS=Oryza sativa subsp. japonica GN=OsJ_26856 PE=4 SV=1 - [B9G094_ORYSJ]	T1(Phospho)	T(1):100.0	73.0017	32.47	3	2794.05	3.11734
tGSMQSTPGGDR	B8AJQ5	Putative uncharacterized protein OS=Oryza sativa subsp. indica GN=OsI_12007 PE=4 SV=1 - [B8AJQ5_ORYSI]	T1(Phospho)	T(1):100.0	71.474	30.13	2	1273.49	-0.543456
tIsDELPQEPAK	B8AFE4	Putative uncharacterized protein OS=Oryza sativa subsp. indica GN=OsI_08046 PE=4 SV=1 - [B8AFE4_ORYSI]	T1(Phospho);S3(Phospho)	T(1):100.0;S(3):100.0	83.4293	33.95	2	1487.61	0.426257
tINEsMDELSSQSK	I1PXN2	Uncharacterized protein OS=Oryza glaberrima PE=3 SV=1 - [I1PXN2_ORYGL]	T1(Phospho);S5(Phospho)	T(1):100.0;S(5):100.0	174.259	100.52	2	1728.64	-0.336313
tINEsmDELSSQSK	I1PXN2	Uncharacterized protein OS=Oryza glaberrima PE=3 SV=1 - [I1PXN2_ORYGL]	T1(Phospho);S5(Phospho)	T(1):100.0;S(5):100.0	158.774	101.9	2	1744.64	-0.917028
HDQREDDDDtDEDEDDEEEEQK	B8B6B4	Putative uncharacterized protein OS=Oryza sativa subsp. indica GN=OsI_27447 PE=4 SV=1 - [B8B6B4_ORYSI]	T10(Phospho)	T(10):100.0	191.162	68.18	3	2815.95	0.90111
APDADGADKtDDEENPMMETVR	A2XXG5	Putative uncharacterized protein OS=Oryza sativa subsp. indica GN=OsI_17371 PE=4 SV=1 - [A2XXG5_ORYSI]	T10(Phospho)	T(10):100.0	166.403	37.09	3	2486.96	-4.6574
DEDDTTGAStPYTAAIPEYR	B9FCW2;I1PQD8	Putative uncharacterized protein OS=Oryza sativa subsp. japonica GN=OsJ_16444 PE=4 SV=1 - [B9FCW2_ORYSJ]	T10(Phospho)	T(10):99.6	166.203	88.87	2	2252.92	0.637325
GSFVDDQPVtGLDK	I1NTR5	Uncharacterized protein OS=Oryza glaberrima PE=4 SV=1 - [I1NTR5_ORYGL]	T10(Phospho)	T(10):100.0	93.474	47.25	2	1557.69	1.45869
YAKPEDAGVtPEDK	J3N308	Uncharacterized protein OS=Oryza brachyantha GN=OB10G19060 PE=3 SV=1 - [J3N308_ORYBR]	T10(Phospho)	T(10):100.0	60.3783	40.44	2	1599.69	-0.449753
AVLNDLGDTtSVYDEER	Q10KI0	SAP domain containing protein, expressed OS=Oryza sativa subsp. japonica GN=LOC_Os03g26630 PE=4 SV=1 - [Q10KI0_ORYSJ]	T10(Phospho)	T(10):99.3	74	28.79	2	1976.85	0.0648058
TADDEGGVVtEHQSPPPANGLPStPPR	B8B2H8	Putative uncharacterized protein OS=Oryza sativa subsp. indica GN=OsI_24450 PE=4 SV=1 - [B8B2H8_ORYSI]	T10(Phospho);T24(Phospho)	T(10):85.0;T(24):76.3	93.1611	34.04	3	2886.23	-2.75402
DNLTLWTSDLtEDGGDEVK	I1QIV6	Uncharacterized protein OS=Oryza glaberrima PE=3 SV=1 - [I1QIV6_ORYGL]	T11(Phospho)	T(11):100.0	305.728	76.73	2	2187.94	1.28263
TVPVEDGAPStSPETTETAAAAEPEK	B8BHR3	Putative uncharacterized protein OS=Oryza sativa subsp. indica GN=OsI_34230 PE=4 SV=1 - [B8BHR3_ORYSI]	T11(Phospho)	T(11):87.2	92.7082	35.71	3	2665.18	0.0249737
TDDIVPGSSVtEDASDSETLPR	Q9AYJ8	Putative uncharacterized protein OSJNBa0003O19.21 OS=Oryza sativa subsp. japonica GN=OSJNBa0003O19.21 PE=4 SV=1 - [Q9AYJ8_ORYSJ]	T11(Phospho)	T(11):85.6	50.3099	36.09	2	2371.02	0.531708
IPQDDFTEEYtSDEGWQEAVPK	A2X335	Putative uncharacterized protein OS=Oryza sativa subsp. indica GN=OsI_06619 PE=4 SV=1 - [A2X335_ORYSI]	T11(Phospho)	T(11):98.8	107.007	11.78	2	2664.11	2.27764
LFGDDQSQETtNR	A3BMG2	Putative uncharacterized protein OS=Oryza sativa subsp. japonica GN=OsJ_25223 PE=3 SV=1 - [A3BMG2_ORYSJ]	T11(Phospho)	T(11):99.9	57	22.1	2	1590.64	-0.227855
VMSAASPASPtsPSTPAPAR	H6ST17	Trehalose-6-phosphate synthase 5 OS=Oryza sativa subsp. indica GN=TPS5 PE=2 SV=1 - [H6ST17_ORYSI]	T11(Phospho);S12(Phospho)	T(11):87.0;S(12):95.0	81.7716	52.69	3	2042.87	0.213726
TTGVSGLGEGtPKsER	A2ZN72	Putative uncharacterized protein OS=Oryza sativa subsp. indica GN=OsI_39287 PE=4 SV=1 - [A2ZN72_ORYSI]	T11(Phospho);S14(Phospho)	T(11):93.5;S(14):85.6	113	45.31	2	1735.73	-1.69089
FVEITKPEFStDEEHsPK	B9F2A1	Putative uncharacterized protein OS=Oryza sativa subsp. japonica GN=OsJ_05250 PE=4 SV=1 - [B9F2A1_ORYSJ]	T11(Phospho);S16(Phospho)	T(11):100.0;S(16):81.3	113	23.03	3	2279.95	-0.281482
LVTASSSASRttTSR	Q6S3G1	Extracellular calcium sensing receptor OS=Oryza sativa GN=CaS PE=2 SV=1 - [Q6S3G1_ORYSA]	T11(Phospho);T12(Phospho)	T(11):82.3;T(12):95.6	113	31.23	2	1684.73	-0.404482
SMAGGAKVLGtLtSMAGVLLLSLYK	B8AGV7	Putative uncharacterized protein OS=Oryza sativa subsp. indica GN=OsI_05472 PE=4 SV=1 - [B8AGV7_ORYSI]	T11(Phospho);T13(Phospho)	T(11):100;T(13):87.3	77	6.65	3	2641.32	0.53834
DPDSDEAEQPDtPSR	A2Y6E9	Putative uncharacterized protein OS=Oryza sativa subsp. indica GN=OsI_20582 PE=4 SV=1 - [A2Y6E9_ORYSI]	T12(Phospho)	T(12):99.3	227.297	79.88	2	1738.64	-0.393499
GDSSNNNSDVHtPAQEGDDSVSK	I1Q7Q4	Uncharacterized protein (Fragment) OS=Oryza glaberrima PE=4 SV=1 - [I1Q7Q4_ORYGL]	T12(Phospho)	T(12):96.9	167.088	78.25	3	2439.95	-0.417074
AEAEAEAEAADtEEPKTEEPK	B8AYI6	Putative uncharacterized protein OS=Oryza sativa subsp. indica GN=OsI_20058 PE=4 SV=1 - [B8AYI6_ORYSI]	T12(Phospho)	T(12):100.0	101.059	22.27	3	2324.96	-1.23129
GLDLETIQQSYtV	B8B893;Q8L6I1	Putative uncharacterized protein OS=Oryza sativa subsp. indica GN=OsI_25220 PE=3 SV=1 - [B8B893_ORYSI]	T12(Phospho)	T(12):93.0	74.8232	56.52	2	1546.7	0.3743
DAAADEADAAAtN	I1Q2V3	Uncharacterized protein OS=Oryza glaberrima PE=4 SV=1 - [I1Q2V3_ORYGL]	T12(Phospho)	T(12):100.0	51.4305	23.79	2	1285.46	-0.772839
DPDSDEAEQPDtPSRR	A2Y6E9	Putative uncharacterized protein OS=Oryza sativa subsp. indica GN=OsI_20582 PE=4 SV=1 - [A2Y6E9_ORYSI]	T12(Phospho)	T(12):98.6	85	52.64	3	1894.75	0.863962
AVQVSPILDGNQtDADSNTAGEEVASR	Q7XXN2	Os09g0544300 protein OS=Oryza sativa subsp. japonica GN=P0705E11.7 PE=2 SV=1 - [Q7XXN2_ORYSJ]	T13(Phospho)	T(13):99.6	288.632	83.51	3	2824.27	1.55548
ISAEDETSGMDLtR	Q7XQ12	Ammonium transporter 1 member 1 OS=Oryza sativa subsp. japonica GN=AMT1-1 PE=2 SV=1 - [AMT11_ORYSJ]	T13(Phospho)	T(13):100.0	222.936	89.38	2	1604.65	-1.06111
QVNNVEGVTEQLtDNEK	I1NUA4	Uncharacterized protein OS=Oryza glaberrima PE=4 SV=1 - [I1NUA4_ORYGL]	T13(Phospho)	T(13):98.5	165.85	60.68	2	1996.89	0.566011
GPQQDESAEGSTtPTTAQSGVFGSFTK	I1R5U3	Uncharacterized protein OS=Oryza glaberrima PE=4 SV=1 - [I1R5U3_ORYGL]	T13(Phospho)	T(13):100.0	150.088	81.83	3	2795.2	-0.426115
AGLLQQQQQQPGtPGR	A2XAD8	Putative uncharacterized protein OS=Oryza sativa subsp. indica GN=OsI_09218 PE=4 SV=1 - [A2XAD8_ORYSI]	T13(Phospho)	T(13):100.0	119.276	36.99	2	1786.86	-0.339093
TTTEESEEGVRGtSEEER	B8ABJ9	Putative uncharacterized protein OS=Oryza sativa subsp. indica GN=OsI_02797 PE=4 SV=1 - [B8ABJ9_ORYSI]	T13(Phospho)	S(6):97.1	85.0603	14.45	3	2105.85	0.256037
NNVALDIVDFGEtDDDKPEK	A2XEF8	Putative uncharacterized protein OS=Oryza sativa subsp. indica GN=OsI_10714 PE=4 SV=1 - [A2XEF8_ORYSI]	T13(Phospho)	T(13):100.0	78.1808	20.9	3	2314.01	-0.236975
GTSLNEYDNIIAtIcEDSSDVKEDMDADPSGK	B8AFE4	Putative uncharacterized protein OS=Oryza sativa subsp. indica GN=OsI_08046 PE=4 SV=1 - [B8AFE4_ORYSI]	T13(Phospho)	T(13):99.0	127.309	66.69	3	3569.49	1.25202
RTEEVDDEDDGNDtDEEQER	B8B9U1	Putative uncharacterized protein OS=Oryza sativa subsp. indica GN=OsI_28838 PE=4 SV=1 - [B8B9U1_ORYSI]	T14(Phospho)	T(14):100.0	249.158	97.89	3	2475.89	-0.466871
RTEEVDDEDGDNDtDEEQER			T14(Phospho)	T(14):100.0	249.158	97.89	3	2475.89	-0.466871
TEDTRDGDAAALDtDEEEVTR	A2Z3W4	Putative uncharacterized protein OS=Oryza sativa subsp. indica GN=OsI_32329 PE=4 SV=1 - [A2Z3W4_ORYSI]	T14(Phospho)	T(14):100.0	232.478	81.19	3	2388.96	-1.57474
DGNLEEQGANKSEtSEPNSDNIESASGSNPK	I1NTE0	Uncharacterized protein OS=Oryza glaberrima PE=4 SV=1 - [I1NTE0_ORYGL]	T14(Phospho)	T(14):100.0	205.939	92.85	3	3285.37	0.258841
IQTPTDEVVVPYDtLSAAPEDLNETKK	A4KC21	UDP-glucose pyrophosphorylase OS=Oryza sativa subsp. indica PE=2 SV=1 - [A4KC21_ORYSI]	T14(Phospho)	T(14):94.6	64.9591	17.94	3	3053.46	0.539371
TVLVPPPSAGMIStSFSSQR	Q6ZJH9	Putative glutathione S-transferase GST 16 OS=Oryza sativa subsp. japonica GN=OJ1479_B11.24 PE=4 SV=1 - [Q6ZJH9_ORYSJ]	T14(Phospho)	T(14):100.0	83	15.92	3	2142.03	-0.0839792
AVAASLEESKGSDtsEEKIEPEVENEPSLSAK	Q0J957	Os04g0670800 protein (Fragment) OS=Oryza sativa subsp. japonica GN=Os04g0670800 PE=4 SV=1 - [Q0J957_ORYSJ]	T14(Phospho);S15(Phospho)	T(14):80.0;S(15):80.0	50.6666	20.11	3	3520.56	3.02141
DGEDDFMHEIAEDGtPNESTMEIR	B8BPD0	Putative uncharacterized protein OS=Oryza sativa subsp. indica GN=OsI_38149 PE=4 SV=1 - [B8BPD0_ORYSI]	T15(Phospho)	T(15):100.0	176.864	68.39	3	2818.09	0.221982
SPFIPSEPNNFSEStPGDHAEIGNR	Q6YXY6	Putative uncharacterized protein OSJNBa0026E05.3 OS=Oryza sativa subsp. japonica GN=OSJNBa0026E05.3 PE=4 SV=1 - [Q6YXY6_ORYSJ]	T15(Phospho)	T(15):75.0	91.3619	33.92	3	2779.2	0.928801
AEVAAAAAAPPEAGtEEPKAEASSEEAK	A2WXH7	Putative uncharacterized protein OS=Oryza sativa subsp. indica GN=OsI_04628 PE=4 SV=1 - [A2WXH7_ORYSI]	T15(Phospho)	T(15):100.0	70.3027	25.38	3	2762.24	1.54724
LAAAQAASAAAIHPtSPR	Q5ZAV7	Os01g0783500 protein OS=Oryza sativa subsp. japonica GN=B1100D10.39 PE=2 SV=1 - [Q5ZAV7_ORYSJ]	T15(Phospho)	T(15):99.2	49.6714	54.14	2	1783.89	0.488611
DGEDDFMHEIAEDGtPNESTmEIR	B8BPD0	Putative uncharacterized protein OS=Oryza sativa subsp. indica GN=OsI_38149 PE=4 SV=1 - [B8BPD0_ORYSI]	T15(Phospho)	T(15):100.0	135.495	31.32	3	2834.08	-1.04317
EAAAAASGAIVSVGtAGsTASSSRPSSKPNTPGK	Q53JH1	At5g64090 OS=Oryza sativa subsp. japonica GN=Os11g0169600 PE=2 SV=1 - [Q53JH1_ORYSJ]	T15(Phospho);S18(Phospho)	T(15):100.0;S(18):82.6	49.8114	23.71	4	3232.49	-0.380505
AEVAAAAAAPPEAGtEEPKAEASSEEAKtEEPK	A2WXH7	Putative uncharacterized protein OS=Oryza sativa subsp. indica GN=OsI_04628 PE=4 SV=1 - [A2WXH7_ORYSI]	T15(Phospho);T29(Phospho)	T(15):76.7;T(29):98.5	90.3578	41.16	3	3426.5	4.23902
IAPEEHVLATETTVDtPPVQETELEER	B9F2A1	Putative uncharacterized protein OS=Oryza sativa subsp. japonica GN=OsJ_05250 PE=4 SV=1 - [B9F2A1_ORYSJ]	T16(Phospho)	T(16):82.1	129.713	56.54	3	3113.46	1.22882
SEQETDVQQEQELDStEETK	B9F2A1	Putative uncharacterized protein OS=Oryza sativa subsp. japonica GN=OsJ_05250 PE=4 SV=1 - [B9F2A1_ORYSJ]	T16(Phospho)	T(16):99.3	50.1729	37.83	3	2432.98	0.161123
TGLVLGGASLGSLGEtSSPK	Q10DD6	Homeodomain protein JUBEL1, putative, expressed OS=Oryza sativa subsp. japonica GN=LOC_Os03g52239 PE=3 SV=1 - [Q10DD6_ORYSJ]	T16(Phospho)	T(16):79.6	85	14.31	2	1910.94	-1.39025
IFNVLGEPVDNLGPVDtSATFPIHR	Q6ENG7	ATP synthase subunit beta, chloroplastic OS=Oryza nivara GN=atpB PE=3 SV=1 - [ATPB_ORYNI]	T17(Phospho)	T(17):98.4	110.569	38.18	3	2788.37	0.196413
HLISQQQAVAPGTGSPttSQTNSPR	B8AS62	Putative uncharacterized protein OS=Oryza sativa subsp. indica GN=OsI_18049 PE=4 SV=1 - [B8AS62_ORYSI]	T17(Phospho);T18(Phospho)	T(17):88.6;T(18):88.6	68.6406	17.03	3	2723.22	0.93722
LIDVIALASSPMDITQStSSPVGVGTR	B8AYG3	Putative uncharacterized protein OS=Oryza sativa subsp. indica GN=OsI_18534 PE=4 SV=1 - [B8AYG3_ORYSI]	T18(Phospho)	T(18):85.2	93.4936	36.8	3	2795.39	-0.890782
VLAIGYLDPLLVEDEDPPtPK	B8B2K8	Putative uncharacterized protein OS=Oryza sativa subsp. indica GN=OsI_24416 PE=4 SV=1 - [B8B2K8_ORYSI]	T19(Phospho)	T(19):100.0	186.033	37.92	3	2374.18	-0.0146363
AEEAEEAAGGDEAAVIEGtGSFKEESNLVSELPDPER	B8AYI6	Putative uncharacterized protein OS=Oryza sativa subsp. indica GN=OsI_20058 PE=4 SV=1 - [B8AYI6_ORYSI]	T19(Phospho)	T(19):98.3	157.545	40.06	3	3912.72	1.31203
RGSESDGDELGGGAAAEGtSPNDGGASPPPLAAAPAVcFIR	A2XDH8	Putative uncharacterized protein OS=Oryza sativa subsp. indica GN=OsI_10367 PE=4 SV=1 - [A2XDH8_ORYSI]	T19(Phospho)	T(19):100.0	53.3632	30.96	3	3961.77	1.79217
TtSSAAAGAGGAAAHDGAFETR	B8AK12	Putative uncharacterized protein OS=Oryza sativa subsp. indica GN=OsI_10738 PE=4 SV=1 - [B8AK12_ORYSI]	T2(Phospho)	T(2):95.2	178.472	96.35	3	2056.87	0.322602
GtSAEELESHVEDK	A2YDT0	Putative uncharacterized protein OS=Oryza sativa subsp. indica GN=OsI_23268 PE=4 SV=1 - [A2YDT0_ORYSI]	T2(Phospho)	T(2):100.0	135.557	48.59	2	1610.66	1.23027
GtGEGDPQTEEEQFEEVSFDR	I1PF97	Uncharacterized protein OS=Oryza glaberrima PE=4 SV=1 - [I1PF97_ORYGL]	T2(Phospho)	T(9):100.0	98.5044	42.65	3	2465.96	-1.21977
DtQESDSEGEEEPPK	B8ACF2	Putative uncharacterized protein OS=Oryza sativa subsp. indica GN=OsI_04455 PE=4 SV=1 - [B8ACF2_ORYSI]	T2(Phospho)	T(2):100.0	74	20.84	2	1756.64	-0.355511
AtQTVEDSSRPGPR	J3MX33	Uncharacterized protein OS=Oryza brachyantha GN=OB09G15620 PE=4 SV=1 - [J3MX33_ORYBR]	T2(Phospho)	T(2):85.0	77	22.76	3	1580.71	-0.383731
EtSPcALPIDQR	C7IY40	Os02g0625000 protein OS=Oryza sativa subsp. japonica GN=Os02g0625000 PE=4 SV=1 - [C7IY40_ORYSJ]	T2(Phospho)	T(2):100.0	113.329	40.07	2	1466.63	-1.26021
EtEFQSEKEDEDEAEcHA	B9G891	Putative uncharacterized protein OS=Oryza sativa subsp. japonica GN=OsJ_34406 PE=4 SV=1 - [B9G891_ORYSJ]	T2(Phospho)	T(2):99.3	109.875	22.05	3	2262.8	-0.793437
QtASQRHDTDDNNNAAAADsPK	Q9FXQ3	OSJNBa0013K16.2 protein OS=Oryza sativa subsp. japonica GN=oscdpk7 PE=2 SV=1 - [Q9FXQ3_ORYSJ]	T2(Phospho);S20(Phospho)	T(2):89.6;S(20):100.0	75.9187	54.73	3	2486.96	-0.0401969
VtPPDsPPR	Q0DI98	Os05g0406000 protein (Fragment) OS=Oryza sativa subsp. japonica GN=Os05g0406000 PE=4 SV=1 - [Q0DI98_ORYSJ]	T2(Phospho);S6(Phospho)	T(2):100.0;S(6):100.0	126.905	38.51	2	1125.44	0.00749875
KtSPGsSPASVAAAPGGLDAVR	Q6EU10	Probable N6-adenosine-methyltransferase MT-A70-like OS=Oryza sativa subsp. japonica GN=Os02g0672600 PE=2 SV=1 - [MTA70_ORYSJ]	T2(Phospho);S6(Phospho)	T(2):80.0;S(6):80.0	102.437	34.39	3	2155.98	-0.237388
LtPTKGsPSPDLR	A2Z3W4	Putative uncharacterized protein OS=Oryza sativa subsp. indica GN=OsI_32329 PE=4 SV=1 - [A2Z3W4_ORYSI]	T2(Phospho);S7(Phospho)	T(2):98.0;S(7):97.9	113.061	63.84	3	1528.68	0.118485
AtQtVEDSSRPGPR	J3MX33	Uncharacterized protein OS=Oryza brachyantha GN=OB09G15620 PE=4 SV=1 - [J3MX33_ORYBR]	T2(Phospho);T4(Phospho)	S(8):95.3;S(9):95.3	97	32.88	3	1660.67	-0.672772
AtAtAVALIWPRDGLERGGAAVGGASAIGGASTAVSVGEK	Q6ZFV8	Putative uncharacterized protein OJ1323_A06.25 OS=Oryza sativa subsp. japonica GN=OJ1323_A06.25 PE=4 SV=1 - [Q6ZFV8_ORYSJ]	T2(Phospho);T4(Phospho)	T(2):78.1;T(4):89.1	77	13.01	3	3854.88	-1.36087
KAEEAEEAAGGDEAAVIEGtGSFKEESNLVSELPDPER	B8AYI6	Putative uncharacterized protein OS=Oryza sativa subsp. indica GN=OsI_20058 PE=4 SV=1 - [B8AYI6_ORYSI]	T20(Phospho)	T(20):99.9	238.415	69.8	4	4040.81	-1.04372
RLSLGSMDDLDTSSEFDAAtPHsIDVAPETAR	Q6K647	Os02g0505400 protein OS=Oryza sativa subsp. japonica GN=OJ1003_F04.39-1 PE=2 SV=1 - [Q6K647_ORYSJ]	T20(Phospho);S23(Phospho)	T(20):87.5;S(23):94.8	55.7932	54.91	3	3564.53	1.3686
AADNNINQEHGADDPDDRPAtPPDGEDEFTDDDGTVYK	Q01ID4	H0306B06.5 protein OS=Oryza sativa GN=OSIGBa0092E01.1 PE=4 SV=1 - [Q01ID4_ORYSA]	T21(Phospho)	T(21):100.0	242.589	42.91	4	4196.68	0.665968
DQLEGGGGAHGPEVVADEEVtSHRFtPAR	A2Z7Z0	Putative uncharacterized protein OS=Oryza sativa subsp. indica GN=OsI_33828 PE=4 SV=1 - [A2Z7Z0_ORYSI]	T21(Phospho);T26(Phospho)	T(21):97.3;S(22):92.5	102.026	30.7	3	3178.37	1.32308
VTSGLAGVATGGTVSFQQPAPGtGGTASPTAAVQAAGDNK	Q7XPK3	OSJNBa0087O24.7 protein OS=Oryza sativa subsp. japonica GN=OSJNBa0087O24.7 PE=4 SV=1 - [Q7XPK3_ORYSJ]	T23(Phospho)	T(23):75.5	129.921	52.08	4	3679.75	-1.65317
TRPAGGDGGGGGDFDIEQPPVHtPsPR	Q01IY1	OSIGBa0106G07.16 protein OS=Oryza sativa GN=OSIGBa0106G07.16 PE=4 SV=1 - [Q01IY1_ORYSA]	T23(Phospho);S25(Phospho)	T(23):100.0;S(25):100.0	285.416	73.09	3	2834.19	-0.0762064
HENGEAEDASTRPAEDHSPGAAAEtTTPTGGALPQAEQSK	Q6ZFN0	Putative uncharacterized protein OJ1124_G07.18 OS=Oryza sativa subsp. japonica GN=OJ1124_G07.18 PE=4 SV=1 - [Q6ZFN0_ORYSJ]	T25(Phospho)	T(25):97.2	133.175	49.34	4	4095.78	-0.412427
SALLGSGGPPSRPSSLmASPTHTPAQtAPsPKPVSAAPAVVPVTDK	B8ARA0	Putative uncharacterized protein OS=Oryza sativa subsp. indica GN=OsI_16505 PE=4 SV=1 - [B8ARA0_ORYSI]	T27(Phospho);S30(Phospho)	T(27):82.1;S(30):95.4	81.9611	18.85	4	4593.25	1.57736
AMATAAGSATATMQGSATTTTAAGGSAtATADPVVGRAAAVDPAmGR	B9GDY8	Putative uncharacterized protein OS=Oryza sativa subsp. japonica GN=OsJ_36655 PE=4 SV=1 - [B9GDY8_ORYSJ]	T28(Phospho)	T(28):99.2	77	13.01	3	4318.97	-0.980685
LNtSPVNNATYSSPLSESER	I1Q5A7	Uncharacterized protein OS=Oryza glaberrima PE=4 SV=1 - [I1Q5A7_ORYGL]	T3(Phospho)	T(3):84	272.049	114.62	2	2246	0.991549
SYtNLLDLAEGNFAALGPGGGGGGR	Q5JNJ1	Os01g0749400 protein OS=Oryza sativa subsp. japonica GN=P0481E12.40 PE=2 SV=1 - [Q5JNJ1_ORYSJ]	T3(Phospho)	T(3):100.0	215.735	159.86	2	2444.13	0.396641
LEtSASSLAETIQQGELPAK	I1PF97	Uncharacterized protein OS=Oryza glaberrima PE=4 SV=1 - [I1PF97_ORYGL]	T3(Phospho)	T(3):100.0	171.214	67.96	2	2153.05	6.10873
AStPEDTTNHDLPVLPSHLELSDDEK	B8A810	Putative uncharacterized protein OS=Oryza sativa subsp. indica GN=OsI_03365 PE=4 SV=1 - [B8A810_ORYSI]	T3(Phospho)	T(3):90.3	162.133	31.02	3	2940.31	-0.692118
FKtEDGIFGTSGGIGFTK	I1NTR5	Uncharacterized protein OS=Oryza glaberrima PE=4 SV=1 - [I1NTR5_ORYGL]	T3(Phospho)	T(3):100.0	139.227	60.82	2	1941.9	0.177956
TLtSQSETVLEAYR	I1QCQ2	Uncharacterized protein OS=Oryza glaberrima PE=4 SV=1 - [I1QCQ2_ORYGL]	T3(Phospho)	T(3):99.9	113.667	57.86	2	1677.78	5.93423
EEtDDESQQIHGDQFVSR	B8B357	Putative uncharacterized protein OS=Oryza sativa subsp. indica GN=OsI_23125 PE=4 SV=1 - [B8B357_ORYSI]	T3(Phospho)	T(3):97.1	113.239	35.16	3	2199.88	0.504988
DMtSYNDLNQLAEEAR	B8B893	Putative uncharacterized protein OS=Oryza sativa subsp. indica GN=OsI_25220 PE=3 SV=1 - [B8B893_ORYSI]	T3(Phospho)	T(3):99.9	111.176	59.38	2	1949.8	3.8729
SMtQYPEAR	Q0D4I9	Os07g0623100 protein (Fragment) OS=Oryza sativa subsp. japonica GN=Os07g0623100 PE=4 SV=1 - [Q0D4I9_ORYSJ]	T3(Phospho)	T(3):87.6	77.7508	31.92	2	1162.46	0.0999916
TStDGQSGDGHASGEDHDNDGTHFDQELSR	B9EZ03	Putative uncharacterized protein OS=Oryza sativa subsp. japonica GN=OsJ_03134 PE=4 SV=1 - [B9EZ03_ORYSJ]	T3(Phospho)	T(3):94.2	71.7776	18.67	4	3252.24	0.247044
AAtTPSSQASPHHSTTVSAPLQPTGFLR	Q108Z7	Transcriptional regulator, putative, expressed OS=Oryza sativa subsp. japonica GN=LOC_Os10g40780 PE=4 SV=1 - [Q108Z7_ORYSJ]	T3(Phospho)	T(3):100.0	51.4482	11.1	3	2927.41	0.704447
LStScSEPNIANAFWR	B9EYK1	Putative uncharacterized protein OS=Oryza sativa subsp. japonica GN=OsJ_02979 PE=4 SV=1 - [B9EYK1_ORYSJ]	T3(Phospho)	T(3):75.0	52.877	15.85	2	1932.83	1.66068
HDtDDNNNAAAADsPKKPSRPPAAAK	Q9FXQ3	OSJNBa0013K16.2 protein OS=Oryza sativa subsp. japonica GN=oscdpk7 PE=2 SV=1 - [Q9FXQ3_ORYSJ]	T3(Phospho);S14(Phospho)	T(3):100.0;S(14):97.4	63.9231	12.05	4	2819.21	-0.0691877
APtPRPPTPASLQPEsPGVFFTAAAAAAPVGSSHR	Q7XHV1	CHP-rich zinc finger protein-like OS=Oryza sativa subsp. japonica GN=OSJNBb0041B22.112-1 PE=4 SV=1 - [Q7XHV1_ORYSJ]	T3(Phospho);S16(Phospho)	T(3):100.0;S(16):100.0	241.556	77.27	3	3600.71	2.6519
TTtEEsEEGVR	B8ABJ9	Putative uncharacterized protein OS=Oryza sativa subsp. indica GN=OsI_02797 PE=4 SV=1 - [B8ABJ9_ORYSI]	T3(Phospho);S6(Phospho)	T(3):98.5;S(6):98.5	87.7404	42.96	2	1397.49	-0.260064
APtPRPPtPAsLQPESPGVFFTAAAAAAPVGSSHR	Q7XHV1	CHP-rich zinc finger protein-like OS=Oryza sativa subsp. japonica GN=OSJNBb0041B22.112-1 PE=4 SV=1 - [Q7XHV1_ORYSJ]	T3(Phospho);T8(Phospho);S11(Phospho)	T(3):80.0;T(8):80.0;S(11):80.0	72.8323	24.37	4	3680.66	-1.54453
GMRPEAVAAAVAmEVESPPRPAEEEGEGSPtRR	A2X5T7	Putative uncharacterized protein OS=Oryza sativa subsp. indica GN=OsI_07573 PE=3 SV=1 - [A2X5T7_ORYSI]	T31(Phospho)	T(31):99.9	85.8522	38.53	4	3559.65	5.21551
VPGDmAAADPALLAELAELKSDDEEEAADEYDtY	A2ZAB5	Serine/threonine-protein kinase SAPK3 OS=Oryza sativa subsp. indica GN=SAPK3 PE=1 SV=2 - [SAPK3_ORYSI]	T33(Phospho)	T(33):98.3	83.2419	16.34	3	3723.57	0.587505
VPGDMAAADPALLAELAELKSDDEEEAADEYDtY	A2ZAB5	Serine/threonine-protein kinase SAPK3 OS=Oryza sativa subsp. indica GN=SAPK3 PE=1 SV=2 - [SAPK3_ORYSI]	T33(Phospho)	T(33):91.2	49.8114	25.92	3	3707.57	0.173335
EEWtAEVFDVDLLR	J3L5A1	Uncharacterized protein OS=Oryza brachyantha GN=OB01G44070 PE=4 SV=1 - [J3L5A1_ORYBR]	T4(Phospho)	T(4):100.0	163.321	40.85	2	1801.81	0.801142
EEWtAEVFDVELVR	B9FLV4;B8ABJ9	Putative uncharacterized protein OS=Oryza sativa subsp. japonica GN=OsJ_19728 PE=4 SV=1 - [B9FLV4_ORYSJ]	T4(Phospho)	T(4):100.0	163.321	43.03	2	1801.81	0.801142
EIDtDPEDADNLNTK	Q67WP0	Os06g0643600 protein OS=Oryza sativa subsp. japonica GN=P0017B12.1 PE=2 SV=1 - [Q67WP0_ORYSJ]	T4(Phospho)	T(4):100.0	157.082	80.35	2	1769.71	-0.299072
LIDtDTDAcLDR	Q6YPF2	Os08g0120500 protein OS=Oryza sativa subsp. japonica GN=B1203H11.9 PE=4 SV=1 - [Q6YPF2_ORYSJ]	T4(Phospho)	T(4):100.0	121.164	50.35	2	1487.61	-0.321688
GGMtSHAAVVAR	B8AYC1	Putative uncharacterized protein OS=Oryza sativa subsp. indica GN=OsI_19920 PE=4 SV=1 - [B8AYC1_ORYSI]	T4(Phospho)	T(4):99.4	113.329	83.84	2	1236.56	-0.0685609
LVYtNDQGEIVK	I1PYT7	Uncharacterized protein OS=Oryza glaberrima PE=4 SV=1 - [I1PYT7_ORYGL]	T4(Phospho)	T(4):75.0	92.9249	67.52	2	1458.69	-0.239148
ILGtGFSPQSPSALITLFGTDAYAER	Q6YWF9	Nucleoporin-like protein OS=Oryza sativa subsp. japonica GN=OSJNBb0018G11.20 PE=4 SV=1 - [Q6YWF9_ORYSJ]	T4(Phospho)	T(4):80.0	66.5368	24.3	3	2792.35	-0.731722
ALEtHSDSPNLHVNQDK	B9F2A1	Putative uncharacterized protein OS=Oryza sativa subsp. japonica GN=OsJ_05250 PE=4 SV=1 - [B9F2A1_ORYSJ]	T4(Phospho)	T(4):100.0	86	15.98	3	1984.88	-0.102604
LDYtTDDDFSSAAsPPHSDVAQVGR	Q0DU53	Os03g0206700 protein OS=Oryza sativa subsp. japonica GN=Os03g0206700 PE=4 SV=1 - [Q0DU53_ORYSJ]	T4(Phospho);S14(Phospho)	T(4):79.8;S(14):85.4	110.569	76.64	3	2811.12	0.679484
AATtPsSQASPHHSTTVSAPLQPTGFLR	Q108Z7	Transcriptional regulator, putative, expressed OS=Oryza sativa subsp. japonica GN=LOC_Os10g40780 PE=4 SV=1 - [Q108Z7_ORYSJ]	T4(Phospho);S6(Phospho)	T(4):78.3;S(6):90.1	81.8592	21.52	3	3007.38	1.30742
VVRtINEsmDELSSQSK	I1PXN2	Uncharacterized protein OS=Oryza glaberrima PE=3 SV=1 - [I1PXN2_ORYGL]	T4(Phospho);S8(Phospho)	T(4):100.0;S(8):100.0	183.567	50.79	3	2098.88	-0.353885
VVRtINEsMDELSSQSK	I1PXN2	Uncharacterized protein OS=Oryza glaberrima PE=3 SV=1 - [I1PXN2_ORYGL]	T4(Phospho);S8(Phospho)	T(4):100.0;S(8):100.0	124.979	75.64	2	2082.88	0.754214
SRGtPPAAPtP	B8ABJ9	Putative uncharacterized protein OS=Oryza sativa subsp. indica GN=OsI_02797 PE=4 SV=1 - [B8ABJ9_ORYSI]	T4(Phospho);T10(Phospho)	T(4):100.0;T(10):100.0	164.46	53.97	2	1211.49	0.270976
LLAtPtPLGTPLYAIPEENR	A3A338	Putative uncharacterized protein OS=Oryza sativa subsp. japonica GN=OsJ_05362 PE=4 SV=1 - [A3A338_ORYSJ]	T4(Phospho);T6(Phospho)	T(4):76.3;T(6):85.5	82.9786	24.86	3	2326.12	2.67684
LALtPAGGtDNDGEGTVERPSK	B8AX66	Putative uncharacterized protein OS=Oryza sativa subsp. indica GN=OsI_21153 PE=4 SV=1 - [B8AX66_ORYSI]	T4(Phospho);T9(Phospho)	T(4):100.0;T(9):100.0	143.866	32.1	3	2345.03	10.9231
LVHtPVAGtPGGK	I1QE43	Uncharacterized protein OS=Oryza glaberrima PE=4 SV=1 - [I1QE43_ORYGL]	T4(Phospho);T9(Phospho)	T(4):100.0;T(9):100.0	109.548	51.22	2	1393.63	0.882982
IHSEtDEDEVDEWPDDDDDAEEVVGTEGNR	A2Y6E9	Putative uncharacterized protein OS=Oryza sativa subsp. indica GN=OsI_20582 PE=4 SV=1 - [A2Y6E9_ORYSI]	T5(Phospho)	T(5):100.0	395.997	111.84	3	3497.33	0.629642
TVVVtEDEGTSK	B8AYI6	Putative uncharacterized protein OS=Oryza sativa subsp. indica GN=OsI_20058 PE=4 SV=1 - [B8AYI6_ORYSI]	T5(Phospho)	T(5):100.0	195.784	74.12	2	1344.59	-0.020172
ANDNtDLEEGYDSSKDEVSSVSSYNK	Q0DAX4	Os06g0618600 protein (Fragment) OS=Oryza sativa subsp. japonica GN=Os06g0618600 PE=4 SV=1 - [Q0DAX4_ORYSJ]	T5(Phospho)	T(5):75.0	97.0154	25.58	3	2933.2	4.34217
SIAAtLSSSHSDEDGDDLEASSGDDHRDEQPDTPSGGGGGGVK	A2WVF6	Putative uncharacterized protein OS=Oryza sativa subsp. indica GN=OsI_03869 PE=4 SV=1 - [A2WVF6_ORYSI]	T5(Phospho)	T(5):95.2	64.1638	28.94	4	4292.76	-1.03939
AAHAtGSVGEEQNNAENR	B8B0A6	Putative uncharacterized protein OS=Oryza sativa subsp. indica GN=OsI_22408 PE=4 SV=1 - [B8B0A6_ORYSI]	T5(Phospho)	T(5):75.0	61.5043	32.69	3	1934.8	-0.756581
LQSFtSFQKPIETAPNK	A3AWA1	Putative uncharacterized protein OS=Oryza sativa subsp. japonica GN=OsJ_15731 PE=4 SV=1 - [A3AWA1_ORYSJ]	T5(Phospho)	T(5):75.0	57.2629	15.75	2	2015.99	1.85226
IAAAtASAYSDDDDDSDEAQATRPEGEVK	Q9LGA3	Os01g0128400 protein OS=Oryza sativa subsp. japonica GN=P0408F06.4 PE=4 SV=1 - [Q9LGA3_ORYSJ]	T5(Phospho)	T(5):99.9	57.1442	28.91	3	3078.28	3.98704
MVNEtGEESE	Q0DAD7	Os06g0660800 protein (Fragment) OS=Oryza sativa subsp. japonica GN=Os06g0660800 PE=4 SV=1 - [Q0DAD7_ORYSJ]	T5(Phospho)	T(5):96.9	57	39.22	2	1204.41	0.0316107
AAIStSNTGVEEAmNWLLSHMDDSDINDPISK	B8ADJ1	Ubiquitin carboxyl-terminal hydrolase OS=Oryza sativa subsp. indica GN=OsI_00623 PE=3 SV=1 - [B8ADJ1_ORYSI]	T5(Phospho)	T(5):100.0	97	9.97	3	3557.54	-1.59592
LPMAtScTFFFssssPLLLLsPKEEALLDMGVAR	J3MTG7	Uncharacterized protein OS=Oryza brachyantha GN=OB08G23970 PE=4 SV=1 - [J3MTG7_ORYBR]	T5(Phospho);S12(Phospho);S13(Phospho);S14(Phospho);S15(Phospho);S21(Phospho)	T(5):75.0;S(12):75.0;S(13):75.0;S(14):75.0;S(15):75.0;S(21):75.0	125	14.85	3	4195.69	2.07464
IAAAtASAYsDDDDDSDEAQATRPEGEVK	Q9LGA3	Os01g0128400 protein OS=Oryza sativa subsp. japonica GN=P0408F06.4 PE=4 SV=1 - [Q9LGA3_ORYSJ]	T5(Phospho);S10(Phospho)	T(5):79.8;S(10):79.8	77.3686	27.68	3	3158.24	0.129823
TTNEtDFMMEyVVTR	B8BAW3	Putative uncharacterized protein OS=Oryza sativa subsp. indica GN=OsI_27877 PE=4 SV=1 - [B8BAW3_ORYSI]	T5(Phospho);Y11(Phospho)	T(5):98.4;Y(11):100.0	113.287	29.2	3	1996.76	7.05053
GQFMtEyVVTR	J3MH94	Uncharacterized protein OS=Oryza brachyantha GN=OB06G33880 PE=4 SV=1 - [J3MH94_ORYBR]	T5(Phospho);Y7(Phospho)	T(5):100.0;Y(7):99.5	114.368	53.16	2	1490.58	1.02946
EIGLtLADHHEGETDGGLAAAAAAAAAAtGGGR	Q8LND9	Putative uncharacterized protein OSJNBa0044A10.10 OS=Oryza sativa subsp. japonica GN=OSJNBa0044A10.10 PE=4 SV=1 - [Q8LND9_ORYSJ]	T5(Phospho);T29(Phospho)	T(5):85.5;T(29):89.0	112	12.25	4	3082.42	-2.45277
EDDDDtDEDEDDEEEEQK	B8B6B4	Putative uncharacterized protein OS=Oryza sativa subsp. indica GN=OsI_27447 PE=4 SV=1 - [B8B6B4_ORYSI]	T6(Phospho)	T(6):100.0	242.739	100.31	2	2279.7	0.884841
TADADtPAPAPAGTEK	B9GEC0	Putative uncharacterized protein OS=Oryza sativa subsp. japonica GN=OsJ_36903 PE=4 SV=1 - [B9GEC0_ORYSJ]	T6(Phospho)	T(6):100.0	95.6655	22.58	2	1592.68	-0.340948
LDLLStSQGSPVSTESSIFEISK	A2XT23	Putative uncharacterized protein OS=Oryza sativa subsp. indica GN=OsI_15760 PE=4 SV=1 - [A2XT23_ORYSI]	T6(Phospho)	T(6):75.0	91.2716	35.62	2	2505.2	-2.0054
ELSPEtDDGDNKLPPETGNR	B9FFZ1	Putative uncharacterized protein OS=Oryza sativa subsp. japonica GN=OsJ_15354 PE=4 SV=1 - [B9FFZ1_ORYSJ]	T6(Phospho)	T(6):90.6	81.7716	27.99	3	2263.97	0.0443931
ANLHItSDDDDKEVEDWLKDVAPVSSK	I1NRY2	Uncharacterized protein OS=Oryza glaberrima PE=4 SV=1 - [I1NRY2_ORYGL]	T6(Phospho)	T(6):95.0	74.7158	31.22	4	3106.43	1.27146
GLDIDtIQQNYTV	Q7XPY2	Plasma membrane ATPase OS=Oryza sativa subsp. japonica GN=Os04g0656100 PE=2 SV=1 - [PMA1_ORYSJ]	T6(Phospho)	T(6):96.0	113	39.54	2	1559.7	0.129498
DEQPDtPSGGGGGGVK	A2WVF6	Putative uncharacterized protein OS=Oryza sativa subsp. indica GN=OsI_03869 PE=4 SV=1 - [A2WVF6_ORYSI]	T6(Phospho)	T(6):98.4	69	21.63	2	1537.62	-0.850834
LMPEPtAIALLYAQQQQQLLHDNMGSGIEK	A2XE02	Putative uncharacterized protein OS=Oryza sativa subsp. indica GN=OsI_10547 PE=3 SV=1 - [A2XE02_ORYSI]	T6(Phospho)	T(6):82.0	77	14.49	4	3417.66	-0.299317
DQDDItSPKAsQEDALEEVGTELPHESLHENR	B9F2A1	Putative uncharacterized protein OS=Oryza sativa subsp. japonica GN=OsJ_05250 PE=4 SV=1 - [B9F2A1_ORYSJ]	T6(Phospho);S11(Phospho)	T(6):76.3;S(11):81.9	125.96	41.48	4	3749.6	3.91855
SEPKLtPTKGsPSPDLR	A2Z3W4	Putative uncharacterized protein OS=Oryza sativa subsp. indica GN=OsI_32329 PE=4 SV=1 - [A2Z3W4_ORYSI]	T6(Phospho);S11(Phospho)	T(6):100.0	62.5951	41.26	3	1969.9	-0.413402
ASSKPtsPGQLTGER	Q2QX49	CBS domain-containing protein, putative, expressed OS=Oryza sativa subsp. japonica GN=LOC_Os12g07190 PE=4 SV=1 - [Q2QX49_ORYSJ]	T6(Phospho);S7(Phospho)	T(6):100.0;S(7):100.0	128.354	58.13	3	1675.71	0.438966
YEGSDtLsLPETVHER	I1PYJ6	Uncharacterized protein OS=Oryza glaberrima PE=4 SV=1 - [I1PYJ6_ORYGL]	T6(Phospho);S8(Phospho)	T(6):95.0;S(8):85.0	73.8918	34.35	2	1992.8	-0.402484
EVNSPtAsVSAQSISSVR	J3LTV9	Uncharacterized protein OS=Oryza brachyantha GN=OB03G44850 PE=4 SV=1 - [J3LTV9_ORYBR]	T6(Phospho);S8(Phospho)	T(6):79.8;S(8):79.8	51.9499	27.97	2	1978.85	1.00873
AQSGVMtAETGTYR	Q7XXN2	Os09g0544300 protein OS=Oryza sativa subsp. japonica GN=P0705E11.7 PE=2 SV=1 - [Q7XXN2_ORYSJ]	T7(Phospho)	T(7):75.0	70.8877	54.06	2	1551.65	1.31434
SLAGDLtDPEMAQPYMK	B7EEW9	Coatomer subunit gamma OS=Oryza sativa subsp. japonica PE=2 SV=1 - [B7EEW9_ORYSJ]	T7(Phospho)	T(7):99.1	65.73	60.6	2	1946.83	1.21292
GDGEGStGGGGGGGDPQR	B9EXZ2	Putative uncharacterized protein OS=Oryza sativa subsp. japonica GN=OsJ_02529 PE=4 SV=1 - [B9EXZ2_ORYSJ]	T7(Phospho)	T(7):100.0	53.8544	21.5	2	1597.59	1.08207
FLTASGtFK	I1NNH8	Uncharacterized protein OS=Oryza glaberrima PE=4 SV=1 - [I1NNH8_ORYGL]	T7(Phospho)	T(7):100.0	57	55.01	2	1051.49	-0.718231
VLGAQEtEESNLDAAAADMAVDDEcK	A3BHM1	Putative uncharacterized protein OS=Oryza sativa subsp. japonica GN=OsJ_23491 PE=4 SV=1 - [A3BHM1_ORYSJ]	T7(Phospho)	T(7):75.0	94.9506	61.3	3	2832.15	-2.83681
IEEVDPtYDsDASEDGADDGDDLSVR	Q2QXA8	Protein kinase family protein, putative, expressed OS=Oryza sativa subsp. japonica GN=LOC_Os12g06670 PE=2 SV=1 - [Q2QXA8_ORYSJ]	T7(Phospho);S10(Phospho)	T(7):100.0;S(10):96.3	172.785	66.82	3	2945.07	-1.09255
ASGTLKtPENsPK	I1PUN9	Uncharacterized protein OS=Oryza glaberrima PE=4 SV=1 - [I1PUN9_ORYGL]	T7(Phospho);S11(Phospho)	T(7):100.0;S(11):100.0	129.672	41.2	2	1489.63	-0.328309
SASPPAtPVAsSAGASSPPAQTNAASIDWLGGEPISK	Q6ZLP6	Os07g0150500 protein OS=Oryza sativa subsp. japonica GN=OJ1027_G06.28 PE=4 SV=1 - [Q6ZLP6_ORYSJ]	T7(Phospho);S11(Phospho)	T(7):78.9;S(11):100.0	119.922	48.11	3	3637.64	-0.666359
TSTSSAtsNPAADQIQR	A2WMZ2	Putative uncharacterized protein OS=Oryza sativa subsp. indica GN=OsI_01216 PE=4 SV=1 - [A2WMZ2_ORYSI]	T7(Phospho);S8(Phospho)	T(7):78.6;S(8):85.3	145.884	93.14	2	1894.76	0.558119
SPAATIttLAAPscTDTR	I1QH13	Uncharacterized protein OS=Oryza glaberrima PE=4 SV=1 - [I1QH13_ORYGL]	T7(Phospho);T8(Phospho);S13(Phospho)	T(7):79.5;T(8):85.6;S(13):78.1	102	13.86	2	2073.8	-1.21674
IHGQASDtEISSELTTAASQDTPNHATK	B8B2H1	Putative uncharacterized protein OS=Oryza sativa subsp. indica GN=OsI_24437 PE=4 SV=1 - [B8B2H1_ORYSI]	T8(Phospho)	T(8):99.0	326.802	102.74	3	2990.34	0.760985
EQQVVSAtPETDGGGSGAEPEEGAVPMDSDNAAIDEGR	I1P6R4	Uncharacterized protein OS=Oryza glaberrima PE=4 SV=1 - [I1P6R4_ORYGL]	T8(Phospho)	T(8):85.1	92.2233	42.64	3	3852.61	2.36704
NAGSIGQtSEQSIEEAFQASNLDR	Q6ZC56	Os08g0110500 protein OS=Oryza sativa subsp. japonica GN=P0007D08.34 PE=4 SV=1 - [Q6ZC56_ORYSJ]	T8(Phospho)	T(8):75.0	79.5043	31.77	3	2632.14	-3.45294
VHAcVGGtSVR	J3MHA8;Q6Z2Z4	Uncharacterized protein OS=Oryza brachyantha GN=OB06G34020 PE=3 SV=1 - [J3MHA8_ORYBR]	T8(Phospho)	T(8):99.3	73.5228	36.83	3	1222.54	-0.296433
DSDTDVDtESSASTAADDDQPAEFAVPPPPAEEVcNK	Q339D2	Probable protein phosphatase 2C 71 OS=Oryza sativa subsp. japonica GN=Os10g0370000 PE=2 SV=1 - [P2C71_ORYSJ]	T8(Phospho)	T(8):81.9	53.1871	18.56	3	3957.6	-1.41545
HPSSGSPtFsSGSPSAHWDNAcLPTGVLQPSPR	I1R4F7	Uncharacterized protein OS=Oryza glaberrima PE=4 SV=1 - [I1R4F7_ORYGL]	T8(Phospho);S10(Phospho)	T(8):100.0;S(10):100.0	101.429	35.17	4	3578.53	2.64584
IHGQASDtEIsSELTTAASQDTPNHATK	B8B2H1	Putative uncharacterized protein OS=Oryza sativa subsp. indica GN=OsI_24437 PE=4 SV=1 - [B8B2H1_ORYSI]	T8(Phospho);S11(Phospho)	T(8):100.0;S(11):91.2	199.658	81.58	3	3070.31	0.873021
KASGTLKtPENsPK	I1PUN9	Uncharacterized protein OS=Oryza glaberrima PE=4 SV=1 - [I1PUN9_ORYGL]	T8(Phospho);S12(Phospho)	T(8):100.0;S(12):100.0	198.456	66.26	2	1617.73	-0.377337
DGDAAALDtDEEEVTR	A2Z3W4	Putative uncharacterized protein OS=Oryza sativa subsp. indica GN=OsI_32329 PE=4 SV=1 - [A2Z3W4_ORYSI]	T9(Phospho)	T(9):100.0	330.376	85.12	2	1786.7	-0.197474
LALTPAVGtDNDGEGTVERPSK	A2XLQ3	Putative uncharacterized protein OS=Oryza sativa subsp. indica GN=OsI_13406 PE=4 SV=1 - [A2XLQ3_ORYSI]	T9(Phospho)	T(9):100.0	276.861	86.3	2	2307.09	0.926859
LALTPAGGtDNDGEGTVERPSK	B8AX66	Putative uncharacterized protein OS=Oryza sativa subsp. indica GN=OsI_21153 PE=4 SV=1 - [B8AX66_ORYSI]	T9(Phospho)	T(9):99.4	200.819	92.42	3	2265.04	0.297575
LLLTPAGGtDNDGEGTVERPSK			T9(Phospho)	T(9):98.0	185.064	65.02	3	2307.09	0.259644
FQDQGGNMtAETGTYR	Q2QXA8	Protein kinase family protein, putative, expressed OS=Oryza sativa subsp. japonica GN=LOC_Os12g06670 PE=2 SV=1 - [Q2QXA8_ORYSJ]	T9(Phospho)	T(9):100.0	148.414	103.43	2	1855.73	-0.265949
LALTPAVGtDNDGEGTVERPSKR	A2XLQ3	Putative uncharacterized protein OS=Oryza sativa subsp. indica GN=OsI_13406 PE=4 SV=1 - [A2XLQ3_ORYSI]	T9(Phospho)	T(9):97.4	93.7337	43.32	3	2463.19	-1.03912
NNAGEIIGtR	A3BL40	Putative uncharacterized protein OS=Oryza sativa subsp. japonica GN=OsJ_24721 PE=4 SV=1 - [A3BL40_ORYSJ]	T9(Phospho)	T(9):100.0	97	31.35	2	1124.51	0.269445
QVNNVEGVtEQLTDNEKETAVVEK	I1NUA4	Uncharacterized protein OS=Oryza glaberrima PE=4 SV=1 - [I1NUA4_ORYGL]	T9(Phospho)	T(9):100.0	112	15.66	3	2753.29	1.22019
APADAALLtPPKmsDADK	B9FEC7	Putative uncharacterized protein OS=Oryza sativa subsp. japonica GN=OsJ_14207 PE=4 SV=1 - [B9FEC7_ORYSJ]	T9(Phospho);S14(Phospho)	T(9):100.0;S(14):100.0	130.385	37.41	2	1987.85	1.33487
APADAALLtPPKMsDADK	B9FEC7	Putative uncharacterized protein OS=Oryza sativa subsp. japonica GN=OsJ_14207 PE=4 SV=1 - [B9FEC7_ORYSJ]	T9(Phospho);S14(Phospho)	T(9):100.0;S(14):100.0	161.831	76.04	2	1971.85	0.686002
QTASQRHDtDDNNNAAAADsPKKPSRPPAAAK	Q9FXQ3	OSJNBa0013K16.2 protein OS=Oryza sativa subsp. japonica GN=oscdpk7 PE=2 SV=1 - [Q9FXQ3_ORYSJ]	T9(Phospho);S20(Phospho)	T(9):96.0;S(20):96.0	77.5565	14.23	5	3490.55	0.771853
mPmDGGPPtPTLAEVLSLSPPttPR	I1PA21	Histone H2B OS=Oryza glaberrima PE=3 SV=1 - [I1PA21_ORYGL]	T9(Phospho);T22(Phospho);T23(Phospho)	T(9):75.0;T(22):100.0;T(23):75.0	85	23.35	3	2834.19	3.66324
TTSETDFMtEyVVTR	B3GCK7	Mitogen activated protein kinase 6 OS=Oryza sativa subsp. indica GN=MPK6 PE=2 SV=1 - [B3GCK7_ORYSI]	T9(Phospho);Y11(Phospho)	T(9):100.0;Y(11):100.0	237.538	100.41	2	1939.74	-0.0998633
TTSETDFmtEyVVTR	B3GCK7	Mitogen activated protein kinase 6 OS=Oryza sativa subsp. indica GN=MPK6 PE=2 SV=1 - [B3GCK7_ORYSI]	T9(Phospho);Y11(Phospho)	T(9):97.5;Y(11):100.0	128.354	87.64	2	1955.74	0.129168
yGSDDGLPELR	Q94EG1	Os01g0178000 protein OS=Oryza sativa subsp. japonica GN=P0509B06.2-1 PE=3 SV=1 - [Q94EG1_ORYSJ]	Y1(Phospho)	Y(1):99.3	80.0465	33.49	2	1301.54	1.36754
yASDNDSDSAE	B8AC87	Putative uncharacterized protein OS=Oryza sativa subsp. indica GN=OsI_01329 PE=4 SV=1 - [B8AC87_ORYSI]	Y1(Phospho)	Y(1):99.0	63.6035	24.11	2	1253.38	-0.0969361
ysSDSPSLSPSTSSPTSLGLSPASSNFSHTLVPSSR	B8AXA7	Putative uncharacterized protein OS=Oryza sativa subsp. indica GN=OsI_18202 PE=4 SV=1 - [B8AXA7_ORYSI]	Y1(Phospho);S2(Phospho)	Y(1):75.4;S(2):95.2	82.2764	24.6	3	3784.67	1.68556
ENPLALLGQySDDEEEEEAADQPNDETEANPADAGDK	B8B0V4	Putative uncharacterized protein OS=Oryza sativa subsp. indica GN=OsI_22639 PE=4 SV=1 - [B8B0V4_ORYSI]	Y10(Phospho)	Y(10):85.0	262.911	77.98	3	4069.64	-1.16456
LVPGEPNISyIcSR	P93770	Serine/threonine protein kinase (Fragment) OS=Oryza sativa PE=2 SV=1 - [P93770_ORYSA]	Y10(Phospho)	Y(10):99.6	180.78	60.96	2	1684.77	-1.06275
TTSETDFMTEyVVTR	B3GCK7	Mitogen activated protein kinase 6 OS=Oryza sativa subsp. indica GN=MPK6 PE=2 SV=1 - [B3GCK7_ORYSI]	Y11(Phospho)	Y(11):100.0	225.139	75.45	2	1859.78	-0.223384
VLVPGEPNISyIcSR	Q0JPS3	Os01g0205700 protein (Fragment) OS=Oryza sativa subsp. japonica GN=Os01g0205700 PE=4 SV=1 - [Q0JPS3_ORYSJ]	Y11(Phospho)	Y(11):99.7	226.99	53.48	2	1783.86	7.10552
LVANVMQGAGQGyEFVLK	J3MCE6	Uncharacterized protein OS=Oryza brachyantha GN=OB06G16900 PE=4 SV=1 - [J3MCE6_ORYBR]	Y13(Phospho)	Y(13):100.0	50.9695	17.81	2	2003.97	2.06597
LNEEPEVHADHTMDPDyESPEEQEQDTGR	B8BDT6	Putative uncharacterized protein OS=Oryza sativa subsp. indica GN=OsI_32136 PE=4 SV=1 - [B8BDT6_ORYSI]	Y17(Phospho)	Y(17):96.6	106.857	27.73	3	3477.37	0.749802
DLRELTGSATGYQLPPyHTAtAALsEMNIR	J3N270	Uncharacterized protein OS=Oryza brachyantha GN=OB10G16180 PE=4 SV=1 - [J3N270_ORYBR]	Y17(Phospho);T21(Phospho);S25(Phospho)	Y(17):75.0;T(21):95.5;S(25):98.2	102	19.59	3	3516.53	0.850531
LcDFGNAMLAGMNEVTPyLVSR	A2ZN72	Putative uncharacterized protein OS=Oryza sativa subsp. indica GN=OsI_39287 PE=4 SV=1 - [A2ZN72_ORYSI]	Y18(Phospho)	Y(18):98.6	85	22.81	3	2538.13	1.88774
DYEEVGAEFDEGEDGDEGDEy	J3LSB8	Uncharacterized protein OS=Oryza brachyantha GN=OB03G39440 PE=3 SV=1 - [J3LSB8_ORYBR]	Y21(Phospho)	Y(21):100.0	66.6352	23.61	2	2448.81	0.961081
SFsYDGDDPDHLYGDDGQPR	Q9AUR9	Putative uncharacterized protein OSJNBb0033N16.9 OS=Oryza sativa subsp. japonica GN=OSJNBb0033N16.9 PE=4 SV=1 - [Q9AUR9_ORYSJ]	Y3(Phospho)	Y(3):84.4	107.345	38.14	3	2335.88	-0.58541
FPDDGVAEGGEAGGASELAVGEEVLHPVPEEDAEyHDATEEHKDT	Q7XHV1	CHP-rich zinc finger protein-like OS=Oryza sativa subsp. japonica GN=OSJNBb0041B22.112-1 PE=4 SV=1 - [Q7XHV1_ORYSJ]	Y35(Phospho)	Y(35):98.4	93.8696	13.56	4	4785.02	-2.23154
GAGySFDLEDLLR	B8ABJ9	Putative uncharacterized protein OS=Oryza sativa subsp. indica GN=OsI_02797 PE=4 SV=1 - [B8ABJ9_ORYSI]	Y4(Phospho)	Y(4):100.0	74.1794	28.43	2	1535.68	-1.46359
YGIySNDDMEENQGTLER	B8AAT1	Putative uncharacterized protein OS=Oryza sativa subsp. indica GN=OsI_02602 PE=4 SV=1 - [B8AAT1_ORYSI]	Y4(Phospho)	Y(4):99.2	72.3271	22.56	2	2213.86	-2.39447
AASyANDIsEAESPRTPNRPGEDWR	A6N188	Dynamin-2a (Fragment) OS=Oryza sativa subsp. indica PE=2 SV=1 - [A6N188_ORYSI]	Y4(Phospho);S9(Phospho)	Y(4):80.0;S(9):80.0	50.3394	18.55	3	2949.23	2.63666
KPAVESyQTANMDVDSEKDSEVDTSSENDLLFK	B8B887	Putative uncharacterized protein OS=Oryza sativa subsp. indica GN=OsI_25312 PE=4 SV=1 - [B8B887_ORYSI]	Y7(Phospho)	Y(7):99.8	58.619	22.24	3	3771.66	2.87822
GEANISyIcSR	J3LB77	Uncharacterized protein OS=Oryza brachyantha GN=OB02G18940 PE=4 SV=1 - [J3LB77_ORYBR]	Y7(Phospho)	Y(7):99.5	190.741	60.32	2	1349.57	7.60037
GEPNISyIcSR	B7E998	cDNA clone:001-124-D05, full insert sequence OS=Oryza sativa subsp. japonica PE=2 SV=1 - [B7E998_ORYSJ]	Y7(Phospho)	Y(7):99.6	142.77	58.04	2	1375.57	0.782891
AVDAGMMEyDSDDNPIVVDK	B9F826	Putative uncharacterized protein OS=Oryza sativa subsp. japonica GN=OsJ_10575 PE=3 SV=1 - [B9F826_ORYSJ]	Y9(Phospho)	Y(9):75.0	62.1577	25.22	2	2263.92	2.49777
AVDAGMMEyDSDDNPIVVDKK	B9F826	Putative uncharacterized protein OS=Oryza sativa subsp. japonica GN=OsJ_10575 PE=3 SV=1 - [B9F826_ORYSJ]	Y9(Phospho)	Y(9):100.0	50.0233	18.1	3	2392.01	0.521518
