# Supplementary material for: Comparative phosphoproteomic analysis of blast resistant and susceptible rice cultivars in response to salicylic acid
Source: BMC Plant Biol. 2019 Oct 28;19:454. doi: 10.1186/s12870-019-2075-5 (PMC6819546; doi:10.1186/s12870-019-2075-5)
Supplement: Supplementary file 3 — Additional file 3: Table S2. Rice phosphoproteins identified by NanoLC-MS/MS analysis. [file 12870_2019_2075_MOESM3_ESM.xls]

## Sheet: Sheet1
Table S2. Rice phosphoproteins identified by nanoLC-MS/MS analysis.
Protein Group Accessions	Description
Q9ZRJ5	L-lactate dehydrogenase OS=Oryza sativa subsp. japonica GN=OJ1212_C06.24 PE=2 SV=1 - [Q9ZRJ5_ORYSJ]
Q9XHY3	Putative WRKY DNA binding protein OS=Oryza sativa subsp. japonica GN=OSJNBa0049B20.9 PE=4 SV=1 - [Q9XHY3_ORYSJ]
Q9ST79	CAA303718.1 protein OS=Oryza sativa GN=q3037.18 PE=4 SV=1 - [Q9ST79_ORYSA]
Q9SNK3;Q7X8A1	EST C74302(E30840) corresponds to a region of the predicted gene OS=Oryza sativa subsp. japonica GN=Os03g0129300 PE=3 SV=1 - [Q9SNK3_ORYSJ]
Q9SNK3	EST C74302(E30840) corresponds to a region of the predicted gene OS=Oryza sativa subsp. japonica GN=Os03g0129300 PE=3 SV=1 - [Q9SNK3_ORYSJ]
Q9LI00	6-phosphogluconate dehydrogenase, decarboxylating OS=Oryza sativa subsp. japonica GN=P0029D06.14-1 PE=2 SV=1 - [Q9LI00_ORYSJ]
Q9LGA3	Os01g0128400 protein OS=Oryza sativa subsp. japonica GN=P0408F06.4 PE=4 SV=1 - [Q9LGA3_ORYSJ]
Q9FXQ3	OSJNBa0013K16.2 protein OS=Oryza sativa subsp. japonica GN=oscdpk7 PE=2 SV=1 - [Q9FXQ3_ORYSJ]
Q9AYJ8	Putative uncharacterized protein OSJNBa0003O19.21 OS=Oryza sativa subsp. japonica GN=OSJNBa0003O19.21 PE=4 SV=1 - [Q9AYJ8_ORYSJ]
Q9AUW4	Putative uncharacterized protein OSJNBa0040E01.11 OS=Oryza sativa subsp. japonica GN=OSJNBa0040E01.11 PE=4 SV=1 - [Q9AUW4_ORYSJ]
Q9AUV6	UDP-glucose 6-dehydrogenase OS=Oryza sativa subsp. japonica GN=OSJNBa0040E01.8 PE=3 SV=1 - [Q9AUV6_ORYSJ]
Q9AUR9	Putative uncharacterized protein OSJNBb0033N16.9 OS=Oryza sativa subsp. japonica GN=OSJNBb0033N16.9 PE=4 SV=1 - [Q9AUR9_ORYSJ]
Q9AUQ4	Os03g0712700 protein OS=Oryza sativa subsp. japonica GN=OSJNBb0033N16.5 PE=2 SV=1 - [Q9AUQ4_ORYSJ]
Q9AUN0	Putative uncharacterized protein OSJNBa0058E19.21 OS=Oryza sativa subsp. japonica GN=OSJNBa0058E19.21 PE=4 SV=1 - [Q9AUN0_ORYSJ]
Q9AUK2	Putative uncharacterized protein OSJNBb0072E24.5 OS=Oryza sativa subsp. japonica GN=OSJNBb0072E24.5 PE=4 SV=1 - [Q9AUK2_ORYSJ]
Q9ATK9	Phosphorylase (Fragment) OS=Oryza sativa PE=2 SV=1 - [Q9ATK9_ORYSA]
Q9ARU4	Os01g0121700 protein OS=Oryza sativa subsp. japonica GN=P0445D12.4 PE=2 SV=1 - [Q9ARU4_ORYSJ]
Q94EG1	Os01g0178000 protein OS=Oryza sativa subsp. japonica GN=P0509B06.2-1 PE=3 SV=1 - [Q94EG1_ORYSJ]
Q94DY2	Leucine zipper-containing protein-like OS=Oryza sativa subsp. japonica GN=P0403C05.1-1 PE=4 SV=1 - [Q94DY2_ORYSJ]
Q949C3	Putative uncharacterized protein C875ERIPDS OS=Oryza sativa GN=C875ERIPDS PE=4 SV=1 - [Q949C3_ORYSA]
Q948T6	Lactoylglutathione lyase OS=Oryza sativa subsp. japonica GN=GLX-I PE=1 SV=2 - [LGUL_ORYSJ]
Q93WI6	P0560B06.15 protein OS=Oryza sativa subsp. japonica GN=P0560B06.15 PE=4 SV=1 - [Q93WI6_ORYSJ]
Q8W5Q8	Putative phosphatase subunit, 3'-partial (Fragment) OS=Oryza sativa subsp. japonica GN=OSJNBb0044B19.1 PE=4 SV=1 - [Q8W5Q8_ORYSJ]
Q8W2Y7	Putative Ste-20 related kinase, 3'-partial (Fragment) OS=Oryza sativa subsp. japonica GN=OSJNBa0056G08.1 PE=4 SV=1 - [Q8W2Y7_ORYSJ]
Q8S7W3	Putative uncharacterized protein OSJNBa0091P11.20 OS=Oryza sativa subsp. japonica GN=OSJNBa0091P11.20 PE=4 SV=1 - [Q8S7W3_ORYSJ]
Q8S6K9	Putative uncharacterized protein OSJNBa0019N10.17 OS=Oryza sativa subsp. japonica GN=OSJNBa0019N10.17 PE=4 SV=1 - [Q8S6K9_ORYSJ]
Q8S3S1	Os02g0708400 protein OS=Oryza sativa subsp. japonica GN=49D11.11 PE=2 SV=1 - [Q8S3S1_ORYSJ]
Q8S3R9	Putative uridine kinase OS=Oryza sativa subsp. japonica GN=49D11.13 PE=4 SV=1 - [Q8S3R9_ORYSJ]
Q8S3P1	Putative uncharacterized protein 24K23.16 OS=Oryza sativa subsp. japonica GN=24K23.16 PE=3 SV=1 - [Q8S3P1_ORYSJ]
Q8RZK9	Putative ARF GAP-like zinc finger-containing protein ZiGA4 OS=Oryza sativa subsp. japonica GN=P0432B10.20 PE=4 SV=1 - [Q8RZK9_ORYSJ]
Q8RUI4	NAC transcription factor OS=Oryza sativa subsp. japonica GN=P0504E02.33 PE=2 SV=1 - [Q8RUI4_ORYSJ]
Q8LQM2	Drought-inducible protein 1OS OS=Oryza sativa subsp. japonica GN=B1070A12.29 PE=2 SV=1 - [Q8LQM2_ORYSJ]
Q8LND9	Putative uncharacterized protein OSJNBa0044A10.10 OS=Oryza sativa subsp. japonica GN=OSJNBa0044A10.10 PE=4 SV=1 - [Q8LND9_ORYSJ]
Q8LN31	Expressed protein OS=Oryza sativa subsp. japonica GN=OSJNBa0053C23.5 PE=2 SV=1 - [Q8LN31_ORYSJ]
Q8LMR3	Nascent polypeptide-associated complex alpha subunit, putative, expressed OS=Oryza sativa subsp. japonica GN=OJ1705B08.10 PE=2 SV=1 - [Q8LMR3_ORYSJ]
Q8L4W8	P0696G06.27 protein OS=Oryza sativa subsp. japonica GN=P0696G06.27 PE=4 SV=1 - [Q8L4W8_ORYSJ]
Q8H808	Putative uncharacterized protein OJ1743A09.20 OS=Oryza sativa subsp. japonica GN=OJ1743A09.20 PE=4 SV=1 - [Q8H808_ORYSJ]
Q8H4V1	Os08g0366000 protein OS=Oryza sativa subsp. japonica GN=OJ1484_G09.129-1 PE=2 SV=1 - [Q8H4V1_ORYSJ]
Q8GRH8	Branched-chain-amino-acid aminotransferase OS=Oryza sativa subsp. japonica GN=OJ1017C11.6 PE=2 SV=1 - [Q8GRH8_ORYSJ]
Q851S2	Os03g0698500 protein OS=Oryza sativa subsp. japonica GN=OSJNBb0017F17.21 PE=2 SV=1 - [Q851S2_ORYSJ]
Q84VE1	Adenosylhomocysteinase OS=Oryza sativa subsp. japonica GN=OsJ_33804 PE=2 SV=1 - [Q84VE1_ORYSJ]
Q84UL5	Probable calcium-binding protein CML32 OS=Oryza sativa subsp. japonica GN=CML32 PE=2 SV=1 - [CML32_ORYSJ]
Q84TZ6	Putative uncharacterized protein OSJNBa0087M10.17 OS=Oryza sativa subsp. japonica GN=OSJNBa0087M10.17 PE=4 SV=1 - [Q84TZ6_ORYSJ]
Q84TA8	Ethylene-responsive small GTP-binding protein OS=Oryza sativa subsp. japonica GN=OJ1754_E06.16 PE=2 SV=1 - [Q84TA8_ORYSJ]
Q84PA3	ADP ribosylation GTPase-like protein (Fragment) OS=Oryza sativa subsp. japonica PE=2 SV=1 - [Q84PA3_ORYSJ]
Q84M80	Os03g0856400 protein OS=Oryza sativa subsp. japonica GN=OSJNBa0059G06.25 PE=2 SV=1 - [Q84M80_ORYSJ]
Q7Y0Y8	Histone deacetylase OS=Oryza sativa subsp. japonica GN=P0498C03.28-1 PE=2 SV=1 - [Q7Y0Y8_ORYSJ]
Q7XXR0	Os03g0744600 protein OS=Oryza sativa subsp. japonica GN=Os03g0744600 PE=2 SV=1 - [Q7XXR0_ORYSJ]
Q7XXN2	Os09g0544300 protein OS=Oryza sativa subsp. japonica GN=P0705E11.7 PE=2 SV=1 - [Q7XXN2_ORYSJ]
Q7XV33	Ubiquitin carboxyl-terminal hydrolase OS=Oryza sativa subsp. japonica GN=OSJNBa0086B14.26 PE=3 SV=1 - [Q7XV33_ORYSJ]
Q7XSQ9	Probable aquaporin PIP1-2 OS=Oryza sativa subsp. japonica GN=PIP1-2 PE=2 SV=3 - [PIP12_ORYSJ]
Q7XSP4	OSJNBa0070M12.9 protein OS=Oryza sativa subsp. japonica GN=OSJNBa0070M12.9 PE=4 SV=2 - [Q7XSP4_ORYSJ]
Q7XRJ5	OSJNBa0042D13.15 protein OS=Oryza sativa subsp. japonica GN=OSJNBa0042D13.15 PE=4 SV=1 - [Q7XRJ5_ORYSJ]
Q7XQ12	Ammonium transporter 1 member 1 OS=Oryza sativa subsp. japonica GN=AMT1-1 PE=2 SV=1 - [AMT11_ORYSJ]
Q7XPY2	Plasma membrane ATPase OS=Oryza sativa subsp. japonica GN=Os04g0656100 PE=2 SV=1 - [PMA1_ORYSJ]
Q7XPK3	OSJNBa0087O24.7 protein OS=Oryza sativa subsp. japonica GN=OSJNBa0087O24.7 PE=4 SV=1 - [Q7XPK3_ORYSJ]
Q7XN70	OSJNBa0089N06.12 protein OS=Oryza sativa subsp. japonica GN=OSJNBa0089N06.12 PE=4 SV=1 - [Q7XN70_ORYSJ]
Q7XM17	OSJNBa0084K01.14 protein OS=Oryza sativa subsp. japonica GN=OSJNBa0084K01.14 PE=4 SV=2 - [Q7XM17_ORYSJ]
Q7XK98	OSJNBb0020J19.12 protein OS=Oryza sativa subsp. japonica GN=OSJNBb0020J19.12 PE=4 SV=2 - [Q7XK98_ORYSJ]
Q7XIX8	Putative uncharacterized protein OJ1136_D11.105 OS=Oryza sativa subsp. japonica GN=OJ1136_D11.105 PE=4 SV=1 - [Q7XIX8_ORYSJ]
Q7XIP0	Os07g0592300 protein OS=Oryza sativa subsp. japonica GN=OJ1710_H11.106 PE=4 SV=1 - [Q7XIP0_ORYSJ]
Q7XIM0	Os07g0161600 protein OS=Oryza sativa subsp. japonica GN=OJ1714_H10.135 PE=4 SV=1 - [Q7XIM0_ORYSJ]
Q7XHV1	CHP-rich zinc finger protein-like OS=Oryza sativa subsp. japonica GN=OSJNBb0041B22.112-1 PE=4 SV=1 - [Q7XHV1_ORYSJ]
Q7XBX2	GTPase activating protein, putative, expressed OS=Oryza sativa subsp. japonica GN=OSJNBa0003O19.4 PE=4 SV=1 - [Q7XBX2_ORYSJ]
Q7X8A1	OSJNBa0036B21.24 protein OS=Oryza sativa subsp. japonica GN=OSJNBa0036B21.24 PE=2 SV=1 - [Q7X8A1_ORYSJ]
Q762A2	BRI1-KD interacting protein 112 (Fragment) OS=Oryza sativa subsp. japonica GN=bip112 PE=2 SV=1 - [Q762A2_ORYSJ]
Q75LD9	Os03g0843300 protein OS=Oryza sativa subsp. japonica GN=OSJNBa0032G11.5 PE=2 SV=1 - [Q75LD9_ORYSJ]
Q75H56	Putative uncharacterized protein OSJNBb0007E22.32 OS=Oryza sativa subsp. japonica GN=OSJNBb0007E22.32 PE=4 SV=1 - [Q75H56_ORYSJ]
Q75GE8	Calcium-dependent protein kinase, isoform AK1, putative, expressed OS=Oryza sativa subsp. japonica GN=OSJNBa0060M17.7 PE=2 SV=1 - [Q75GE8_ORYSJ]
Q75GA3	Putative uncharacterized protein OSJNBa0042F15.12 OS=Oryza sativa subsp. japonica GN=OSJNBa0042F15.12 PE=4 SV=1 - [Q75GA3_ORYSJ]
Q6ZLP6	Os07g0150500 protein OS=Oryza sativa subsp. japonica GN=OJ1027_G06.28 PE=4 SV=1 - [Q6ZLP6_ORYSJ]
Q6ZJH9	Putative glutathione S-transferase GST 16 OS=Oryza sativa subsp. japonica GN=OJ1479_B11.24 PE=4 SV=1 - [Q6ZJH9_ORYSJ]
Q6ZIR2	DegP protease-like OS=Oryza sativa subsp. japonica GN=OJ1038_A06.28 PE=4 SV=1 - [Q6ZIR2_ORYSJ]
Q6ZI53	Elongation factor Tu OS=Oryza sativa subsp. japonica GN=OJ1126_D09.31-1 PE=2 SV=1 - [Q6ZI53_ORYSJ]
Q6ZFV8	Putative uncharacterized protein OJ1323_A06.25 OS=Oryza sativa subsp. japonica GN=OJ1323_A06.25 PE=4 SV=1 - [Q6ZFV8_ORYSJ]
Q6ZFN0	Putative uncharacterized protein OJ1124_G07.18 OS=Oryza sativa subsp. japonica GN=OJ1124_G07.18 PE=4 SV=1 - [Q6ZFN0_ORYSJ]
Q6ZD98	Os08g0156700 protein OS=Oryza sativa subsp. japonica GN=P0438H08.18 PE=2 SV=1 - [Q6ZD98_ORYSJ]
Q6ZCC6	Os08g0112600 protein OS=Oryza sativa subsp. japonica GN=P0498H04.23 PE=4 SV=1 - [Q6ZCC6_ORYSJ]
Q6ZC56	Os08g0110500 protein OS=Oryza sativa subsp. japonica GN=P0007D08.34 PE=4 SV=1 - [Q6ZC56_ORYSJ]
Q6ZBH4	Os08g0545000 protein OS=Oryza sativa subsp. japonica GN=P0623F08.34 PE=2 SV=1 - [Q6ZBH4_ORYSJ]
Q6Z8F4	Phosphoribulokinase OS=Oryza sativa subsp. japonica GN=P0459B01.11 PE=2 SV=1 - [Q6Z8F4_ORYSJ]
Q6Z7B3	Heat shock factor protein hsf8-like OS=Oryza sativa subsp. japonica GN=P0036E06.26 PE=2 SV=1 - [Q6Z7B3_ORYSJ]
Q6Z4S6;I1Q7Q4	Os07g0122400 protein OS=Oryza sativa subsp. japonica GN=OSJNBa0057M23.124 PE=4 SV=1 - [Q6Z4S6_ORYSJ]
Q6Z4S6	Os07g0122400 protein OS=Oryza sativa subsp. japonica GN=OSJNBa0057M23.124 PE=4 SV=1 - [Q6Z4S6_ORYSJ]
Q6Z421	Exocyst subunit EXO70-like protein OS=Oryza sativa subsp. japonica GN=P0479D12.34 PE=4 SV=1 - [Q6Z421_ORYSJ]
Q6Z3F7	Os08g0554000 protein OS=Oryza sativa subsp. japonica GN=OSJNBb0011H15.40-1 PE=2 SV=1 - [Q6Z3F7_ORYSJ]
Q6YXY6	Putative uncharacterized protein OSJNBa0026E05.3 OS=Oryza sativa subsp. japonica GN=OSJNBa0026E05.3 PE=4 SV=1 - [Q6YXY6_ORYSJ]
Q6YWF9	Nucleoporin-like protein OS=Oryza sativa subsp. japonica GN=OSJNBb0018G11.20 PE=4 SV=1 - [Q6YWF9_ORYSJ]
Q6YUH8	Os02g0697200 protein OS=Oryza sativa subsp. japonica GN=P0666E12.10 PE=2 SV=1 - [Q6YUH8_ORYSJ]
Q6YPF2	Os08g0120500 protein OS=Oryza sativa subsp. japonica GN=B1203H11.9 PE=4 SV=1 - [Q6YPF2_ORYSJ]
Q6YNK1	HAP3-like transcriptional-activator OS=Oryza sativa subsp. indica GN=HAP3a PE=2 SV=1 - [Q6YNK1_ORYSI]
Q6S3G1	Extracellular calcium sensing receptor OS=Oryza sativa GN=CaS PE=2 SV=1 - [Q6S3G1_ORYSA]
Q6L4Z4	Os05g0462400 protein OS=Oryza sativa subsp. japonica GN=OJ1281_H05.20 PE=4 SV=1 - [Q6L4Z4_ORYSJ]
Q6L4V8	Os05g0510100 protein OS=Oryza sativa subsp. japonica GN=OSJNBb0108E17.22 PE=4 SV=1 - [Q6L4V8_ORYSJ]
Q6K9T1	Oligopeptidase A-like OS=Oryza sativa subsp. japonica GN=OJ1124_D06.18 PE=2 SV=1 - [Q6K9T1_ORYSJ]
Q6K700	Os02g0821900 protein OS=Oryza sativa subsp. japonica GN=P0474F11.26 PE=2 SV=1 - [Q6K700_ORYSJ]
Q6K6Z4	KH domain-containing protein NOVA-like OS=Oryza sativa subsp. japonica GN=P0474F11.35 PE=4 SV=1 - [Q6K6Z4_ORYSJ]
Q6K647	Os02g0505400 protein OS=Oryza sativa subsp. japonica GN=OJ1003_F04.39-1 PE=2 SV=1 - [Q6K647_ORYSJ]
Q6K4N6	Amino acid transporter-like OS=Oryza sativa subsp. japonica GN=OSJNBa0054K20.28-1 PE=4 SV=1 - [Q6K4N6_ORYSJ]
Q6K2P8	Putative eukaryotic translation initiation factor 5 OS=Oryza sativa subsp. japonica GN=P0706E03.4-2 PE=4 SV=1 - [Q6K2P8_ORYSJ]
Q6J2K5	Respiratory burst oxidase homolog protein B OS=Oryza sativa subsp. indica GN=RBOHB PE=2 SV=1 - [RBOHB_ORYSI]
Q6I632	Os05g0553800 protein OS=Oryza sativa subsp. japonica GN=OJ1263_E10.5 PE=2 SV=1 - [Q6I632_ORYSJ]
Q6H6D2	Porphobilinogen deaminase, chloroplastic OS=Oryza sativa subsp. japonica GN=HEMC PE=2 SV=1 - [HEM3_ORYSJ]
Q6H660	Os02g0644100 protein OS=Oryza sativa subsp. japonica GN=OJ1282_H11.17 PE=4 SV=1 - [Q6H660_ORYSJ]
Q6EUP4	14-3-3-like protein GF14-E OS=Oryza sativa subsp. japonica GN=GF14E PE=2 SV=1 - [14335_ORYSJ]
Q6EU10	Probable N6-adenosine-methyltransferase MT-A70-like OS=Oryza sativa subsp. japonica GN=Os02g0672600 PE=2 SV=1 - [MTA70_ORYSJ]
Q6ETM2	Os02g0178500 protein OS=Oryza sativa subsp. japonica GN=P0544B02.5 PE=2 SV=1 - [Q6ETM2_ORYSJ]
Q6ERW9;Q6ERW7	Probable cinnamyl alcohol dehydrogenase 8B OS=Oryza sativa subsp. japonica GN=CAD8B PE=3 SV=2 - [CAD8B_ORYSJ]
Q6ERW7	Probable cinnamyl alcohol dehydrogenase 8C OS=Oryza sativa subsp. japonica GN=CAD8C PE=2 SV=2 - [CAD8C_ORYSJ]
Q6ENH7	ATP synthase subunit alpha, chloroplastic OS=Oryza nivara GN=atpA PE=3 SV=1 - [ATPA_ORYNI]
Q6ENG7	ATP synthase subunit beta, chloroplastic OS=Oryza nivara GN=atpB PE=3 SV=1 - [ATPB_ORYNI]
Q6ENG6	Ribulose bisphosphate carboxylase large chain OS=Oryza nivara GN=rbcL PE=3 SV=1 - [RBL_ORYNI]
Q6AWX8	Growth-regulating factor 11 OS=Oryza sativa subsp. japonica GN=GRF11 PE=2 SV=1 - [GRF11_ORYSJ]
Q6ATY1	Putative uncharacterized protein OSJNBa0035J16.12 OS=Oryza sativa subsp. japonica GN=OSJNBa0035J16.12 PE=3 SV=1 - [Q6ATY1_ORYSJ]
Q6ASW3	3,4-dihydroxy-2-butanone kinase, putative, expressed OS=Oryza sativa subsp. japonica GN=B1377B10.5 PE=2 SV=1 - [Q6ASW3_ORYSJ]
Q6ASV4	Glutamate decarboxylase, putative, expressed OS=Oryza sativa subsp. japonica GN=B1377B10.13 PE=3 SV=1 - [Q6ASV4_ORYSJ]
Q6ASR0	Putative DegP2 protease OS=Oryza sativa subsp. japonica GN=OSJNBa0077J22.12 PE=4 SV=1 - [Q6ASR0_ORYSJ]
Q69T31	Os02g0550600 protein OS=Oryza sativa subsp. japonica GN=P0451A10.27 PE=2 SV=1 - [Q69T31_ORYSJ]
Q69L77	Os02g0591800 protein OS=Oryza sativa subsp. japonica GN=OSJNBa0016G10.5 PE=2 SV=1 - [Q69L77_ORYSJ]
Q688J1	Putative uncharacterized protein OSJNBb0012G21.6 OS=Oryza sativa subsp. japonica GN=OSJNBb0012G21.6 PE=4 SV=1 - [Q688J1_ORYSJ]
Q67WP0	Os06g0643600 protein OS=Oryza sativa subsp. japonica GN=P0017B12.1 PE=2 SV=1 - [Q67WP0_ORYSJ]
Q67J09	Os09g0460400 protein OS=Oryza sativa subsp. japonica GN=OSJNBa0054F02.26 PE=2 SV=1 - [Q67J09_ORYSJ]
Q67J07	Os09g0460500 protein OS=Oryza sativa subsp. japonica GN=OSJNBa0054F02.28 PE=4 SV=1 - [Q67J07_ORYSJ]
Q67IV4	Os06g0631400 protein OS=Oryza sativa subsp. japonica GN=OSJNBa0048L03.35 PE=4 SV=1 - [Q67IV4_ORYSJ]
Q65WV7	Os05g0475300 protein OS=Oryza sativa subsp. japonica GN=P0486C01.18 PE=4 SV=1 - [Q65WV7_ORYSJ]
Q656E2	Endoribonuclease E-like protein OS=Oryza sativa subsp. japonica GN=OSJNBb0022N24.14-1 PE=4 SV=1 - [Q656E2_ORYSJ]
Q653U9	Os06g0677300 protein OS=Oryza sativa subsp. japonica GN=B1153E06.19 PE=2 SV=1 - [Q653U9_ORYSJ]
Q652L6	Os09g0567300 protein OS=Oryza sativa subsp. japonica GN=OJ1155_H10.27 PE=4 SV=1 - [Q652L6_ORYSJ]
Q652J5	Deoxyribodipyrimidine photolyase family protein-like OS=Oryza sativa subsp. japonica GN=OJ1254_E07.33 PE=4 SV=1 - [Q652J5_ORYSJ]
Q60EJ0	Os05g0501700 protein OS=Oryza sativa subsp. japonica GN=OSJNBa0017K09.8 PE=2 SV=1 - [Q60EJ0_ORYSJ]
Q5ZDE4	BWF1-like protein OS=Oryza sativa subsp. japonica GN=P0537A05.24-1 PE=2 SV=1 - [Q5ZDE4_ORYSJ]
Q5ZD13	Putative uncharacterized protein P0665A11.10 OS=Oryza sativa subsp. japonica GN=P0665A11.10 PE=4 SV=1 - [Q5ZD13_ORYSJ]
Q5ZCC7	Os01g0155400 protein OS=Oryza sativa subsp. japonica GN=P0011G08.18 PE=4 SV=1 - [Q5ZCC7_ORYSJ]
Q5ZC69	Os01g0590200 protein OS=Oryza sativa subsp. japonica GN=P0415C01.21 PE=2 SV=1 - [Q5ZC69_ORYSJ]
Q5ZBP6	LEUNIG-like OS=Oryza sativa subsp. japonica GN=P0704D04.24-2 PE=4 SV=1 - [Q5ZBP6_ORYSJ]
Q5ZB85	Peptidyl prolyl cis trans isomerase-like OS=Oryza sativa subsp. japonica GN=B1097D05.29 PE=4 SV=1 - [Q5ZB85_ORYSJ]
Q5ZAV7	Os01g0783500 protein OS=Oryza sativa subsp. japonica GN=B1100D10.39 PE=2 SV=1 - [Q5ZAV7_ORYSJ]
Q5ZA33	Os06g0300700 protein OS=Oryza sativa subsp. japonica GN=P0501G08.37 PE=2 SV=1 - [Q5ZA33_ORYSJ]
Q5Z9H3	Os06g0709000 protein OS=Oryza sativa subsp. japonica GN=P0655A07.12 PE=4 SV=1 - [Q5Z9H3_ORYSJ]
Q5Z8F2	Os01g0337600 protein OS=Oryza sativa subsp. japonica GN=P0487E11.32-1 PE=4 SV=1 - [Q5Z8F2_ORYSJ]
Q5VRT8	Os01g0179400 protein OS=Oryza sativa subsp. japonica GN=P0406H10.19 PE=2 SV=1 - [Q5VRT8_ORYSJ]
Q5VRK0	Os06g0127200 protein OS=Oryza sativa subsp. japonica GN=OSJNBa0038F22.14 PE=4 SV=1 - [Q5VRK0_ORYSJ]
Q5VRD6	Putative serine/threonine protein phosphatase 2A (PP2A) regulatory subunit B' (B'gamma) OS=Oryza sativa subsp. japonica GN=P0509B06.6 PE=4 SV=1 - [Q5VRD6_ORYSJ]
Q5VQX1	Os01g0805300 protein OS=Oryza sativa subsp. japonica GN=P0034E02.55 PE=2 SV=1 - [Q5VQX1_ORYSJ]
Q5TKG0	Putative adhesion regulating molecule family OS=Oryza sativa subsp. japonica GN=OSJNBa0030I14.6 PE=2 SV=1 - [Q5TKG0_ORYSJ]
Q5QM90	RNA polymerase III subunit-like protein OS=Oryza sativa subsp. japonica GN=B1144G04.33-2 PE=4 SV=1 - [Q5QM90_ORYSJ]
Q5NBF4	Os01g0271500 protein OS=Oryza sativa subsp. japonica GN=P0693B08.15 PE=4 SV=1 - [Q5NBF4_ORYSJ]
Q5N902	Transcription initiation factor IID (TFIID) subunit A-like protein OS=Oryza sativa subsp. japonica GN=P0683F02.25 PE=4 SV=1 - [Q5N902_ORYSJ]
Q5N7Y5	Os01g0229200 protein OS=Oryza sativa subsp. japonica GN=P0452F10.31 PE=2 SV=1 - [Q5N7Y5_ORYSJ]
Q5N719	Os01g0906600 protein OS=Oryza sativa subsp. japonica GN=B1417F08.12 PE=2 SV=1 - [Q5N719_ORYSJ]
Q5JNJ1	Os01g0749400 protein OS=Oryza sativa subsp. japonica GN=P0481E12.40 PE=2 SV=1 - [Q5JNJ1_ORYSJ]
Q5JNI4	Ankyrin-kinase-like OS=Oryza sativa subsp. japonica GN=P0481E12.28-2 PE=4 SV=1 - [Q5JNI4_ORYSJ]
Q5JN41	Putative uncharacterized protein P0401G10.20 OS=Oryza sativa subsp. japonica GN=P0401G10.20 PE=4 SV=1 - [Q5JN41_ORYSJ]
Q5JKX3	Os01g0950800 protein OS=Oryza sativa subsp. japonica GN=B1147A04.32 PE=2 SV=1 - [Q5JKX3_ORYSJ]
Q53P93;Q2RA00	Fructose-bisphosphate aldolase OS=Oryza sativa subsp. japonica GN=LOC_Os11g07020 PE=2 SV=1 - [Q53P93_ORYSJ]
Q53KW1	Putative Not1 N-terminal protein (Fragment) OS=Oryza sativa subsp. japonica PE=4 SV=1 - [Q53KW1_ORYSJ]
Q53JH1	At5g64090 OS=Oryza sativa subsp. japonica GN=Os11g0169600 PE=2 SV=1 - [Q53JH1_ORYSJ]
Q33B10	RNA recognition motif family protein, expressed OS=Oryza sativa subsp. japonica GN=LOC_Os10g06130 PE=2 SV=1 - [Q33B10_ORYSJ]
Q339D2	Probable protein phosphatase 2C 71 OS=Oryza sativa subsp. japonica GN=Os10g0370000 PE=2 SV=1 - [P2C71_ORYSJ]
Q338M8	Initiation factor 2 subunit family protein, expressed OS=Oryza sativa subsp. japonica GN=LOC_Os10g25320 PE=4 SV=2 - [Q338M8_ORYSJ]
Q338I5	Colon cancer-associated protein Mic1-like containing protein, expressed OS=Oryza sativa subsp. japonica GN=LOC_Os10g26140 PE=4 SV=2 - [Q338I5_ORYSJ]
Q336V4	Expressed protein OS=Oryza sativa subsp. japonica GN=Os10g0546300 PE=4 SV=1 - [Q336V4_ORYSJ]
Q2RA00	Fructose-bisphosphate aldolase OS=Oryza sativa subsp. japonica GN=LOC_Os11g07020 PE=3 SV=1 - [Q2RA00_ORYSJ]
Q2R2Z1	Histone-like transcription factor and archaeal histone family protein, expressed OS=Oryza sativa subsp. japonica GN=LOC_Os11g34200 PE=4 SV=1 - [Q2R2Z1_ORYSJ]
Q2QY28	Transcription initiation factor IIE, putative, expressed OS=Oryza sativa subsp. japonica GN=LOC_Os12g04060 PE=4 SV=1 - [Q2QY28_ORYSJ]
Q2QXU9	Putative uncharacterized protein OS=Oryza sativa subsp. japonica GN=LOC_Os12g04820 PE=4 SV=1 - [Q2QXU9_ORYSJ]
Q2QXA8	Protein kinase family protein, putative, expressed OS=Oryza sativa subsp. japonica GN=LOC_Os12g06670 PE=2 SV=1 - [Q2QXA8_ORYSJ]
Q2QX49	CBS domain-containing protein, putative, expressed OS=Oryza sativa subsp. japonica GN=LOC_Os12g07190 PE=4 SV=1 - [Q2QX49_ORYSJ]
Q2QW44	ZF-HD protein dimerisation region containing protein, expressed OS=Oryza sativa subsp. japonica GN=LOC_Os12g10630 PE=4 SV=2 - [Q2QW44_ORYSJ]
Q2QU06	60 kDa chaperonin alpha subunit OS=Oryza sativa subsp. japonica GN=LOC_Os12g17910 PE=2 SV=1 - [Q2QU06_ORYSJ]
Q2QT64	Expressed protein OS=Oryza sativa subsp. japonica GN=LOC_Os12g21710 PE=2 SV=1 - [Q2QT64_ORYSJ]
Q2QSR7	Os12g0420200 protein OS=Oryza sativa subsp. japonica GN=LOC_Os12g23180 PE=4 SV=2 - [Q2QSR7_ORYSJ]
Q2QS13	UDP-glucose 6-dehydrogenase OS=Oryza sativa subsp. japonica GN=LOC_Os12g25700 PE=2 SV=1 - [Q2QS13_ORYSJ]
Q2QP54	Elongation factor Ts OS=Oryza sativa subsp. japonica GN=LOC_Os12g35630 PE=3 SV=1 - [Q2QP54_ORYSJ]
Q2QN10	Expressed protein OS=Oryza sativa subsp. japonica GN=LOC_Os12g39370 PE=4 SV=2 - [Q2QN10_ORYSJ]
Q2QMP4	LIM domain-containing protein, putative, expressed OS=Oryza sativa subsp. japonica GN=LOC_Os12g40490 PE=2 SV=2 - [Q2QMP4_ORYSJ]
Q25AQ6	H0313F03.14 protein OS=Oryza sativa GN=H0313F03.14 PE=4 SV=1 - [Q25AQ6_ORYSA]
Q25AJ8	H0510A06.7 protein OS=Oryza sativa GN=H0510A06.7 PE=4 SV=1 - [Q25AJ8_ORYSA]
Q259N5	H0723C07.5 protein OS=Oryza sativa GN=H0723C07.5 PE=3 SV=1 - [Q259N5_ORYSA]
Q10SD7	Expressed protein OS=Oryza sativa subsp. japonica GN=LOC_Os03g03440 PE=4 SV=1 - [Q10SD7_ORYSJ]
Q10RX1	Cysteinyl-tRNA synthetase, putative, expressed OS=Oryza sativa subsp. japonica GN=LOC_Os03g04960 PE=4 SV=1 - [Q10RX1_ORYSJ]
Q10RU7	DENN domain containing protein, expressed OS=Oryza sativa subsp. japonica GN=LOC_Os03g05200 PE=4 SV=1 - [Q10RU7_ORYSJ]
Q10RH4	Putative uncharacterized protein OS=Oryza sativa subsp. japonica GN=LOC_Os03g06320 PE=4 SV=1 - [Q10RH4_ORYSJ]
Q10RB2	Ubiquitin carboxyl-terminal hydrolase family protein, expressed OS=Oryza sativa subsp. japonica GN=LOC_Os03g06950 PE=4 SV=1 - [Q10RB2_ORYSJ]
Q10R10	Hydrolase, carbon-nitrogen family protein, expressed OS=Oryza sativa subsp. japonica GN=Os03g0175600 PE=2 SV=1 - [Q10R10_ORYSJ]
Q10QF6	Expressed protein OS=Oryza sativa subsp. japonica GN=LOC_Os03g10180 PE=4 SV=1 - [Q10QF6_ORYSJ]
Q10QA5	Dwarf 88 esterase OS=Oryza sativa subsp. japonica GN=D88 PE=2 SV=1 - [Q10QA5_ORYSJ]
Q10Q59	ADP-glucose pyrophosphorylase family protein, putative, expressed OS=Oryza sativa subsp. japonica GN=LOC_Os03g11050 PE=4 SV=1 - [Q10Q59_ORYSJ]
Q10P82	Acyl CoA binding protein, expressed OS=Oryza sativa subsp. japonica GN=LOC_Os03g14000 PE=4 SV=1 - [Q10P82_ORYSJ]
Q10NX0	Phosphoenolpyruvate carboxykinase, putative, expressed OS=Oryza sativa subsp. japonica GN=LOC_Os03g15050 PE=3 SV=1 - [Q10NX0_ORYSJ]
Q10NR4	HEAT repeat family protein, expressed OS=Oryza sativa subsp. japonica GN=LOC_Os03g15540 PE=4 SV=1 - [Q10NR4_ORYSJ]
Q10N76	Expressed protein OS=Oryza sativa subsp. japonica GN=Os03g0279600 PE=2 SV=1 - [Q10N76_ORYSJ]
Q10LP5	Sucrose synthase 4 OS=Oryza sativa subsp. japonica GN=SUS4 PE=2 SV=1 - [SUS4_ORYSJ]
Q10L70	Villin-3, putative, expressed OS=Oryza sativa subsp. japonica GN=LOC_Os03g24220 PE=4 SV=1 - [Q10L70_ORYSJ]
Q10KI0	SAP domain containing protein, expressed OS=Oryza sativa subsp. japonica GN=LOC_Os03g26630 PE=4 SV=1 - [Q10KI0_ORYSJ]
Q10H44	PfkB-type carbohydrate kinase family protein, putative, expressed OS=Oryza sativa subsp. japonica GN=LOC_Os03g40550 PE=4 SV=1 - [Q10H44_ORYSJ]
Q10FH4	RanBP1 domain containing protein, expressed OS=Oryza sativa subsp. japonica GN=LOC_Os03g46480 PE=4 SV=1 - [Q10FH4_ORYSJ]
Q10F24	GATA transcription factor 27, putative, expressed OS=Oryza sativa subsp. japonica GN=LOC_Os03g47970 PE=4 SV=1 - [Q10F24_ORYSJ]
Q10EQ6	SWIB complex BAF60b domain-containing protein, putative, expressed OS=Oryza sativa subsp. japonica GN=LOC_Os03g55570 PE=4 SV=1 - [Q10EQ6_ORYSJ]
Q10EF2	HEAT repeat family protein, expressed OS=Oryza sativa subsp. japonica GN=LOC_Os03g49420 PE=4 SV=1 - [Q10EF2_ORYSJ]
Q10EA5	Expressed protein OS=Oryza sativa subsp. japonica GN=LOC_Os03g49630 PE=4 SV=1 - [Q10EA5_ORYSJ]
Q10DN0;J3LSB8	Tubulin alpha-1 chain, putative, expressed OS=Oryza sativa subsp. japonica GN=LOC_Os03g51600 PE=2 SV=1 - [Q10DN0_ORYSJ]
Q10DN0	Tubulin alpha-1 chain, putative, expressed OS=Oryza sativa subsp. japonica GN=LOC_Os03g51600 PE=2 SV=1 - [Q10DN0_ORYSJ]
Q10DD6	Homeodomain protein JUBEL1, putative, expressed OS=Oryza sativa subsp. japonica GN=LOC_Os03g52239 PE=3 SV=1 - [Q10DD6_ORYSJ]
Q10BC9	DnaJ domain containing protein, expressed OS=Oryza sativa subsp. japonica GN=LOC_Os03g60790 PE=2 SV=1 - [Q10BC9_ORYSJ]
Q10AH9	Ankyrin repeat domain protein 2, putative, expressed OS=Oryza sativa subsp. japonica GN=LOC_Os03g63480 PE=4 SV=1 - [Q10AH9_ORYSJ]
Q10A23	Nucleotide-sensitive chloride conductance regulator family protein, expressed OS=Oryza sativa subsp. japonica GN=Os10g0170000 PE=2 SV=1 - [Q10A23_ORYSJ]
Q109B6	Os10g0536400 protein OS=Oryza sativa subsp. japonica GN=Os10g0536400 PE=2 SV=1 - [Q109B6_ORYSJ]
Q108Z7	Transcriptional regulator, putative, expressed OS=Oryza sativa subsp. japonica GN=LOC_Os10g40780 PE=4 SV=1 - [Q108Z7_ORYSJ]
Q0JPS3	Os01g0205700 protein (Fragment) OS=Oryza sativa subsp. japonica GN=Os01g0205700 PE=4 SV=1 - [Q0JPS3_ORYSJ]
Q0JNW9	Os01g0260700 protein OS=Oryza sativa subsp. japonica GN=Os01g0260700 PE=4 SV=2 - [Q0JNW9_ORYSJ]
Q0JMV6;B8A7W8	Os01g0357100 protein OS=Oryza sativa subsp. japonica GN=Os01g0357100 PE=4 SV=1 - [Q0JMV6_ORYSJ]
Q0JLP9	Probable protein phosphatase 2C 6 OS=Oryza sativa subsp. japonica GN=Os01g0583100 PE=2 SV=1 - [P2C06_ORYSJ]
Q0JJ16	Os01g0765200 protein (Fragment) OS=Oryza sativa subsp. japonica GN=Os01g0765200 PE=4 SV=1 - [Q0JJ16_ORYSJ]
Q0JFL8	Os01g0973300 protein (Fragment) OS=Oryza sativa subsp. japonica GN=Os01g0973300 PE=4 SV=1 - [Q0JFL8_ORYSJ]
Q0JD52	Os04g0431000 protein (Fragment) OS=Oryza sativa subsp. japonica GN=Os04g0431000 PE=4 SV=1 - [Q0JD52_ORYSJ]
Q0JD14	Os04g0437600 protein OS=Oryza sativa subsp. japonica GN=Os04g0437600 PE=2 SV=1 - [Q0JD14_ORYSJ]
Q0J957	Os04g0670800 protein (Fragment) OS=Oryza sativa subsp. japonica GN=Os04g0670800 PE=4 SV=1 - [Q0J957_ORYSJ]
Q0J0U2	Os09g0499000 protein OS=Oryza sativa subsp. japonica GN=Os09g0499000 PE=2 SV=1 - [Q0J0U2_ORYSJ]
Q0J077	Os09g0526200 protein (Fragment) OS=Oryza sativa subsp. japonica GN=Os09g0526200 PE=4 SV=1 - [Q0J077_ORYSJ]
Q0IZQ4	Os09g0556200 protein OS=Oryza sativa subsp. japonica GN=Os09g0556200 PE=4 SV=2 - [Q0IZQ4_ORYSJ]
Q0IVQ5	Os10g0559700 protein (Fragment) OS=Oryza sativa subsp. japonica GN=Os10g0559700 PE=4 SV=1 - [Q0IVQ5_ORYSJ]
Q0IVM1	Os10g0564000 protein OS=Oryza sativa subsp. japonica GN=Os10g0564000 PE=4 SV=1 - [Q0IVM1_ORYSJ]
Q0E3D7	Os02g0179900 protein OS=Oryza sativa subsp. japonica GN=Os02g0179900 PE=4 SV=1 - [Q0E3D7_ORYSJ]
Q0E0T0	Os02g0525600 protein OS=Oryza sativa subsp. japonica GN=Os02g0525600 PE=4 SV=1 - [Q0E0T0_ORYSJ]
Q0DV64	Os03g0146600 protein (Fragment) OS=Oryza sativa subsp. japonica GN=Os03g0146600 PE=4 SV=1 - [Q0DV64_ORYSJ]
Q0DUA4	Os03g0197200 protein (Fragment) OS=Oryza sativa subsp. japonica GN=Os03g0197200 PE=3 SV=1 - [Q0DUA4_ORYSJ]
Q0DU53	Os03g0206700 protein OS=Oryza sativa subsp. japonica GN=Os03g0206700 PE=4 SV=1 - [Q0DU53_ORYSJ]
Q0DU30	Os03g0210800 protein OS=Oryza sativa subsp. japonica GN=Os03g0210800 PE=4 SV=2 - [Q0DU30_ORYSJ]
Q0DS04	Os03g0341200 protein OS=Oryza sativa subsp. japonica GN=Os03g0341200 PE=4 SV=1 - [Q0DS04_ORYSJ]
Q0DRT9	Os03g0355600 protein (Fragment) OS=Oryza sativa subsp. japonica GN=Os03g0355600 PE=4 SV=1 - [Q0DRT9_ORYSJ]
Q0DRS5	Os03g0359000 protein (Fragment) OS=Oryza sativa subsp. japonica GN=Os03g0359000 PE=4 SV=1 - [Q0DRS5_ORYSJ]
Q0DP16	Os03g0722100 protein (Fragment) OS=Oryza sativa subsp. japonica GN=Os03g0722100 PE=4 SV=1 - [Q0DP16_ORYSJ]
Q0DKN6	Os05g0151400 protein OS=Oryza sativa subsp. japonica GN=Os05g0151400 PE=4 SV=1 - [Q0DKN6_ORYSJ]
Q0DI98	Os05g0406000 protein (Fragment) OS=Oryza sativa subsp. japonica GN=Os05g0406000 PE=4 SV=1 - [Q0DI98_ORYSJ]
Q0DE33	Os06g0181100 protein (Fragment) OS=Oryza sativa subsp. japonica GN=Os06g0181100 PE=4 SV=1 - [Q0DE33_ORYSJ]
Q0DAX4	Os06g0618600 protein (Fragment) OS=Oryza sativa subsp. japonica GN=Os06g0618600 PE=4 SV=1 - [Q0DAX4_ORYSJ]
Q0DAD7	Os06g0660800 protein (Fragment) OS=Oryza sativa subsp. japonica GN=Os06g0660800 PE=4 SV=1 - [Q0DAD7_ORYSJ]
Q0D9G9	Os06g0716700 protein OS=Oryza sativa subsp. japonica GN=Os06g0716700 PE=3 SV=1 - [Q0D9G9_ORYSJ]
Q0D6U7	Os07g0438500 protein (Fragment) OS=Oryza sativa subsp. japonica GN=Os07g0438500 PE=4 SV=1 - [Q0D6U7_ORYSJ]
Q0D6I4	Os07g0476200 protein (Fragment) OS=Oryza sativa subsp. japonica GN=Os07g0476200 PE=4 SV=1 - [Q0D6I4_ORYSJ]
Q0D4I9	Os07g0623100 protein (Fragment) OS=Oryza sativa subsp. japonica GN=Os07g0623100 PE=4 SV=1 - [Q0D4I9_ORYSJ]
Q0D3J9	Zinc finger CCCH domain-containing protein 53 OS=Oryza sativa subsp. japonica GN=Os07g0682400 PE=2 SV=1 - [C3H53_ORYSJ]
Q01KY9	OSIGBa0137O04.8 protein OS=Oryza sativa GN=OSIGBa0137O04.8 PE=4 SV=1 - [Q01KY9_ORYSA]
Q01JZ7	H0525E10.11 protein OS=Oryza sativa GN=H0525E10.11 PE=4 SV=1 - [Q01JZ7_ORYSA]
Q01IY1	OSIGBa0106G07.16 protein OS=Oryza sativa GN=OSIGBa0106G07.16 PE=4 SV=1 - [Q01IY1_ORYSA]
Q01ID4	H0306B06.5 protein OS=Oryza sativa GN=OSIGBa0092E01.1 PE=4 SV=1 - [Q01ID4_ORYSA]
Q00RF9	H0303G06.13 protein OS=Oryza sativa GN=H0303G06.13 PE=4 SV=1 - [Q00RF9_ORYSA]
P93770	Serine/threonine protein kinase (Fragment) OS=Oryza sativa PE=2 SV=1 - [P93770_ORYSA]
P41095	60S acidic ribosomal protein P0 OS=Oryza sativa subsp. japonica GN=Os08g0130500 PE=1 SV=3 - [RLA0_ORYSJ]
P28752;Q10PW2	Putative uncharacterized protein OS=Oryza sativa subsp. indica GN=OsI_06200 PE=4 SV=1 - [A2X1X4_ORYSI]
P14656;P14655	Glutamine synthetase cytosolic isozyme 1-1 OS=Oryza sativa subsp. japonica GN=GLN1-1 PE=1 SV=1 - [GLN11_ORYSJ]
P0C5A3	3'(2'),5'-bisphosphate nucleotidase OS=Oryza sativa PE=2 SV=1 - [DPNP_ORYSA]
O80384	Ovp1 OS=Oryza sativa GN=OVP1 PE=3 SV=1 - [O80384_ORYSA]
J3N6D1	Uncharacterized protein OS=Oryza brachyantha GN=OB11G13670 PE=4 SV=1 - [J3N6D1_ORYBR]
J3N526	Uncharacterized protein OS=Oryza brachyantha GN=OB10G26240 PE=4 SV=1 - [J3N526_ORYBR]
J3N308	Uncharacterized protein OS=Oryza brachyantha GN=OB10G19060 PE=3 SV=1 - [J3N308_ORYBR]
J3N270	Uncharacterized protein OS=Oryza brachyantha GN=OB10G16180 PE=4 SV=1 - [J3N270_ORYBR]
J3N1A2	Uncharacterized protein OS=Oryza brachyantha GN=OB10G13000 PE=4 SV=1 - [J3N1A2_ORYBR]
J3MY99	Glucose-6-phosphate isomerase OS=Oryza brachyantha GN=OB09G19780 PE=3 SV=1 - [J3MY99_ORYBR]
J3MX33	Uncharacterized protein OS=Oryza brachyantha GN=OB09G15620 PE=4 SV=1 - [J3MX33_ORYBR]
J3MTG7	Uncharacterized protein OS=Oryza brachyantha GN=OB08G23970 PE=4 SV=1 - [J3MTG7_ORYBR]
J3MSI5	Uncharacterized protein OS=Oryza brachyantha GN=OB08G20640 PE=4 SV=1 - [J3MSI5_ORYBR]
J3MRI3	Uncharacterized protein OS=Oryza brachyantha GN=OB08G17120 PE=4 SV=1 - [J3MRI3_ORYBR]
J3MRH0	Uncharacterized protein OS=Oryza brachyantha GN=OB08G16990 PE=4 SV=1 - [J3MRH0_ORYBR]
J3MR46	Uncharacterized protein OS=Oryza brachyantha GN=OB08G15750 PE=4 SV=1 - [J3MR46_ORYBR]
J3MHA8;Q6Z2Z4	Uncharacterized protein OS=Oryza brachyantha GN=OB06G34020 PE=3 SV=1 - [J3MHA8_ORYBR]
J3MH94	Uncharacterized protein OS=Oryza brachyantha GN=OB06G33880 PE=4 SV=1 - [J3MH94_ORYBR]
J3MGV2	Uncharacterized protein OS=Oryza brachyantha GN=OB06G32460 PE=3 SV=1 - [J3MGV2_ORYBR]
J3MGR1	Uncharacterized protein OS=Oryza brachyantha GN=OB06G32050 PE=4 SV=1 - [J3MGR1_ORYBR]
J3MCE6	Uncharacterized protein OS=Oryza brachyantha GN=OB06G16900 PE=4 SV=1 - [J3MCE6_ORYBR]
J3MCC0	Uncharacterized protein OS=Oryza brachyantha GN=OB06G16640 PE=4 SV=1 - [J3MCC0_ORYBR]
J3M3X4	Serine/threonine-protein phosphatase OS=Oryza brachyantha GN=OB05G12980 PE=3 SV=1 - [J3M3X4_ORYBR]
J3M0N6	Uncharacterized protein OS=Oryza brachyantha GN=OB04G29610 PE=4 SV=1 - [J3M0N6_ORYBR]
J3LZU5	Uncharacterized protein OS=Oryza brachyantha GN=OB04G26700 PE=4 SV=1 - [J3LZU5_ORYBR]
J3LYL7;Q6EUP4	Uncharacterized protein OS=Oryza brachyantha GN=OB04G22420 PE=3 SV=1 - [J3LYL7_ORYBR]
J3LYL7	Uncharacterized protein OS=Oryza brachyantha GN=OB04G22420 PE=3 SV=1 - [J3LYL7_ORYBR]
J3LX69	Uncharacterized protein OS=Oryza brachyantha GN=OB04G17440 PE=4 SV=1 - [J3LX69_ORYBR]
J3LTV9	Uncharacterized protein OS=Oryza brachyantha GN=OB03G44850 PE=4 SV=1 - [J3LTV9_ORYBR]
J3LSB8	Uncharacterized protein OS=Oryza brachyantha GN=OB03G39440 PE=3 SV=1 - [J3LSB8_ORYBR]
J3LQI6	Uncharacterized protein OS=Oryza brachyantha GN=OB03G33120 PE=4 SV=1 - [J3LQI6_ORYBR]
J3LKM5	Uncharacterized protein OS=Oryza brachyantha GN=OB03G16010 PE=4 SV=1 - [J3LKM5_ORYBR]
J3LGX4	Uncharacterized protein OS=Oryza brachyantha GN=OB02G38910 PE=4 SV=1 - [J3LGX4_ORYBR]
J3LG38	Uncharacterized protein OS=Oryza brachyantha GN=OB02G36050 PE=4 SV=1 - [J3LG38_ORYBR]
J3LBS7	Uncharacterized protein OS=Oryza brachyantha GN=OB02G20940 PE=3 SV=1 - [J3LBS7_ORYBR]
J3LB88	Uncharacterized protein OS=Oryza brachyantha GN=OB02G19050 PE=4 SV=1 - [J3LB88_ORYBR]
J3LB77	Uncharacterized protein OS=Oryza brachyantha GN=OB02G18940 PE=4 SV=1 - [J3LB77_ORYBR]
J3L7L5	Uncharacterized protein OS=Oryza brachyantha GN=OB01G52210 PE=4 SV=1 - [J3L7L5_ORYBR]
J3L6K2	Uncharacterized protein OS=Oryza brachyantha GN=OB01G48580 PE=4 SV=1 - [J3L6K2_ORYBR]
J3L5A1	Uncharacterized protein OS=Oryza brachyantha GN=OB01G44070 PE=4 SV=1 - [J3L5A1_ORYBR]
J3KV33	Uncharacterized protein OS=Oryza brachyantha GN=OB0107G10010 PE=4 SV=1 - [J3KV33_ORYBR]
I1R962	Uncharacterized protein (Fragment) OS=Oryza glaberrima PE=4 SV=1 - [I1R962_ORYGL]
I1R8E6	Uncharacterized protein (Fragment) OS=Oryza glaberrima PE=4 SV=1 - [I1R8E6_ORYGL]
I1R5U3	Uncharacterized protein OS=Oryza glaberrima PE=4 SV=1 - [I1R5U3_ORYGL]
I1R4F7	Uncharacterized protein OS=Oryza glaberrima PE=4 SV=1 - [I1R4F7_ORYGL]
I1R1R8	Uncharacterized protein OS=Oryza glaberrima PE=4 SV=1 - [I1R1R8_ORYGL]
I1R0R3	Uncharacterized protein OS=Oryza glaberrima PE=4 SV=1 - [I1R0R3_ORYGL]
I1QYF0	Uncharacterized protein OS=Oryza glaberrima PE=4 SV=1 - [I1QYF0_ORYGL]
I1QXW1	Uncharacterized protein OS=Oryza glaberrima PE=3 SV=1 - [I1QXW1_ORYGL]
I1QWW6	Uncharacterized protein (Fragment) OS=Oryza glaberrima PE=4 SV=1 - [I1QWW6_ORYGL]
I1QW82	Uncharacterized protein OS=Oryza glaberrima PE=4 SV=1 - [I1QW82_ORYGL]
I1QVB0	Uncharacterized protein OS=Oryza glaberrima PE=4 SV=1 - [I1QVB0_ORYGL]
I1QT43	Uncharacterized protein OS=Oryza glaberrima PE=4 SV=1 - [I1QT43_ORYGL]
I1QQF6	Uncharacterized protein OS=Oryza glaberrima PE=4 SV=1 - [I1QQF6_ORYGL]
I1QNV7	Uncharacterized protein OS=Oryza glaberrima PE=4 SV=1 - [I1QNV7_ORYGL]
I1QNR3	Uncharacterized protein OS=Oryza glaberrima PE=4 SV=1 - [I1QNR3_ORYGL]
I1QMN8	Uncharacterized protein OS=Oryza glaberrima PE=4 SV=1 - [I1QMN8_ORYGL]
I1QLD8	Uncharacterized protein (Fragment) OS=Oryza glaberrima PE=4 SV=1 - [I1QLD8_ORYGL]
I1QK70	Uncharacterized protein OS=Oryza glaberrima PE=4 SV=1 - [I1QK70_ORYGL]
I1QJZ7	Uncharacterized protein OS=Oryza glaberrima PE=4 SV=1 - [I1QJZ7_ORYGL]
I1QJW0	Uncharacterized protein OS=Oryza glaberrima PE=4 SV=1 - [I1QJW0_ORYGL]
I1QIZ6	Uncharacterized protein OS=Oryza glaberrima PE=4 SV=1 - [I1QIZ6_ORYGL]
I1QIV6	Uncharacterized protein OS=Oryza glaberrima PE=3 SV=1 - [I1QIV6_ORYGL]
I1QI84	Uncharacterized protein (Fragment) OS=Oryza glaberrima PE=4 SV=1 - [I1QI84_ORYGL]
I1QHV6	GrpE protein homolog OS=Oryza glaberrima PE=3 SV=1 - [I1QHV6_ORYGL]
I1QH13	Uncharacterized protein OS=Oryza glaberrima PE=4 SV=1 - [I1QH13_ORYGL]
I1QE43	Uncharacterized protein OS=Oryza glaberrima PE=4 SV=1 - [I1QE43_ORYGL]
I1QCS5	Uncharacterized protein OS=Oryza glaberrima PE=4 SV=1 - [I1QCS5_ORYGL]
I1QCQ2	Uncharacterized protein OS=Oryza glaberrima PE=4 SV=1 - [I1QCQ2_ORYGL]
I1QC25	Uncharacterized protein (Fragment) OS=Oryza glaberrima PE=4 SV=1 - [I1QC25_ORYGL]
I1Q9E9	Uncharacterized protein OS=Oryza glaberrima PE=3 SV=1 - [I1Q9E9_ORYGL]
I1Q912	Uncharacterized protein OS=Oryza glaberrima PE=4 SV=1 - [I1Q912_ORYGL]
I1Q8M5	Thioredoxin OS=Oryza glaberrima PE=3 SV=1 - [I1Q8M5_ORYGL]
I1Q7Q4	Uncharacterized protein (Fragment) OS=Oryza glaberrima PE=4 SV=1 - [I1Q7Q4_ORYGL]
I1Q6M3	Uncharacterized protein OS=Oryza glaberrima PE=4 SV=1 - [I1Q6M3_ORYGL]
I1Q5B5	Uncharacterized protein OS=Oryza glaberrima PE=4 SV=1 - [I1Q5B5_ORYGL]
I1Q5A7	Uncharacterized protein OS=Oryza glaberrima PE=4 SV=1 - [I1Q5A7_ORYGL]
I1Q4Z4	Uncharacterized protein OS=Oryza glaberrima PE=4 SV=1 - [I1Q4Z4_ORYGL]
I1Q465	Uncharacterized protein OS=Oryza glaberrima PE=3 SV=1 - [I1Q465_ORYGL]
I1Q3V8	Uncharacterized protein OS=Oryza glaberrima PE=4 SV=1 - [I1Q3V8_ORYGL]
I1Q2V3	Uncharacterized protein OS=Oryza glaberrima PE=4 SV=1 - [I1Q2V3_ORYGL]
I1Q247	Uncharacterized protein OS=Oryza glaberrima PE=3 SV=1 - [I1Q247_ORYGL]
I1Q238	Uncharacterized protein OS=Oryza glaberrima PE=4 SV=1 - [I1Q238_ORYGL]
I1Q1D7	Uncharacterized protein OS=Oryza glaberrima PE=4 SV=1 - [I1Q1D7_ORYGL]
I1Q010	Uncharacterized protein OS=Oryza glaberrima PE=3 SV=1 - [I1Q010_ORYGL]
I1PZS5	Uncharacterized protein OS=Oryza glaberrima PE=4 SV=1 - [I1PZS5_ORYGL]
I1PZ77	Uncharacterized protein OS=Oryza glaberrima PE=3 SV=1 - [I1PZ77_ORYGL]
I1PYV9	Uncharacterized protein OS=Oryza glaberrima PE=4 SV=1 - [I1PYV9_ORYGL]
I1PYT7	Uncharacterized protein OS=Oryza glaberrima PE=4 SV=1 - [I1PYT7_ORYGL]
I1PYP0	Uncharacterized protein OS=Oryza glaberrima PE=4 SV=1 - [I1PYP0_ORYGL]
I1PYJ6	Uncharacterized protein OS=Oryza glaberrima PE=4 SV=1 - [I1PYJ6_ORYGL]
I1PYJ5	Uncharacterized protein OS=Oryza glaberrima PE=4 SV=1 - [I1PYJ5_ORYGL]
I1PYI4	Uncharacterized protein (Fragment) OS=Oryza glaberrima PE=4 SV=1 - [I1PYI4_ORYGL]
I1PXN2	Uncharacterized protein OS=Oryza glaberrima PE=3 SV=1 - [I1PXN2_ORYGL]
I1PXK8	Uncharacterized protein OS=Oryza glaberrima PE=4 SV=1 - [I1PXK8_ORYGL]
I1PWX1	Phosphoglycerate kinase OS=Oryza glaberrima PE=3 SV=1 - [I1PWX1_ORYGL]
I1PW14	Uncharacterized protein OS=Oryza glaberrima PE=4 SV=1 - [I1PW14_ORYGL]
I1PUN9	Uncharacterized protein OS=Oryza glaberrima PE=4 SV=1 - [I1PUN9_ORYGL]
I1PU55	Uncharacterized protein (Fragment) OS=Oryza glaberrima PE=4 SV=1 - [I1PU55_ORYGL]
I1PU48	Uncharacterized protein OS=Oryza glaberrima PE=4 SV=1 - [I1PU48_ORYGL]
I1PS41	Uncharacterized protein OS=Oryza glaberrima PE=4 SV=1 - [I1PS41_ORYGL]
I1PR17	Uncharacterized protein OS=Oryza glaberrima PE=4 SV=1 - [I1PR17_ORYGL]
I1PQZ2	Uncharacterized protein OS=Oryza glaberrima PE=4 SV=1 - [I1PQZ2_ORYGL]
I1PQK5	Uncharacterized protein OS=Oryza glaberrima PE=4 SV=1 - [I1PQK5_ORYGL]
I1PQG5	Uncharacterized protein OS=Oryza glaberrima PE=4 SV=1 - [I1PQG5_ORYGL]
I1PQA7	Uncharacterized protein OS=Oryza glaberrima PE=4 SV=1 - [I1PQA7_ORYGL]
I1PPQ0	Uncharacterized protein OS=Oryza glaberrima PE=4 SV=1 - [I1PPQ0_ORYGL]
I1PMX2	Uncharacterized protein OS=Oryza glaberrima PE=4 SV=1 - [I1PMX2_ORYGL]
I1PM15	Uncharacterized protein OS=Oryza glaberrima PE=4 SV=1 - [I1PM15_ORYGL]
I1PLD9	Uncharacterized protein OS=Oryza glaberrima PE=4 SV=1 - [I1PLD9_ORYGL]
I1PKK4;J3LX69	Uncharacterized protein OS=Oryza glaberrima PE=4 SV=1 - [I1PKK4_ORYGL]
I1PKK4	Uncharacterized protein OS=Oryza glaberrima PE=4 SV=1 - [I1PKK4_ORYGL]
I1PIJ5	Uncharacterized protein OS=Oryza glaberrima PE=4 SV=1 - [I1PIJ5_ORYGL]
I1PH23	Uncharacterized protein OS=Oryza glaberrima PE=3 SV=1 - [I1PH23_ORYGL]
I1PGD0	Uncharacterized protein OS=Oryza glaberrima PE=4 SV=1 - [I1PGD0_ORYGL]
I1PG95	Uncharacterized protein OS=Oryza glaberrima PE=4 SV=1 - [I1PG95_ORYGL]
I1PG24	Uncharacterized protein OS=Oryza glaberrima PE=4 SV=1 - [I1PG24_ORYGL]
I1PFT9	Uncharacterized protein OS=Oryza glaberrima PE=4 SV=1 - [I1PFT9_ORYGL]
I1PF97	Uncharacterized protein OS=Oryza glaberrima PE=4 SV=1 - [I1PF97_ORYGL]
I1PEY7	Uncharacterized protein OS=Oryza glaberrima PE=4 SV=1 - [I1PEY7_ORYGL]
I1PE56	Uncharacterized protein OS=Oryza glaberrima PE=4 SV=1 - [I1PE56_ORYGL]
I1PDS2	Uncharacterized protein OS=Oryza glaberrima PE=4 SV=1 - [I1PDS2_ORYGL]
I1PBK2	Uncharacterized protein OS=Oryza glaberrima PE=4 SV=1 - [I1PBK2_ORYGL]
I1PBJ8	Uncharacterized protein OS=Oryza glaberrima PE=4 SV=1 - [I1PBJ8_ORYGL]
I1PAT6	Uncharacterized protein OS=Oryza glaberrima PE=4 SV=1 - [I1PAT6_ORYGL]
I1PAL9	Uncharacterized protein OS=Oryza glaberrima PE=4 SV=1 - [I1PAL9_ORYGL]
I1PA21	Histone H2B OS=Oryza glaberrima PE=3 SV=1 - [I1PA21_ORYGL]
I1P9Z6	Uncharacterized protein OS=Oryza glaberrima PE=4 SV=1 - [I1P9Z6_ORYGL]
I1P923	Uncharacterized protein OS=Oryza glaberrima PE=4 SV=1 - [I1P923_ORYGL]
I1P922	Uncharacterized protein OS=Oryza glaberrima PE=4 SV=1 - [I1P922_ORYGL]
I1P8G8	Uncharacterized protein OS=Oryza glaberrima PE=4 SV=1 - [I1P8G8_ORYGL]
I1P6U4	Uncharacterized protein OS=Oryza glaberrima PE=4 SV=1 - [I1P6U4_ORYGL]
I1P6R4	Uncharacterized protein OS=Oryza glaberrima PE=4 SV=1 - [I1P6R4_ORYGL]
I1P6C3	Uncharacterized protein (Fragment) OS=Oryza glaberrima PE=4 SV=1 - [I1P6C3_ORYGL]
I1P3Y5	Uncharacterized protein OS=Oryza glaberrima PE=4 SV=1 - [I1P3Y5_ORYGL]
I1P3L4	Uncharacterized protein (Fragment) OS=Oryza glaberrima PE=4 SV=1 - [I1P3L4_ORYGL]
I1P2I0	Uncharacterized protein OS=Oryza glaberrima PE=4 SV=1 - [I1P2I0_ORYGL]
I1P227	Uncharacterized protein OS=Oryza glaberrima PE=4 SV=1 - [I1P227_ORYGL]
I1P1J5	Ubiquitin carboxyl-terminal hydrolase (Fragment) OS=Oryza glaberrima PE=3 SV=1 - [I1P1J5_ORYGL]
I1P025	Uncharacterized protein OS=Oryza glaberrima PE=4 SV=1 - [I1P025_ORYGL]
I1NZX1	Uncharacterized protein OS=Oryza glaberrima PE=4 SV=1 - [I1NZX1_ORYGL]
I1NZQ6	Uncharacterized protein OS=Oryza glaberrima PE=4 SV=1 - [I1NZQ6_ORYGL]
I1NYQ3	Uncharacterized protein OS=Oryza glaberrima PE=3 SV=1 - [I1NYQ3_ORYGL]
I1NY12	Uncharacterized protein OS=Oryza glaberrima PE=3 SV=1 - [I1NY12_ORYGL]
I1NXH7	Uncharacterized protein OS=Oryza glaberrima PE=4 SV=1 - [I1NXH7_ORYGL]
I1NXC4	Uncharacterized protein OS=Oryza glaberrima PE=4 SV=1 - [I1NXC4_ORYGL]
I1NWX2	Uncharacterized protein OS=Oryza glaberrima PE=3 SV=1 - [I1NWX2_ORYGL]
I1NWA5	Uncharacterized protein OS=Oryza glaberrima PE=4 SV=1 - [I1NWA5_ORYGL]
I1NW66	Uncharacterized protein (Fragment) OS=Oryza glaberrima PE=4 SV=1 - [I1NW66_ORYGL]
I1NVW9	Uncharacterized protein OS=Oryza glaberrima PE=4 SV=1 - [I1NVW9_ORYGL]
I1NUQ3	Uncharacterized protein OS=Oryza glaberrima PE=4 SV=1 - [I1NUQ3_ORYGL]
I1NUA4	Uncharacterized protein OS=Oryza glaberrima PE=4 SV=1 - [I1NUA4_ORYGL]
I1NU11	Uncharacterized protein OS=Oryza glaberrima PE=4 SV=1 - [I1NU11_ORYGL]
I1NTW4	Uncharacterized protein OS=Oryza glaberrima PE=4 SV=1 - [I1NTW4_ORYGL]
I1NTU5	Uncharacterized protein OS=Oryza glaberrima PE=4 SV=1 - [I1NTU5_ORYGL]
I1NTR5	Uncharacterized protein OS=Oryza glaberrima PE=4 SV=1 - [I1NTR5_ORYGL]
I1NTE0	Uncharacterized protein OS=Oryza glaberrima PE=4 SV=1 - [I1NTE0_ORYGL]
I1NRY2;A2WVF6	Uncharacterized protein OS=Oryza glaberrima PE=4 SV=1 - [I1NRY2_ORYGL]
I1NRY2	Uncharacterized protein OS=Oryza glaberrima PE=4 SV=1 - [I1NRY2_ORYGL]
I1NR00	Uncharacterized protein OS=Oryza glaberrima PE=4 SV=1 - [I1NR00_ORYGL]
I1NQH2	Uncharacterized protein OS=Oryza glaberrima PE=4 SV=1 - [I1NQH2_ORYGL]
I1NNH8	Uncharacterized protein OS=Oryza glaberrima PE=4 SV=1 - [I1NNH8_ORYGL]
I1NNF9	Uncharacterized protein OS=Oryza glaberrima PE=3 SV=1 - [I1NNF9_ORYGL]
I1NN21	Uncharacterized protein OS=Oryza glaberrima PE=4 SV=1 - [I1NN21_ORYGL]
I1NM16	Uncharacterized protein OS=Oryza glaberrima PE=4 SV=1 - [I1NM16_ORYGL]
I1NLH8	Uncharacterized protein OS=Oryza glaberrima PE=3 SV=1 - [I1NLH8_ORYGL]
I1NJT8	Uncharacterized protein OS=Oryza glaberrima PE=4 SV=1 - [I1NJT8_ORYGL]
I1NJK9	Uncharacterized protein (Fragment) OS=Oryza glaberrima PE=4 SV=1 - [I1NJK9_ORYGL]
H6ST17	Trehalose-6-phosphate synthase 5 OS=Oryza sativa subsp. indica GN=TPS5 PE=2 SV=1 - [H6ST17_ORYSI]
H2KW98	Ribulose bisphosphate carboxylase/oxygenase activase, chloroplast, putative, expressed OS=Oryza sativa subsp. japonica GN=LOC_Os11g47970 PE=4 SV=1 - [H2KW98_ORYSJ]
H2KW10	Expressed protein OS=Oryza sativa subsp. japonica GN=LOC_Os11g21990 PE=4 SV=1 - [H2KW10_ORYSJ]
G2XLL6	Hypothetical_protein OS=Oryza glaberrima GN=Ogl12g0041P16_6 PE=4 SV=1 - [G2XLL6_ORYGL]
F1T2K9	Phosphoenolpyruvate carboxylase OS=Oryza rufipogon GN=ppc PE=2 SV=1 - [F1T2K9_ORYRU]
E0ZS48	Urease OS=Oryza sativa subsp. indica PE=2 SV=1 - [E0ZS48_ORYSI]
D4N2J5	Eukaryotic translation initiation factor 4g (Fragment) OS=Oryza sativa subsp. indica PE=4 SV=1 - [D4N2J5_ORYSI]
D0TZK6	Starch branching enzyme 4 OS=Oryza sativa subsp. japonica GN=SBE4 PE=4 SV=1 - [D0TZK6_ORYSJ]
C8TEV8	Putative sucrose-phosphate synthase OS=Oryza sativa subsp. indica GN=K0031E03.46 PE=4 SV=1 - [C8TEV8_ORYSI]
C7J5F2	Os08g0180400 protein OS=Oryza sativa subsp. japonica GN=Os08g0180400 PE=4 SV=1 - [C7J5F2_ORYSJ]
C7J4C8	Os06g0558700 protein OS=Oryza sativa subsp. japonica GN=Os06g0558700 PE=4 SV=1 - [C7J4C8_ORYSJ]
C7J215	Os05g0188600 protein OS=Oryza sativa subsp. japonica GN=Os05g0188600 PE=3 SV=1 - [C7J215_ORYSJ]
C7J170	Os04g0603000 protein (Fragment) OS=Oryza sativa subsp. japonica GN=Os04g0603000 PE=4 SV=1 - [C7J170_ORYSJ]
C7J0Y5	Os04g0385700 protein OS=Oryza sativa subsp. japonica GN=Os04g0385700 PE=4 SV=1 - [C7J0Y5_ORYSJ]
C7J0B7	Os03g0356638 protein OS=Oryza sativa subsp. japonica GN=Os03g0356638 PE=4 SV=1 - [C7J0B7_ORYSJ]
C7IZZ2	Os03g0686300 protein (Fragment) OS=Oryza sativa subsp. japonica GN=Os03g0686300 PE=4 SV=1 - [C7IZZ2_ORYSJ]
C7IY40	Os02g0625000 protein OS=Oryza sativa subsp. japonica GN=Os02g0625000 PE=4 SV=1 - [C7IY40_ORYSJ]
C7IWB6	Os01g0923300 protein OS=Oryza sativa subsp. japonica GN=Os01g0923300 PE=4 SV=1 - [C7IWB6_ORYSJ]
C0JA86;Q5N726	Fructose-bisphosphate aldolase OS=Oryza alta PE=3 SV=1 - [C0JA86_9ORYZ]
B9GEC0	Putative uncharacterized protein OS=Oryza sativa subsp. japonica GN=OsJ_36903 PE=4 SV=1 - [B9GEC0_ORYSJ]
B9GDY8	Putative uncharacterized protein OS=Oryza sativa subsp. japonica GN=OsJ_36655 PE=4 SV=1 - [B9GDY8_ORYSJ]
B9GCP4	Putative uncharacterized protein OS=Oryza sativa subsp. japonica GN=OsJ_35784 PE=4 SV=1 - [B9GCP4_ORYSJ]
B9G891	Putative uncharacterized protein OS=Oryza sativa subsp. japonica GN=OsJ_34406 PE=4 SV=1 - [B9G891_ORYSJ]
B9G7U1	Putative uncharacterized protein OS=Oryza sativa subsp. japonica GN=OsJ_30924 PE=4 SV=1 - [B9G7U1_ORYSJ]
B9G7P1	Putative uncharacterized protein OS=Oryza sativa subsp. japonica GN=OsJ_30830 PE=4 SV=1 - [B9G7P1_ORYSJ]
B9G5J3	Putative uncharacterized protein OS=Oryza sativa subsp. japonica GN=OsJ_31373 PE=4 SV=1 - [B9G5J3_ORYSJ]
B9G4K3	Putative uncharacterized protein OS=Oryza sativa subsp. japonica GN=OsJ_30014 PE=4 SV=1 - [B9G4K3_ORYSJ]
B9G2Y0	Putative uncharacterized protein OS=Oryza sativa subsp. japonica GN=OsJ_28900 PE=4 SV=1 - [B9G2Y0_ORYSJ]
B9G2J7	Histone deacetylase OS=Oryza sativa subsp. japonica GN=OsJ_28666 PE=3 SV=1 - [B9G2J7_ORYSJ]
B9G1E0	Putative uncharacterized protein OS=Oryza sativa subsp. japonica GN=OsJ_27657 PE=4 SV=1 - [B9G1E0_ORYSJ]
B9G094	Putative uncharacterized protein OS=Oryza sativa subsp. japonica GN=OsJ_26856 PE=4 SV=1 - [B9G094_ORYSJ]
B9FZN6	Putative uncharacterized protein OS=Oryza sativa subsp. japonica GN=OsJ_26460 PE=4 SV=1 - [B9FZN6_ORYSJ]
B9FXD4	Putative uncharacterized protein OS=Oryza sativa subsp. japonica GN=OsJ_24339 PE=4 SV=1 - [B9FXD4_ORYSJ]
B9FWW9	Putative uncharacterized protein OS=Oryza sativa subsp. japonica GN=OsJ_24005 PE=4 SV=1 - [B9FWW9_ORYSJ]
B9FV43	Putative uncharacterized protein OS=Oryza sativa subsp. japonica GN=OsJ_22785 PE=4 SV=1 - [B9FV43_ORYSJ]
B9FUS8	Putative uncharacterized protein OS=Oryza sativa subsp. japonica GN=OsJ_25516 PE=4 SV=1 - [B9FUS8_ORYSJ]
B9FUM8	Putative uncharacterized protein OS=Oryza sativa subsp. japonica GN=OsJ_25425 PE=4 SV=1 - [B9FUM8_ORYSJ]
B9FUM6	Putative uncharacterized protein OS=Oryza sativa subsp. japonica GN=OsJ_25422 PE=4 SV=1 - [B9FUM6_ORYSJ]
B9FUF4	Putative uncharacterized protein OS=Oryza sativa subsp. japonica GN=OsJ_25276 PE=4 SV=1 - [B9FUF4_ORYSJ]
B9FU74	Putative uncharacterized protein OS=Oryza sativa subsp. japonica GN=OsJ_25111 PE=4 SV=1 - [B9FU74_ORYSJ]
B9FTT3	Serine/threonine-protein phosphatase OS=Oryza sativa subsp. japonica GN=OsJ_21718 PE=3 SV=1 - [B9FTT3_ORYSJ]
B9FT21	Putative uncharacterized protein OS=Oryza sativa subsp. japonica GN=OsJ_21201 PE=4 SV=1 - [B9FT21_ORYSJ]
B9FSW1	Putative uncharacterized protein OS=Oryza sativa subsp. japonica GN=OsJ_21072 PE=4 SV=1 - [B9FSW1_ORYSJ]
B9FRT5	Putative uncharacterized protein OS=Oryza sativa subsp. japonica GN=OsJ_20316 PE=4 SV=1 - [B9FRT5_ORYSJ]
B9FRD6;Q42971	Enolase OS=Oryza sativa subsp. japonica GN=eno PE=3 SV=1 - [B9FRD6_ORYSJ]
B9FR79	Putative uncharacterized protein OS=Oryza sativa subsp. japonica GN=OsJ_19910 PE=4 SV=1 - [B9FR79_ORYSJ]
B9FQR8	Putative uncharacterized protein OS=Oryza sativa subsp. japonica GN=OsJ_22544 PE=3 SV=1 - [B9FQR8_ORYSJ]
B9FN33	Putative uncharacterized protein OS=Oryza sativa subsp. japonica GN=OsJ_17530 PE=4 SV=1 - [B9FN33_ORYSJ]
B9FML9	Putative uncharacterized protein OS=Oryza sativa subsp. japonica GN=OsJ_17222 PE=4 SV=1 - [B9FML9_ORYSJ]
B9FLV4;B8ABJ9;B8AQW5;J3L5A1	Putative uncharacterized protein OS=Oryza sativa subsp. japonica GN=OsJ_19728 PE=4 SV=1 - [B9FLV4_ORYSJ]
B9FLV4;B8ABJ9	Putative uncharacterized protein OS=Oryza sativa subsp. japonica GN=OsJ_19728 PE=4 SV=1 - [B9FLV4_ORYSJ]
B9FLV4	Putative uncharacterized protein OS=Oryza sativa subsp. japonica GN=OsJ_19728 PE=4 SV=1 - [B9FLV4_ORYSJ]
B9FLR9	Putative uncharacterized protein OS=Oryza sativa subsp. japonica GN=OsJ_19664 PE=3 SV=1 - [B9FLR9_ORYSJ]
B9FJJ1	Putative uncharacterized protein OS=Oryza sativa subsp. japonica GN=OsJ_18835 PE=4 SV=1 - [B9FJJ1_ORYSJ]
B9FFZ1	Putative uncharacterized protein OS=Oryza sativa subsp. japonica GN=OsJ_15354 PE=4 SV=1 - [B9FFZ1_ORYSJ]
B9FEC7	Putative uncharacterized protein OS=Oryza sativa subsp. japonica GN=OsJ_14207 PE=4 SV=1 - [B9FEC7_ORYSJ]
B9FE34	Sucrose synthase OS=Oryza sativa subsp. japonica GN=OsJ_14034 PE=3 SV=1 - [B9FE34_ORYSJ]
B9FDX3	Putative uncharacterized protein OS=Oryza sativa subsp. japonica GN=OsJ_13913 PE=4 SV=1 - [B9FDX3_ORYSJ]
B9FCW2;I1PQD8	Putative uncharacterized protein OS=Oryza sativa subsp. japonica GN=OsJ_16444 PE=4 SV=1 - [B9FCW2_ORYSJ]
B9FCW2	Putative uncharacterized protein OS=Oryza sativa subsp. japonica GN=OsJ_16444 PE=4 SV=1 - [B9FCW2_ORYSJ]
B9FAT6	Putative uncharacterized protein OS=Oryza sativa subsp. japonica GN=OsJ_12265 PE=4 SV=1 - [B9FAT6_ORYSJ]
B9FAF1	Putative uncharacterized protein OS=Oryza sativa subsp. japonica GN=OsJ_09153 PE=4 SV=1 - [B9FAF1_ORYSJ]
B9F826	Putative uncharacterized protein OS=Oryza sativa subsp. japonica GN=OsJ_10575 PE=3 SV=1 - [B9F826_ORYSJ]
B9F7G5	Putative uncharacterized protein OS=Oryza sativa subsp. japonica GN=OsJ_13262 PE=4 SV=1 - [B9F7G5_ORYSJ]
B9F4P8	Putative uncharacterized protein OS=Oryza sativa subsp. japonica GN=OsJ_09005 PE=4 SV=1 - [B9F4P8_ORYSJ]
B9F3M8	Putative uncharacterized protein OS=Oryza sativa subsp. japonica GN=OsJ_08651 PE=4 SV=1 - [B9F3M8_ORYSJ]
B9F342	Putative uncharacterized protein OS=Oryza sativa subsp. japonica GN=OsJ_08475 PE=3 SV=1 - [B9F342_ORYSJ]
B9F2Y2	Putative uncharacterized protein OS=Oryza sativa subsp. japonica GN=OsJ_08340 PE=4 SV=1 - [B9F2Y2_ORYSJ]
B9F2F7	Putative uncharacterized protein OS=Oryza sativa subsp. japonica GN=OsJ_08191 PE=4 SV=1 - [B9F2F7_ORYSJ]
B9F2A1	Putative uncharacterized protein OS=Oryza sativa subsp. japonica GN=OsJ_05250 PE=4 SV=1 - [B9F2A1_ORYSJ]
B9F0L7	Putative uncharacterized protein OS=Oryza sativa subsp. japonica GN=OsJ_07170 PE=4 SV=1 - [B9F0L7_ORYSJ]
B9EZM9	Putative uncharacterized protein OS=Oryza sativa subsp. japonica GN=OsJ_03432 PE=4 SV=1 - [B9EZM9_ORYSJ]
B9EZ03	Putative uncharacterized protein OS=Oryza sativa subsp. japonica GN=OsJ_03134 PE=4 SV=1 - [B9EZ03_ORYSJ]
B9EYP3	Putative uncharacterized protein OS=Oryza sativa subsp. japonica GN=OsJ_03059 PE=4 SV=1 - [B9EYP3_ORYSJ]
B9EYK1	Putative uncharacterized protein OS=Oryza sativa subsp. japonica GN=OsJ_02979 PE=4 SV=1 - [B9EYK1_ORYSJ]
B9EXZ2	Putative uncharacterized protein OS=Oryza sativa subsp. japonica GN=OsJ_02529 PE=4 SV=1 - [B9EXZ2_ORYSJ]
B9EWV4	Putative uncharacterized protein OS=Oryza sativa subsp. japonica GN=OsJ_01845 PE=4 SV=1 - [B9EWV4_ORYSJ]
B9EVX0	Putative uncharacterized protein OS=Oryza sativa subsp. japonica GN=OsJ_04571 PE=3 SV=1 - [B9EVX0_ORYSJ]
B9EVV4	Putative uncharacterized protein OS=Oryza sativa subsp. japonica GN=OsJ_04544 PE=4 SV=1 - [B9EVV4_ORYSJ]
B9EV42	Putative uncharacterized protein OS=Oryza sativa subsp. japonica GN=OsJ_01217 PE=4 SV=1 - [B9EV42_ORYSJ]
B9EUE5	Putative uncharacterized protein OS=Oryza sativa subsp. japonica GN=OsJ_04066 PE=4 SV=1 - [B9EUE5_ORYSJ]
B9EU89	Putative uncharacterized protein OS=Oryza sativa subsp. japonica GN=OsJ_03931 PE=4 SV=1 - [B9EU89_ORYSJ]
B9ESV1	Putative uncharacterized protein OS=Oryza sativa subsp. japonica GN=OsJ_00360 PE=4 SV=1 - [B9ESV1_ORYSJ]
B8Q897	SKIP interacting protein 11 (Fragment) OS=Oryza sativa subsp. indica GN=SIP11 PE=2 SV=1 - [B8Q897_ORYSI]
B8BPT1	Putative uncharacterized protein OS=Oryza sativa subsp. indica GN=OsI_38431 PE=4 SV=1 - [B8BPT1_ORYSI]
B8BPD0	Putative uncharacterized protein OS=Oryza sativa subsp. indica GN=OsI_38149 PE=4 SV=1 - [B8BPD0_ORYSI]
B8BNM4	Putative uncharacterized protein OS=Oryza sativa subsp. indica GN=OsI_37810 PE=3 SV=1 - [B8BNM4_ORYSI]
B8BNI5	Putative uncharacterized protein OS=Oryza sativa subsp. indica GN=OsI_37725 PE=4 SV=1 - [B8BNI5_ORYSI]
B8BM84	Putative uncharacterized protein OS=Oryza sativa subsp. indica GN=OsI_38556 PE=4 SV=1 - [B8BM84_ORYSI]
B8BM57	Putative uncharacterized protein OS=Oryza sativa subsp. indica GN=OsI_38512 PE=3 SV=1 - [B8BM57_ORYSI]
B8BKS1	Putative uncharacterized protein OS=Oryza sativa subsp. indica GN=OsI_36281 PE=4 SV=1 - [B8BKS1_ORYSI]
B8BKF3	Putative uncharacterized protein OS=Oryza sativa subsp. indica GN=OsI_36059 PE=4 SV=1 - [B8BKF3_ORYSI]
B8BJU1	Putative uncharacterized protein OS=Oryza sativa subsp. indica GN=OsI_35637 PE=4 SV=1 - [B8BJU1_ORYSI]
B8BI20	Putative uncharacterized protein OS=Oryza sativa subsp. indica GN=OsI_34495 PE=3 SV=1 - [B8BI20_ORYSI]
B8BHR3	Putative uncharacterized protein OS=Oryza sativa subsp. indica GN=OsI_34230 PE=4 SV=1 - [B8BHR3_ORYSI]
B8BH86	Putative uncharacterized protein OS=Oryza sativa subsp. indica GN=OsI_33873 PE=4 SV=1 - [B8BH86_ORYSI]
B8BH02	Putative uncharacterized protein OS=Oryza sativa subsp. indica GN=OsI_33714 PE=3 SV=1 - [B8BH02_ORYSI]
B8BGL9	Putative uncharacterized protein OS=Oryza sativa subsp. indica GN=OsI_33412 PE=4 SV=1 - [B8BGL9_ORYSI]
B8BGC5	Putative uncharacterized protein OS=Oryza sativa subsp. indica GN=OsI_33165 PE=4 SV=1 - [B8BGC5_ORYSI]
B8BF24	Putative uncharacterized protein OS=Oryza sativa subsp. indica GN=OsI_31222 PE=4 SV=1 - [B8BF24_ORYSI]
B8BEA3	Putative uncharacterized protein OS=Oryza sativa subsp. indica GN=OsI_30787 PE=4 SV=1 - [B8BEA3_ORYSI]
B8BDU9	Putative uncharacterized protein OS=Oryza sativa subsp. indica GN=OsI_32156 PE=4 SV=1 - [B8BDU9_ORYSI]
B8BDT6	Putative uncharacterized protein OS=Oryza sativa subsp. indica GN=OsI_32136 PE=4 SV=1 - [B8BDT6_ORYSI]
B8BDL9	Putative uncharacterized protein OS=Oryza sativa subsp. indica GN=OsI_32101 PE=4 SV=1 - [B8BDL9_ORYSI]
B8BDI4	Putative uncharacterized protein OS=Oryza sativa subsp. indica GN=OsI_32023 PE=4 SV=1 - [B8BDI4_ORYSI]
B8BDF7	Putative uncharacterized protein OS=Oryza sativa subsp. indica GN=OsI_30580 PE=4 SV=1 - [B8BDF7_ORYSI]
B8BDE1	Putative uncharacterized protein OS=Oryza sativa subsp. indica GN=OsI_30556 PE=4 SV=1 - [B8BDE1_ORYSI]
B8BDC5	Putative uncharacterized protein OS=Oryza sativa subsp. indica GN=OsI_31987 PE=4 SV=1 - [B8BDC5_ORYSI]
B8BD82	Putative uncharacterized protein OS=Oryza sativa subsp. indica GN=OsI_30520 PE=4 SV=1 - [B8BD82_ORYSI]
B8BCQ3	Putative uncharacterized protein OS=Oryza sativa subsp. indica GN=OsI_31743 PE=3 SV=1 - [B8BCQ3_ORYSI]
B8BCP5	Putative uncharacterized protein OS=Oryza sativa subsp. indica GN=OsI_31727 PE=4 SV=1 - [B8BCP5_ORYSI]
B8BCF1	Putative uncharacterized protein OS=Oryza sativa subsp. indica GN=OsI_31520 PE=4 SV=1 - [B8BCF1_ORYSI]
B8BBK0	Putative uncharacterized protein OS=Oryza sativa subsp. indica GN=OsI_29540 PE=4 SV=1 - [B8BBK0_ORYSI]
B8BBC8	Putative uncharacterized protein OS=Oryza sativa subsp. indica GN=OsI_28036 PE=4 SV=1 - [B8BBC8_ORYSI]
B8BAW3	Putative uncharacterized protein OS=Oryza sativa subsp. indica GN=OsI_27877 PE=4 SV=1 - [B8BAW3_ORYSI]
B8B9Y1	Putative uncharacterized protein OS=Oryza sativa subsp. indica GN=OsI_27488 PE=4 SV=1 - [B8B9Y1_ORYSI]
B8B9U1	Putative uncharacterized protein OS=Oryza sativa subsp. indica GN=OsI_28838 PE=4 SV=1 - [B8B9U1_ORYSI]
B8B9M8	Putative uncharacterized protein OS=Oryza sativa subsp. indica GN=OsI_30325 PE=3 SV=1 - [B8B9M8_ORYSI]
B8B9L6	Putative uncharacterized protein OS=Oryza sativa subsp. indica GN=OsI_30294 PE=4 SV=1 - [B8B9L6_ORYSI]
B8B9G7	Putative uncharacterized protein OS=Oryza sativa subsp. indica GN=OsI_30240 PE=4 SV=1 - [B8B9G7_ORYSI]
B8B951	Putative uncharacterized protein OS=Oryza sativa subsp. indica GN=OsI_30059 PE=4 SV=1 - [B8B951_ORYSI]
B8B900	Putative uncharacterized protein OS=Oryza sativa subsp. indica GN=OsI_28563 PE=4 SV=1 - [B8B900_ORYSI]
B8B8C2	Putative uncharacterized protein OS=Oryza sativa subsp. indica GN=OsI_26814 PE=4 SV=1 - [B8B8C2_ORYSI]
B8B893;Q8L6I1	Putative uncharacterized protein OS=Oryza sativa subsp. indica GN=OsI_25220 PE=3 SV=1 - [B8B893_ORYSI]
B8B893	Putative uncharacterized protein OS=Oryza sativa subsp. indica GN=OsI_25220 PE=3 SV=1 - [B8B893_ORYSI]
B8B887	Putative uncharacterized protein OS=Oryza sativa subsp. indica GN=OsI_25312 PE=4 SV=1 - [B8B887_ORYSI]
B8B864	Putative uncharacterized protein OS=Oryza sativa subsp. indica GN=OsI_25249 PE=3 SV=1 - [B8B864_ORYSI]
B8B839	Putative uncharacterized protein OS=Oryza sativa subsp. indica GN=OsI_26664 PE=4 SV=1 - [B8B839_ORYSI]
B8B6B7	Putative uncharacterized protein OS=Oryza sativa subsp. indica GN=OsI_27455 PE=4 SV=1 - [B8B6B7_ORYSI]
B8B6B4	Putative uncharacterized protein OS=Oryza sativa subsp. indica GN=OsI_27447 PE=4 SV=1 - [B8B6B4_ORYSI]
B8B6B3	Putative uncharacterized protein OS=Oryza sativa subsp. indica GN=OsI_27446 PE=4 SV=1 - [B8B6B3_ORYSI]
B8B5T9	Putative uncharacterized protein OS=Oryza sativa subsp. indica GN=OsI_27275 PE=4 SV=1 - [B8B5T9_ORYSI]
B8B5R0	Putative uncharacterized protein OS=Oryza sativa subsp. indica GN=OsI_25869 PE=4 SV=1 - [B8B5R0_ORYSI]
B8B5H4	Putative uncharacterized protein OS=Oryza sativa subsp. indica GN=OsI_25714 PE=4 SV=1 - [B8B5H4_ORYSI]
B8B548	Putative uncharacterized protein OS=Oryza sativa subsp. indica GN=OsI_27084 PE=4 SV=1 - [B8B548_ORYSI]
B8B475	Putative uncharacterized protein OS=Oryza sativa subsp. indica GN=OsI_23569 PE=4 SV=1 - [B8B475_ORYSI]
B8B357	Putative uncharacterized protein OS=Oryza sativa subsp. indica GN=OsI_23125 PE=4 SV=1 - [B8B357_ORYSI]
B8B2N6	Putative uncharacterized protein OS=Oryza sativa subsp. indica GN=OsI_21641 PE=4 SV=1 - [B8B2N6_ORYSI]
B8B2K8	Putative uncharacterized protein OS=Oryza sativa subsp. indica GN=OsI_24416 PE=4 SV=1 - [B8B2K8_ORYSI]
B8B2H8	Putative uncharacterized protein OS=Oryza sativa subsp. indica GN=OsI_24450 PE=4 SV=1 - [B8B2H8_ORYSI]
B8B2H1	Putative uncharacterized protein OS=Oryza sativa subsp. indica GN=OsI_24437 PE=4 SV=1 - [B8B2H1_ORYSI]
B8B251	Putative uncharacterized protein OS=Oryza sativa subsp. indica GN=OsI_24358 PE=4 SV=1 - [B8B251_ORYSI]
B8B1C0	Putative uncharacterized protein OS=Oryza sativa subsp. indica GN=OsI_22803 PE=4 SV=1 - [B8B1C0_ORYSI]
B8B0W6	Putative uncharacterized protein OS=Oryza sativa subsp. indica GN=OsI_22659 PE=4 SV=1 - [B8B0W6_ORYSI]
B8B0V4	Putative uncharacterized protein OS=Oryza sativa subsp. indica GN=OsI_22639 PE=4 SV=1 - [B8B0V4_ORYSI]
B8B0S1	Putative uncharacterized protein OS=Oryza sativa subsp. indica GN=OsI_23915 PE=4 SV=1 - [B8B0S1_ORYSI]
B8B0K6	Putative uncharacterized protein OS=Oryza sativa subsp. indica GN=OsI_22518 PE=4 SV=1 - [B8B0K6_ORYSI]
B8B0J8	Putative uncharacterized protein OS=Oryza sativa subsp. indica GN=OsI_22505 PE=4 SV=1 - [B8B0J8_ORYSI]
B8B0A6	Putative uncharacterized protein OS=Oryza sativa subsp. indica GN=OsI_22408 PE=4 SV=1 - [B8B0A6_ORYSI]
B8AZZ8	Trehalose-6-phosphate synthase 6 OS=Oryza sativa subsp. indica GN=TPS6 PE=2 SV=1 - [B8AZZ8_ORYSI]
B8AZB8	Putative uncharacterized protein OS=Oryza sativa subsp. indica GN=OsI_20375 PE=4 SV=1 - [B8AZB8_ORYSI]
B8AZ96	Putative uncharacterized protein OS=Oryza sativa subsp. indica GN=OsI_20321 PE=4 SV=1 - [B8AZ96_ORYSI]
B8AYI6	Putative uncharacterized protein OS=Oryza sativa subsp. indica GN=OsI_20058 PE=4 SV=1 - [B8AYI6_ORYSI]
B8AYG3	Putative uncharacterized protein OS=Oryza sativa subsp. indica GN=OsI_18534 PE=4 SV=1 - [B8AYG3_ORYSI]
B8AYC1	Putative uncharacterized protein OS=Oryza sativa subsp. indica GN=OsI_19920 PE=4 SV=1 - [B8AYC1_ORYSI]
B8AY74	Putative uncharacterized protein OS=Oryza sativa subsp. indica GN=OsI_18459 PE=4 SV=1 - [B8AY74_ORYSI]
B8AXT8	Putative uncharacterized protein OS=Oryza sativa subsp. indica GN=OsI_19720 PE=4 SV=1 - [B8AXT8_ORYSI]
B8AXI7	Putative uncharacterized protein OS=Oryza sativa subsp. indica GN=OsI_21251 PE=4 SV=1 - [B8AXI7_ORYSI]
B8AXA7	Putative uncharacterized protein OS=Oryza sativa subsp. indica GN=OsI_18202 PE=4 SV=1 - [B8AXA7_ORYSI]
B8AX66	Putative uncharacterized protein OS=Oryza sativa subsp. indica GN=OsI_21153 PE=4 SV=1 - [B8AX66_ORYSI]
B8AX61	Putative uncharacterized protein OS=Oryza sativa subsp. indica GN=OsI_21141 PE=4 SV=1 - [B8AX61_ORYSI]
B8AX23	TATA box-binding protein-associated factor RNA polymerase I subunit B OS=Oryza sativa subsp. indica GN=OsI_19584 PE=3 SV=1 - [TAF1B_ORYSI]
B8AX07	Putative uncharacterized protein OS=Oryza sativa subsp. indica GN=OsI_19555 PE=4 SV=1 - [B8AX07_ORYSI]
B8AWS6	Putative uncharacterized protein OS=Oryza sativa subsp. indica GN=OsI_21023 PE=3 SV=1 - [B8AWS6_ORYSI]
B8AWI4	Putative uncharacterized protein OS=Oryza sativa subsp. indica GN=OsI_18074 PE=4 SV=1 - [B8AWI4_ORYSI]
B8AW09	Putative uncharacterized protein OS=Oryza sativa subsp. indica GN=OsI_17770 PE=4 SV=1 - [B8AW09_ORYSI]
B8AVM1	Putative uncharacterized protein OS=Oryza sativa subsp. indica GN=OsI_17732 PE=4 SV=1 - [B8AVM1_ORYSI]
B8AUG4	Putative uncharacterized protein OS=Oryza sativa subsp. indica GN=OsI_17451 PE=4 SV=1 - [B8AUG4_ORYSI]
B8ATR3	Putative uncharacterized protein OS=Oryza sativa subsp. indica GN=OsI_15903 PE=4 SV=1 - [B8ATR3_ORYSI]
B8ATF5	Putative uncharacterized protein OS=Oryza sativa subsp. indica GN=OsI_15722 PE=4 SV=1 - [B8ATF5_ORYSI]
B8ASM1	Putative uncharacterized protein OS=Oryza sativa subsp. indica GN=OsI_16836 PE=4 SV=1 - [B8ASM1_ORYSI]
B8AS62	Putative uncharacterized protein OS=Oryza sativa subsp. indica GN=OsI_18049 PE=4 SV=1 - [B8AS62_ORYSI]
B8ARW2	Putative uncharacterized protein OS=Oryza sativa subsp. indica GN=OsI_18044 PE=4 SV=1 - [B8ARW2_ORYSI]
B8ARJ6	Putative uncharacterized protein OS=Oryza sativa subsp. indica GN=OsI_15121 PE=4 SV=1 - [B8ARJ6_ORYSI]
B8ARC0	Putative uncharacterized protein OS=Oryza sativa subsp. indica GN=OsI_16541 PE=3 SV=1 - [B8ARC0_ORYSI]
B8ARA0	Putative uncharacterized protein OS=Oryza sativa subsp. indica GN=OsI_16505 PE=4 SV=1 - [B8ARA0_ORYSI]
B8AQZ0	Putative uncharacterized protein OS=Oryza sativa subsp. indica GN=OsI_11947 PE=3 SV=1 - [B8AQZ0_ORYSI]
B8AQW5	Putative uncharacterized protein OS=Oryza sativa subsp. indica GN=OsI_10572 PE=4 SV=1 - [B8AQW5_ORYSI]
B8AQQ4;B9FB88	Putative uncharacterized protein OS=Oryza sativa subsp. indica GN=OsI_13323 PE=4 SV=1 - [B8AQQ4_ORYSI]
B8AQL4	Putative uncharacterized protein OS=Oryza sativa subsp. indica GN=OsI_11856 PE=4 SV=1 - [B8AQL4_ORYSI]
B8AQE8	Putative uncharacterized protein OS=Oryza sativa subsp. indica GN=OsI_10430 PE=4 SV=1 - [B8AQE8_ORYSI]
B8APK9	Putative uncharacterized protein OS=Oryza sativa subsp. indica GN=OsI_13064 PE=4 SV=1 - [B8APK9_ORYSI]
B8AP95	Putative uncharacterized protein OS=Oryza sativa subsp. indica GN=OsI_14432 PE=4 SV=1 - [B8AP95_ORYSI]
B8ANS3	Putative uncharacterized protein OS=Oryza sativa subsp. indica GN=OsI_14406 PE=4 SV=1 - [B8ANS3_ORYSI]
B8ANH1	Putative uncharacterized protein OS=Oryza sativa subsp. indica GN=OsI_11399 PE=4 SV=1 - [B8ANH1_ORYSI]
B8ANB1	Putative uncharacterized protein OS=Oryza sativa subsp. indica GN=OsI_10007 PE=4 SV=1 - [B8ANB1_ORYSI]
B8AN04	Putative uncharacterized protein OS=Oryza sativa subsp. indica GN=OsI_11282 PE=4 SV=1 - [B8AN04_ORYSI]
B8ALH0	Putative uncharacterized protein OS=Oryza sativa subsp. indica GN=OsI_09703 PE=4 SV=1 - [B8ALH0_ORYSI]
B8AKM5	Putative uncharacterized protein OS=Oryza sativa subsp. indica GN=OsI_10868 PE=4 SV=1 - [B8AKM5_ORYSI]
B8AK25	Putative uncharacterized protein OS=Oryza sativa subsp. indica GN=OsI_10759 PE=4 SV=1 - [B8AK25_ORYSI]
B8AK12	Putative uncharacterized protein OS=Oryza sativa subsp. indica GN=OsI_10738 PE=4 SV=1 - [B8AK12_ORYSI]
B8AJQ5	Putative uncharacterized protein OS=Oryza sativa subsp. indica GN=OsI_12007 PE=4 SV=1 - [B8AJQ5_ORYSI]
B8AJI7	Putative uncharacterized protein OS=Oryza sativa subsp. indica GN=OsI_09173 PE=4 SV=1 - [B8AJI7_ORYSI]
B8AJH1	Putative uncharacterized protein OS=Oryza sativa subsp. indica GN=OsI_09150 PE=4 SV=1 - [B8AJH1_ORYSI]
B8AJD7	Putative uncharacterized protein OS=Oryza sativa subsp. indica GN=OsI_07614 PE=4 SV=1 - [B8AJD7_ORYSI]
B8AJ73	Putative uncharacterized protein OS=Oryza sativa subsp. indica GN=OsI_09115 PE=4 SV=1 - [B8AJ73_ORYSI]
B8AIW5	Putative uncharacterized protein OS=Oryza sativa subsp. indica GN=OsI_06092 PE=4 SV=1 - [B8AIW5_ORYSI]
B8AIR3	Putative uncharacterized protein OS=Oryza sativa subsp. indica GN=OsI_07465 PE=4 SV=1 - [B8AIR3_ORYSI]
B8AIQ6	Putative uncharacterized protein OS=Oryza sativa subsp. indica GN=OsI_07453 PE=4 SV=1 - [B8AIQ6_ORYSI]
B8AIL2	Putative uncharacterized protein OS=Oryza sativa subsp. indica GN=OsI_06071 PE=3 SV=1 - [B8AIL2_ORYSI]
B8AIL1	Putative uncharacterized protein OS=Oryza sativa subsp. indica GN=OsI_06067 PE=4 SV=1 - [B8AIL1_ORYSI]
B8AIH9	Putative uncharacterized protein OS=Oryza sativa subsp. indica GN=OsI_06009 PE=4 SV=1 - [B8AIH9_ORYSI]
B8AI00	Putative uncharacterized protein OS=Oryza sativa subsp. indica GN=OsI_07268 PE=3 SV=1 - [B8AI00_ORYSI]
B8AHN8	Putative uncharacterized protein OS=Oryza sativa subsp. indica GN=OsI_08745 PE=4 SV=1 - [B8AHN8_ORYSI]
B8AHC9	Putative uncharacterized protein OS=Oryza sativa subsp. indica GN=OsI_05761 PE=4 SV=1 - [B8AHC9_ORYSI]
B8AH96	Putative uncharacterized protein OS=Oryza sativa subsp. indica GN=OsI_08621 PE=4 SV=1 - [B8AH96_ORYSI]
B8AGV7	Putative uncharacterized protein OS=Oryza sativa subsp. indica GN=OsI_05472 PE=4 SV=1 - [B8AGV7_ORYSI]
B8AGU4	Putative uncharacterized protein OS=Oryza sativa subsp. indica GN=OsI_05447 PE=4 SV=1 - [B8AGU4_ORYSI]
B8AGJ3	Putative uncharacterized protein OS=Oryza sativa subsp. indica GN=OsI_05618 PE=4 SV=1 - [B8AGJ3_ORYSI]
B8AFU4	Putative uncharacterized protein OS=Oryza sativa subsp. indica GN=OsI_08215 PE=4 SV=1 - [B8AFU4_ORYSI]
B8AFE4	Putative uncharacterized protein OS=Oryza sativa subsp. indica GN=OsI_08046 PE=4 SV=1 - [B8AFE4_ORYSI]
B8AEF3	Putative uncharacterized protein OS=Oryza sativa subsp. indica GN=OsI_09350 PE=4 SV=1 - [B8AEF3_ORYSI]
B8AEC1	Putative uncharacterized protein OS=Oryza sativa subsp. indica GN=OsI_07785 PE=3 SV=1 - [B8AEC1_ORYSI]
B8AE40	Putative uncharacterized protein OS=Oryza sativa subsp. indica GN=OsI_09264 PE=4 SV=1 - [B8AE40_ORYSI]
B8ADX8	Putative uncharacterized protein OS=Oryza sativa subsp. indica GN=OsI_07665 PE=4 SV=1 - [B8ADX8_ORYSI]
B8ADU0	Putative uncharacterized protein OS=Oryza sativa subsp. indica GN=OsI_06283 PE=4 SV=1 - [B8ADU0_ORYSI]
B8ADJ1	Ubiquitin carboxyl-terminal hydrolase OS=Oryza sativa subsp. indica GN=OsI_00623 PE=3 SV=1 - [B8ADJ1_ORYSI]
B8ADB5	Putative uncharacterized protein OS=Oryza sativa subsp. indica GN=OsI_00422 PE=3 SV=1 - [B8ADB5_ORYSI]
B8AD94	Putative uncharacterized protein OS=Oryza sativa subsp. indica GN=OsI_00390 PE=4 SV=1 - [B8AD94_ORYSI]
B8ACS9	Putative uncharacterized protein OS=Oryza sativa subsp. indica GN=OsI_00043 PE=4 SV=1 - [B8ACS9_ORYSI]
B8ACF2	Putative uncharacterized protein OS=Oryza sativa subsp. indica GN=OsI_04455 PE=4 SV=1 - [B8ACF2_ORYSI]
B8AC87	Putative uncharacterized protein OS=Oryza sativa subsp. indica GN=OsI_01329 PE=4 SV=1 - [B8AC87_ORYSI]
B8ABV3	Putative uncharacterized protein OS=Oryza sativa subsp. indica GN=OsI_02850 PE=4 SV=1 - [B8ABV3_ORYSI]
B8ABL8	Putative uncharacterized protein OS=Oryza sativa subsp. indica GN=OsI_04270 PE=4 SV=1 - [B8ABL8_ORYSI]
B8ABJ9	Putative uncharacterized protein OS=Oryza sativa subsp. indica GN=OsI_02797 PE=4 SV=1 - [B8ABJ9_ORYSI]
B8ABA7	Putative uncharacterized protein OS=Oryza sativa subsp. indica GN=OsI_04213 PE=4 SV=1 - [B8ABA7_ORYSI]
B8AAV9;I1PWX1	Putative uncharacterized protein OS=Oryza sativa subsp. indica GN=OsI_04088 PE=3 SV=1 - [B8AAV9_ORYSI]
B8AAT1;Q6L4R9;J3MAB9	Putative uncharacterized protein OS=Oryza sativa subsp. indica GN=OsI_02602 PE=4 SV=1 - [B8AAT1_ORYSI]
B8AAT1	Putative uncharacterized protein OS=Oryza sativa subsp. indica GN=OsI_02602 PE=4 SV=1 - [B8AAT1_ORYSI]
B8AAP3	Putative uncharacterized protein OS=Oryza sativa subsp. indica GN=OsI_02530 PE=4 SV=1 - [B8AAP3_ORYSI]
B8AA59	Putative uncharacterized protein OS=Oryza sativa subsp. indica GN=OsI_03914 PE=4 SV=1 - [B8AA59_ORYSI]
B8A9D5	Putative uncharacterized protein OS=Oryza sativa subsp. indica GN=OsI_03683 PE=3 SV=1 - [B8A9D5_ORYSI]
B8A908	Putative uncharacterized protein OS=Oryza sativa subsp. indica GN=OsI_03616 PE=4 SV=1 - [B8A908_ORYSI]
B8A8J5	Putative uncharacterized protein OS=Oryza sativa subsp. indica GN=OsI_02040 PE=3 SV=1 - [B8A8J5_ORYSI]
B8A810	Putative uncharacterized protein OS=Oryza sativa subsp. indica GN=OsI_03365 PE=4 SV=1 - [B8A810_ORYSI]
B8A7T6	Putative uncharacterized protein OS=Oryza sativa subsp. indica GN=OsI_04842 PE=4 SV=1 - [B8A7T6_ORYSI]
B8A7N3	Putative uncharacterized protein OS=Oryza sativa subsp. indica GN=OsI_03311 PE=4 SV=1 - [B8A7N3_ORYSI]
B8A717	Putative uncharacterized protein OS=Oryza sativa subsp. indica GN=OsI_04642 PE=4 SV=1 - [B8A717_ORYSI]
B8A6V4	Putative uncharacterized protein OS=Oryza sativa subsp. indica GN=OsI_03121 PE=4 SV=1 - [B8A6V4_ORYSI]
B7F4V3	cDNA clone:001-133-D07, full insert sequence OS=Oryza sativa subsp. japonica PE=2 SV=1 - [B7F4V3_ORYSJ]
B7EF23	cDNA clone:J013151G13, full insert sequence OS=Oryza sativa subsp. japonica PE=2 SV=1 - [B7EF23_ORYSJ]
B7EEW9	Coatomer subunit gamma OS=Oryza sativa subsp. japonica PE=2 SV=1 - [B7EEW9_ORYSJ]
B7EDS4	cDNA clone:J013114M11, full insert sequence OS=Oryza sativa subsp. japonica PE=2 SV=1 - [B7EDS4_ORYSJ]
B7ECT6	cDNA clone:J013091O05, full insert sequence OS=Oryza sativa subsp. japonica PE=2 SV=1 - [B7ECT6_ORYSJ]
B7EBV9	cDNA clone:J013058P10, full insert sequence OS=Oryza sativa subsp. japonica PE=2 SV=1 - [B7EBV9_ORYSJ]
B7EBF8	cDNA clone:J013043E01, full insert sequence OS=Oryza sativa subsp. japonica PE=2 SV=1 - [B7EBF8_ORYSJ]
B7E998	cDNA clone:001-124-D05, full insert sequence OS=Oryza sativa subsp. japonica PE=2 SV=1 - [B7E998_ORYSJ]
B7E5F1	Carbonic anhydrase OS=Oryza sativa subsp. japonica PE=2 SV=1 - [B7E5F1_ORYSJ]
B7E4J4	cDNA clone:006-305-B07, full insert sequence OS=Oryza sativa subsp. japonica PE=2 SV=1 - [B7E4J4_ORYSJ]
B3GCK7	Mitogen activated protein kinase 6 OS=Oryza sativa subsp. indica GN=MPK6 PE=2 SV=1 - [B3GCK7_ORYSI]
B0FFP0	Chloroplast 23 kDa polypeptide of photosystem II (Fragment) OS=Oryza sativa subsp. japonica PE=2 SV=1 - [B0FFP0_ORYSJ]
A6N1F5	Chloroplast 29 kDa ribonucleoprotein (Fragment) OS=Oryza sativa subsp. indica PE=2 SV=1 - [A6N1F5_ORYSI]
A6N188	Dynamin-2a (Fragment) OS=Oryza sativa subsp. indica PE=2 SV=1 - [A6N188_ORYSI]
A6N0P9	Nuclear matrix constituent protein (Fragment) OS=Oryza sativa subsp. indica PE=2 SV=1 - [A6N0P9_ORYSI]
A6N0M8	Atpase family aaa domain-containing protein 1 (Fragment) OS=Oryza sativa subsp. indica PE=2 SV=1 - [A6N0M8_ORYSI]
A6N0D0	Chloroplast 28 kDa ribonucleoprotein (Fragment) OS=Oryza sativa subsp. indica PE=2 SV=1 - [A6N0D0_ORYSI]
A6MZT1	Plastid-specific 30S ribosomal protein (Fragment) OS=Oryza sativa subsp. indica PE=2 SV=1 - [A6MZT1_ORYSI]
A6MZS5	Mta/sah nucleosidase (Fragment) OS=Oryza sativa subsp. indica PE=2 SV=1 - [A6MZS5_ORYSI]
A6MZQ4	60S acidic ribosomal protein p1 (Fragment) OS=Oryza sativa subsp. indica PE=2 SV=1 - [A6MZQ4_ORYSI]
A6MZN1	60S acidic ribosomal protein p2b (Fragment) OS=Oryza sativa subsp. indica PE=2 SV=1 - [A6MZN1_ORYSI]
A6MZD7	Phosphatidylinositol 3-and 4-kinase family protein (Fragment) OS=Oryza sativa subsp. indica PE=2 SV=1 - [A6MZD7_ORYSI]
A5H9K4	Proline rich extension-like receptor kinase-1 (Fragment) OS=Oryza sativa subsp. indica PE=2 SV=1 - [A5H9K4_ORYSI]
A4KC21	UDP-glucose pyrophosphorylase OS=Oryza sativa subsp. indica PE=2 SV=1 - [A4KC21_ORYSI]
A3REN3	Catalase OS=Oryza sativa subsp. indica GN=CatA PE=2 SV=2 - [A3REN3_ORYSI]
A3CBA4	Putative uncharacterized protein OS=Oryza sativa subsp. japonica GN=OsJ_33897 PE=4 SV=1 - [A3CBA4_ORYSJ]
A3CAR1	Putative uncharacterized protein OS=Oryza sativa subsp. japonica GN=OsJ_33723 PE=4 SV=1 - [A3CAR1_ORYSJ]
A3BXR8	Putative uncharacterized protein OS=Oryza sativa subsp. japonica GN=OsJ_28978 PE=4 SV=1 - [A3BXR8_ORYSJ]
A3BXL8	PDR20 OS=Oryza sativa subsp. japonica GN=OsJ_28928 PE=2 SV=1 - [A3BXL8_ORYSJ]
A3BUH9	Putative uncharacterized protein OS=Oryza sativa subsp. japonica GN=OsJ_27817 PE=4 SV=1 - [A3BUH9_ORYSJ]
A3BU52	Glucose-6-phosphate isomerase OS=Oryza sativa subsp. japonica GN=OsJ_27683 PE=3 SV=1 - [A3BU52_ORYSJ]
A3BNX1	Putative uncharacterized protein OS=Oryza sativa subsp. japonica GN=OsJ_25769 PE=4 SV=1 - [A3BNX1_ORYSJ]
A3BMR2	Putative uncharacterized protein OS=Oryza sativa subsp. japonica GN=OsJ_25330 PE=4 SV=1 - [A3BMR2_ORYSJ]
A3BMG2	Putative uncharacterized protein OS=Oryza sativa subsp. japonica GN=OsJ_25223 PE=3 SV=1 - [A3BMG2_ORYSJ]
A3BM06	Putative uncharacterized protein OS=Oryza sativa subsp. japonica GN=OsJ_25056 PE=4 SV=1 - [A3BM06_ORYSJ]
A3BLL6	Putative uncharacterized protein OS=Oryza sativa subsp. japonica GN=OsJ_24907 PE=4 SV=1 - [A3BLL6_ORYSJ]
A3BL62	Putative uncharacterized protein OS=Oryza sativa subsp. japonica GN=OsJ_24746 PE=4 SV=1 - [A3BL62_ORYSJ]
A3BL40	Putative uncharacterized protein OS=Oryza sativa subsp. japonica GN=OsJ_24721 PE=4 SV=1 - [A3BL40_ORYSJ]
A3BJL6	Putative uncharacterized protein OS=Oryza sativa subsp. japonica GN=OsJ_24193 PE=4 SV=1 - [A3BJL6_ORYSJ]
A3BHM1	Putative uncharacterized protein OS=Oryza sativa subsp. japonica GN=OsJ_23491 PE=4 SV=1 - [A3BHM1_ORYSJ]
A3BDG3	Putative uncharacterized protein OS=Oryza sativa subsp. japonica GN=OsJ_21935 PE=4 SV=1 - [A3BDG3_ORYSJ]
A3BB72	Putative uncharacterized protein OS=Oryza sativa subsp. japonica GN=OsJ_21150 PE=4 SV=1 - [A3BB72_ORYSJ]
A3B8G2	Putative uncharacterized protein OS=Oryza sativa subsp. japonica GN=OsJ_20149 PE=4 SV=1 - [A3B8G2_ORYSJ]
A3AYL8	Putative uncharacterized protein OS=Oryza sativa subsp. japonica GN=OsJ_16618 PE=4 SV=1 - [A3AYL8_ORYSJ]
A3AWT3	Putative uncharacterized protein OS=Oryza sativa subsp. japonica GN=OsJ_15924 PE=4 SV=1 - [A3AWT3_ORYSJ]
A3AWA1	Putative uncharacterized protein OS=Oryza sativa subsp. japonica GN=OsJ_15731 PE=4 SV=1 - [A3AWA1_ORYSJ]
A3AV21	Putative uncharacterized protein OS=Oryza sativa subsp. japonica GN=OsJ_15259 PE=4 SV=1 - [A3AV21_ORYSJ]
A3AQX4	Putative uncharacterized protein OS=Oryza sativa subsp. japonica GN=OsJ_13776 PE=4 SV=1 - [A3AQX4_ORYSJ]
A3AQM2	Putative uncharacterized protein OS=Oryza sativa subsp. japonica GN=OsJ_13683 PE=4 SV=1 - [A3AQM2_ORYSJ]
A3ANF6	Putative uncharacterized protein OS=Oryza sativa subsp. japonica GN=OsJ_12879 PE=4 SV=1 - [A3ANF6_ORYSJ]
A3AI83	Putative uncharacterized protein OS=Oryza sativa subsp. japonica GN=OsJ_10952 PE=3 SV=1 - [A3AI83_ORYSJ]
A3AGN3	Putative uncharacterized protein OS=Oryza sativa subsp. japonica GN=OsJ_10362 PE=4 SV=1 - [A3AGN3_ORYSJ]
A3AF39	Putative uncharacterized protein OS=Oryza sativa subsp. japonica GN=OsJ_09772 PE=4 SV=1 - [A3AF39_ORYSJ]
A3A7H2	Putative uncharacterized protein OS=Oryza sativa subsp. japonica GN=OsJ_06956 PE=4 SV=1 - [A3A7H2_ORYSJ]
A3A338	Putative uncharacterized protein OS=Oryza sativa subsp. japonica GN=OsJ_05362 PE=4 SV=1 - [A3A338_ORYSJ]
A3A2E9	Putative uncharacterized protein OS=Oryza sativa subsp. japonica GN=OsJ_05108 PE=4 SV=1 - [A3A2E9_ORYSJ]
A2ZZV6	Putative uncharacterized protein OS=Oryza sativa subsp. japonica GN=OsJ_04179 PE=4 SV=1 - [A2ZZV6_ORYSJ]
A2ZWK2	Putative uncharacterized protein OS=Oryza sativa subsp. japonica GN=OsJ_03019 PE=4 SV=1 - [A2ZWK2_ORYSJ]
A2ZVD7	Putative uncharacterized protein OS=Oryza sativa subsp. japonica GN=OsJ_02601 PE=4 SV=1 - [A2ZVD7_ORYSJ]
A2ZN72	Putative uncharacterized protein OS=Oryza sativa subsp. indica GN=OsI_39287 PE=4 SV=1 - [A2ZN72_ORYSI]
A2ZLQ0	Putative uncharacterized protein OS=Oryza sativa subsp. indica GN=OsI_38746 PE=4 SV=1 - [A2ZLQ0_ORYSI]
A2ZLA3	Putative uncharacterized protein OS=Oryza sativa subsp. indica GN=OsI_38603 PE=4 SV=1 - [A2ZLA3_ORYSI]
A2ZJT7	Putative uncharacterized protein OS=Oryza sativa subsp. indica GN=OsI_38084 PE=4 SV=1 - [A2ZJT7_ORYSI]
A2ZF51	Putative uncharacterized protein OS=Oryza sativa subsp. indica GN=OsI_36410 PE=4 SV=1 - [A2ZF51_ORYSI]
A2ZCR2	Putative uncharacterized protein OS=Oryza sativa subsp. indica GN=OsI_35574 PE=3 SV=1 - [A2ZCR2_ORYSI]
A2ZAK7	Putative uncharacterized protein OS=Oryza sativa subsp. indica GN=OsI_34785 PE=4 SV=1 - [A2ZAK7_ORYSI]
A2ZAB5	Serine/threonine-protein kinase SAPK3 OS=Oryza sativa subsp. indica GN=SAPK3 PE=1 SV=2 - [SAPK3_ORYSI]
A2ZAA6	Putative uncharacterized protein OS=Oryza sativa subsp. indica GN=OsI_34669 PE=3 SV=1 - [A2ZAA6_ORYSI]
A2Z9T2	Putative uncharacterized protein OS=Oryza sativa subsp. indica GN=OsI_34494 PE=4 SV=1 - [A2Z9T2_ORYSI]
A2Z9E8	Putative uncharacterized protein OS=Oryza sativa subsp. indica GN=OsI_34349 PE=4 SV=1 - [A2Z9E8_ORYSI]
A2Z9D2	Putative uncharacterized protein OS=Oryza sativa subsp. indica GN=OsI_34333 PE=4 SV=1 - [A2Z9D2_ORYSI]
A2Z9B8	Glycine cleavage system H protein, mitochondrial OS=Oryza sativa subsp. indica GN=GDCSH PE=2 SV=1 - [GCSH_ORYSI]
A2Z8N8	Putative uncharacterized protein OS=Oryza sativa subsp. indica GN=OsI_34080 PE=3 SV=1 - [A2Z8N8_ORYSI]
A2Z7Z0	Putative uncharacterized protein OS=Oryza sativa subsp. indica GN=OsI_33828 PE=4 SV=1 - [A2Z7Z0_ORYSI]
A2Z7B3	GDP-mannose 3,5-epimerase 1 OS=Oryza sativa subsp. indica GN=OsI_032456 PE=2 SV=1 - [GME1_ORYSI]
A2Z3W4	Putative uncharacterized protein OS=Oryza sativa subsp. indica GN=OsI_32329 PE=4 SV=1 - [A2Z3W4_ORYSI]
A2Z3Q8	Putative uncharacterized protein OS=Oryza sativa subsp. indica GN=OsI_32272 PE=4 SV=1 - [A2Z3Q8_ORYSI]
A2Z0K4	Putative uncharacterized protein OS=Oryza sativa subsp. indica GN=OsI_31127 PE=4 SV=1 - [A2Z0K4_ORYSI]
A2Z0C0	Probable protein arginine N-methyltransferase 1 OS=Oryza sativa subsp. indica GN=PRMT1 PE=2 SV=1 - [ANM1_ORYSI]
A2YXF9	Putative uncharacterized protein OS=Oryza sativa subsp. indica GN=OsI_30023 PE=4 SV=1 - [A2YXF9_ORYSI]
A2YXE5	Putative uncharacterized protein OS=Oryza sativa subsp. indica GN=OsI_30010 PE=4 SV=1 - [A2YXE5_ORYSI]
A2YX97	Putative uncharacterized protein OS=Oryza sativa subsp. indica GN=OsI_29965 PE=4 SV=1 - [A2YX97_ORYSI]
A2YWZ2	Putative uncharacterized protein OS=Oryza sativa subsp. indica GN=OsI_29854 PE=4 SV=1 - [A2YWZ2_ORYSI]
A2YWQ1;Q07078;A2Z2G1;J3MU66	Heat shock protein 81-1 OS=Oryza sativa subsp. indica GN=HSP81-1 PE=2 SV=1 - [HSP81_ORYSI]
A2YVV6	Putative uncharacterized protein OS=Oryza sativa subsp. indica GN=OsI_29462 PE=4 SV=1 - [A2YVV6_ORYSI]
A2YUN0	Putative uncharacterized protein OS=Oryza sativa subsp. indica GN=OsI_29036 PE=4 SV=1 - [A2YUN0_ORYSI]
A2YTY1	Putative uncharacterized protein OS=Oryza sativa subsp. indica GN=OsI_28789 PE=4 SV=1 - [A2YTY1_ORYSI]
A2YTF9	Putative uncharacterized protein OS=Oryza sativa subsp. indica GN=OsI_28599 PE=4 SV=1 - [A2YTF9_ORYSI]
A2YRX5	Putative uncharacterized protein OS=Oryza sativa subsp. indica GN=OsI_28072 PE=4 SV=1 - [A2YRX5_ORYSI]
A2YRR3	Putative uncharacterized protein OS=Oryza sativa subsp. indica GN=OsI_28007 PE=4 SV=1 - [A2YRR3_ORYSI]
A2YR98	Putative uncharacterized protein OS=Oryza sativa subsp. indica GN=OsI_27827 PE=4 SV=1 - [A2YR98_ORYSI]
A2YQJ6	Putative uncharacterized protein OS=Oryza sativa subsp. indica GN=OsI_27561 PE=4 SV=1 - [A2YQJ6_ORYSI]
A2YNH4	Probable 6-phosphogluconolactonase 2 OS=Oryza sativa subsp. indica GN=OsI_025867 PE=3 SV=1 - [6PGL2_ORYSI]
A2YN39	Putative uncharacterized protein OS=Oryza sativa subsp. indica GN=OsI_26649 PE=4 SV=1 - [A2YN39_ORYSI]
A2YN19	Putative uncharacterized protein OS=Oryza sativa subsp. indica GN=OsI_26629 PE=3 SV=1 - [A2YN19_ORYSI]
A2YM46	Putative uncharacterized protein OS=Oryza sativa subsp. indica GN=OsI_26299 PE=4 SV=1 - [A2YM46_ORYSI]
A2YLD6	Putative uncharacterized protein OS=Oryza sativa subsp. indica GN=OsI_26031 PE=4 SV=1 - [A2YLD6_ORYSI]
A2YIF4	Putative uncharacterized protein OS=Oryza sativa subsp. indica GN=OsI_24996 PE=4 SV=1 - [A2YIF4_ORYSI]
A2YIF3	Putative uncharacterized protein OS=Oryza sativa subsp. indica GN=OsI_24995 PE=4 SV=1 - [A2YIF3_ORYSI]
A2YH71	Putative uncharacterized protein OS=Oryza sativa subsp. indica GN=OsI_24534 PE=4 SV=1 - [A2YH71_ORYSI]
A2YFT4	Putative uncharacterized protein OS=Oryza sativa subsp. indica GN=OsI_23973 PE=4 SV=1 - [A2YFT4_ORYSI]
A2YEV7	Putative uncharacterized protein OS=Oryza sativa subsp. indica GN=OsI_23652 PE=4 SV=1 - [A2YEV7_ORYSI]
A2YE48	Putative uncharacterized protein OS=Oryza sativa subsp. indica GN=OsI_23393 PE=4 SV=1 - [A2YE48_ORYSI]
A2YDT0	Putative uncharacterized protein OS=Oryza sativa subsp. indica GN=OsI_23268 PE=4 SV=1 - [A2YDT0_ORYSI]
A2YA46	Putative uncharacterized protein OS=Oryza sativa subsp. indica GN=OsI_21959 PE=3 SV=1 - [A2YA46_ORYSI]
A2Y9X3	Putative uncharacterized protein OS=Oryza sativa subsp. indica GN=OsI_21879 PE=4 SV=1 - [A2Y9X3_ORYSI]
A2Y8X8;Q0DEU8	Putative uncharacterized protein OS=Oryza sativa subsp. indica GN=OsI_21507 PE=4 SV=1 - [A2Y8X8_ORYSI]
A2Y8U6	SPX domain-containing membrane protein OsI_21475 OS=Oryza sativa subsp. indica GN=OsI_21475 PE=3 SV=1 - [SPXM3_ORYSI]
A2Y814	Putative uncharacterized protein OS=Oryza sativa subsp. indica GN=OsI_21182 PE=3 SV=1 - [A2Y814_ORYSI]
A2Y6E9	Putative uncharacterized protein OS=Oryza sativa subsp. indica GN=OsI_20582 PE=4 SV=1 - [A2Y6E9_ORYSI]
A2Y5N8	Putative uncharacterized protein OS=Oryza sativa subsp. indica GN=OsI_20311 PE=4 SV=1 - [A2Y5N8_ORYSI]
A2Y5J3	Putative uncharacterized protein OS=Oryza sativa subsp. indica GN=OsI_20262 PE=4 SV=1 - [A2Y5J3_ORYSI]
A2Y4R8	PHD finger protein ALFIN-LIKE 5 OS=Oryza sativa subsp. indica GN=OsI_19996 PE=3 SV=1 - [ALFL5_ORYSI]
A2Y3J4	Putative uncharacterized protein OS=Oryza sativa subsp. indica GN=OsI_19576 PE=4 SV=1 - [A2Y3J4_ORYSI]
A2Y3B5	Guanine nucleotide-binding protein alpha-1 subunit OS=Oryza sativa subsp. indica GN=GPA1 PE=2 SV=2 - [GPA1_ORYSI]
A2Y1G9	Putative uncharacterized protein OS=Oryza sativa subsp. indica GN=OsI_18847 PE=3 SV=1 - [A2Y1G9_ORYSI]
A2Y0Q8	Putative uncharacterized protein OS=Oryza sativa subsp. indica GN=OsI_18583 PE=4 SV=1 - [A2Y0Q8_ORYSI]
A2Y0P2	Putative uncharacterized protein OS=Oryza sativa subsp. indica GN=OsI_18566 PE=4 SV=1 - [A2Y0P2_ORYSI]
A2XZA0	Putative uncharacterized protein OS=Oryza sativa subsp. indica GN=OsI_18041 PE=4 SV=1 - [A2XZA0_ORYSI]
A2XYW4	Anamorsin homolog 1 OS=Oryza sativa subsp. indica GN=H0403D02.15 PE=2 SV=1 - [DRE21_ORYSI]
A2XXZ4	Putative uncharacterized protein OS=Oryza sativa subsp. indica GN=OsI_17571 PE=4 SV=1 - [A2XXZ4_ORYSI]
A2XXG5	Putative uncharacterized protein OS=Oryza sativa subsp. indica GN=OsI_17371 PE=4 SV=1 - [A2XXG5_ORYSI]
A2XX00;Q01HI6	Putative uncharacterized protein OS=Oryza sativa subsp. indica GN=OsI_17193 PE=4 SV=1 - [A2XX00_ORYSI]
A2XVA4	Putative uncharacterized protein OS=Oryza sativa subsp. indica GN=OsI_16544 PE=3 SV=1 - [A2XVA4_ORYSI]
A2XTG9	Putative uncharacterized protein OS=Oryza sativa subsp. indica GN=OsI_15902 PE=4 SV=1 - [A2XTG9_ORYSI]
A2XTE9	Putative uncharacterized protein OS=Oryza sativa subsp. indica GN=OsI_15882 PE=4 SV=1 - [A2XTE9_ORYSI]
A2XT63	Putative uncharacterized protein OS=Oryza sativa subsp. indica GN=OsI_15801 PE=4 SV=1 - [A2XT63_ORYSI]
A2XT23	Putative uncharacterized protein OS=Oryza sativa subsp. indica GN=OsI_15760 PE=4 SV=1 - [A2XT23_ORYSI]
A2XSN9	Putative uncharacterized protein OS=Oryza sativa subsp. indica GN=OsI_15625 PE=4 SV=1 - [A2XSN9_ORYSI]
A2XQK5	Putative uncharacterized protein OS=Oryza sativa subsp. indica GN=OsI_14918 PE=4 SV=1 - [A2XQK5_ORYSI]
A2XP71	Putative uncharacterized protein OS=Oryza sativa subsp. indica GN=OsI_14375 PE=4 SV=1 - [A2XP71_ORYSI]
A2XNV2	Putative uncharacterized protein OS=Oryza sativa subsp. indica GN=OsI_14251 PE=3 SV=1 - [A2XNV2_ORYSI]
A2XNK7	Putative uncharacterized protein OS=Oryza sativa subsp. indica GN=OsI_14151 PE=4 SV=1 - [A2XNK7_ORYSI]
A2XNF0	Chalcone--flavonone isomerase OS=Oryza sativa subsp. indica GN=CHI PE=2 SV=1 - [CFI_ORYSI]
A2XMA1	Putative uncharacterized protein OS=Oryza sativa subsp. indica GN=OsI_13649 PE=4 SV=1 - [A2XMA1_ORYSI]
A2XLQ3	Putative uncharacterized protein OS=Oryza sativa subsp. indica GN=OsI_13406 PE=4 SV=1 - [A2XLQ3_ORYSI]
A2XK32	Putative uncharacterized protein OS=Oryza sativa subsp. indica GN=OsI_12800 PE=4 SV=1 - [A2XK32_ORYSI]
A2XIZ1	Putative uncharacterized protein OS=Oryza sativa subsp. indica GN=OsI_12403 PE=4 SV=1 - [A2XIZ1_ORYSI]
A2XI79	Putative uncharacterized protein OS=Oryza sativa subsp. indica GN=OsI_12140 PE=4 SV=1 - [A2XI79_ORYSI]
A2XHR1;A2YA91	Sucrose synthase OS=Oryza sativa subsp. indica GN=OsI_11950 PE=3 SV=1 - [A2XHR1_ORYSI]
A2XHE4	Putative uncharacterized protein OS=Oryza sativa subsp. indica GN=OsI_11826 PE=4 SV=1 - [A2XHE4_ORYSI]
A2XH72	Putative uncharacterized protein OS=Oryza sativa subsp. indica GN=OsI_11746 PE=4 SV=1 - [A2XH72_ORYSI]
A2XF88	Putative uncharacterized protein OS=Oryza sativa subsp. indica GN=OsI_11031 PE=4 SV=1 - [A2XF88_ORYSI]
A2XET8	Putative uncharacterized protein OS=Oryza sativa subsp. indica GN=OsI_10852 PE=4 SV=1 - [A2XET8_ORYSI]
A2XEK9	Putative uncharacterized protein OS=Oryza sativa subsp. indica GN=OsI_10767 PE=4 SV=1 - [A2XEK9_ORYSI]
A2XEF8	Putative uncharacterized protein OS=Oryza sativa subsp. indica GN=OsI_10714 PE=4 SV=1 - [A2XEF8_ORYSI]
A2XE02	Putative uncharacterized protein OS=Oryza sativa subsp. indica GN=OsI_10547 PE=3 SV=1 - [A2XE02_ORYSI]
A2XE00	Putative uncharacterized protein OS=Oryza sativa subsp. indica GN=OsI_10545 PE=4 SV=1 - [A2XE00_ORYSI]
A2XDH8	Putative uncharacterized protein OS=Oryza sativa subsp. indica GN=OsI_10367 PE=4 SV=1 - [A2XDH8_ORYSI]
A2XD20	Putative uncharacterized protein OS=Oryza sativa subsp. indica GN=OsI_10206 PE=4 SV=1 - [A2XD20_ORYSI]
A2XCC2	Putative uncharacterized protein OS=Oryza sativa subsp. indica GN=OsI_09953 PE=4 SV=1 - [A2XCC2_ORYSI]
A2XBB2	Putative uncharacterized protein OS=Oryza sativa subsp. indica GN=OsI_09558 PE=4 SV=1 - [A2XBB2_ORYSI]
A2XBB1	Putative uncharacterized protein OS=Oryza sativa subsp. indica GN=OsI_09557 PE=4 SV=1 - [A2XBB1_ORYSI]
A2XB94	Putative uncharacterized protein OS=Oryza sativa subsp. indica GN=OsI_09539 PE=4 SV=1 - [A2XB94_ORYSI]
A2XB57	Putative uncharacterized protein OS=Oryza sativa subsp. indica GN=OsI_09497 PE=4 SV=1 - [A2XB57_ORYSI]
A2XAU2	Putative uncharacterized protein OS=Oryza sativa subsp. indica GN=OsI_09374 PE=4 SV=1 - [A2XAU2_ORYSI]
A2XAD8	Putative uncharacterized protein OS=Oryza sativa subsp. indica GN=OsI_09218 PE=4 SV=1 - [A2XAD8_ORYSI]
A2X9P2	Putative uncharacterized protein OS=Oryza sativa subsp. indica GN=OsI_08963 PE=4 SV=1 - [A2X9P2_ORYSI]
A2X736	Putative uncharacterized protein OS=Oryza sativa subsp. indica GN=OsI_08028 PE=4 SV=1 - [A2X736_ORYSI]
A2X667	Putative uncharacterized protein OS=Oryza sativa subsp. indica GN=OsI_07702 PE=4 SV=1 - [A2X667_ORYSI]
A2X5T7	Putative uncharacterized protein OS=Oryza sativa subsp. indica GN=OsI_07573 PE=3 SV=1 - [A2X5T7_ORYSI]
A2X544	Putative uncharacterized protein OS=Oryza sativa subsp. indica GN=OsI_07318 PE=4 SV=1 - [A2X544_ORYSI]
A2X335	Putative uncharacterized protein OS=Oryza sativa subsp. indica GN=OsI_06619 PE=4 SV=1 - [A2X335_ORYSI]
A2X1E0	Putative uncharacterized protein OS=Oryza sativa subsp. indica GN=gcvH PE=3 SV=1 - [A2X1E0_ORYSI]
A2WZ62	Putative uncharacterized protein OS=Oryza sativa subsp. indica GN=OsI_05232 PE=4 SV=1 - [A2WZ62_ORYSI]
A2WYI2	Putative uncharacterized protein OS=Oryza sativa subsp. indica GN=OsI_04983 PE=4 SV=1 - [A2WYI2_ORYSI]
A2WXX6	Putative uncharacterized protein OS=Oryza sativa subsp. indica GN=OsI_04782 PE=4 SV=1 - [A2WXX6_ORYSI]
A2WXM2	Putative uncharacterized protein OS=Oryza sativa subsp. indica GN=OsI_04673 PE=4 SV=1 - [A2WXM2_ORYSI]
A2WXH7	Putative uncharacterized protein OS=Oryza sativa subsp. indica GN=OsI_04628 PE=4 SV=1 - [A2WXH7_ORYSI]
A2WWX7	Putative uncharacterized protein OS=Oryza sativa subsp. indica GN=OsI_04410 PE=4 SV=1 - [A2WWX7_ORYSI]
A2WVF6	Putative uncharacterized protein OS=Oryza sativa subsp. indica GN=OsI_03869 PE=4 SV=1 - [A2WVF6_ORYSI]
A2WUS0	Putative uncharacterized protein OS=Oryza sativa subsp. indica GN=OsI_03627 PE=4 SV=1 - [A2WUS0_ORYSI]
A2WRR2	Putative uncharacterized protein OS=Oryza sativa subsp. indica GN=OsI_02551 PE=4 SV=1 - [A2WRR2_ORYSI]
A2WND0	Putative uncharacterized protein OS=Oryza sativa subsp. indica GN=OsI_01355 PE=4 SV=1 - [A2WND0_ORYSI]
A2WMZ2	Putative uncharacterized protein OS=Oryza sativa subsp. indica GN=OsI_01216 PE=4 SV=1 - [A2WMZ2_ORYSI]
A2WMG6	Salt stress root protein RS1 OS=Oryza sativa subsp. indica GN=OsI_001009 PE=1 SV=1 - [SRS1_ORYSI]
A2WLH0	Putative uncharacterized protein OS=Oryza sativa subsp. indica GN=OsI_00683 PE=4 SV=1 - [A2WLH0_ORYSI]
A2WKJ8	Putative uncharacterized protein OS=Oryza sativa subsp. indica GN=OsI_00351 PE=4 SV=1 - [A2WKJ8_ORYSI]
A2WKG3	Putative uncharacterized protein OS=Oryza sativa subsp. indica GN=OsI_00313 PE=4 SV=1 - [A2WKG3_ORYSI]
A2WJM1	Putative uncharacterized protein OS=Oryza sativa subsp. indica GN=OsI_00016 PE=4 SV=1 - [A2WJM1_ORYSI]
A1XFD1	AF-4 domain containing protein-like protein OS=Oryza sativa subsp. indica GN=Pi2_C101A51.3 PE=4 SV=1 - [A1XFD1_ORYSI]
A0B9X8	OSIGBa0135C09.4 protein OS=Oryza sativa GN=OSIGBa0135C09.4 PE=4 SV=1 - [A0B9X8_ORYSA]
